# Supplementary material for: Prediction of GABARAP interaction with the GABA type A receptor
Source: Proteins. 2018 Nov 4;86(12):1251–64. doi: 10.1002/prot.25589 (PMC6492159; doi:10.1002/prot.25589)
Supplement: Supplementary file 1 — Appendix S1: Supporting Information. [file PROT-86-1251-s001.tar]

Archive with 13 entries (12 files):
- protein25589
- protein25589/aaa028b.pdb
- protein25589/bbb041d.pdb
- protein25589/gabaa.pdb
- protein25589/m01017d.pdb
- protein25589/m11029d.pdb
- protein25589/m15039b.pdb
- protein25589/m15040c.pdb
- protein25589/m15040d.pdb
- protein25589/m15041a.pdb
- protein25589/m15042c.pdb
- protein25589/m15054a.pdb
- protein25589/m15054d.pdb
