# Supplementary material for: Prediction of GABARAP interaction with the GABA type A receptor
Source: Proteins. 2018 Nov 4;86(12):1251–64. doi: 10.1002/prot.25589 (PMC6492159; doi:10.1002/prot.25589)
Supplement: Supplementary file 1 — Appendix S1: Supporting Information. [file PROT-86-1251-s001.tar › protein25589/aaa028b.pdb]

ATOM      1  N   MET Q   1      31.316   3.555 -86.004
ATOM      2  CA  MET Q   1      30.247   2.645 -86.353
ATOM      3  C   MET Q   1      29.112   3.586 -86.721
ATOM      4  O   MET Q   1      29.013   4.661 -86.121
ATOM      5  CB  MET Q   1      29.849   1.823 -85.133
ATOM      6  CG  MET Q   1      28.837   0.726 -85.435
ATOM      7  SD  MET Q   1      28.182  -0.043 -83.935
ATOM      8  CE  MET Q   1      26.621   0.787 -83.850
ATOM      9  N   LYS Q   2      28.317   3.224 -87.723
ATOM     10  CA  LYS Q   2      27.127   3.983 -88.062
ATOM     11  C   LYS Q   2      25.969   3.544 -87.187
ATOM     12  O   LYS Q   2      25.671   2.355 -87.058
ATOM     13  CB  LYS Q   2      26.766   3.815 -89.534
ATOM     14  CG  LYS Q   2      27.692   4.551 -90.493
ATOM     15  CD  LYS Q   2      27.567   6.058 -90.307
ATOM     16  CE  LYS Q   2      28.498   6.786 -91.259
ATOM     17  NZ  LYS Q   2      28.389   8.219 -91.067
ATOM     18  N   PHE Q   3      25.334   4.523 -86.546
ATOM     19  CA  PHE Q   3      24.222   4.238 -85.663
ATOM     20  C   PHE Q   3      22.905   4.136 -86.407
ATOM     21  O   PHE Q   3      22.442   5.088 -87.043
ATOM     22  CB  PHE Q   3      24.127   5.268 -84.545
ATOM     23  CG  PHE Q   3      25.296   5.183 -83.576
ATOM     24  CD1 PHE Q   3      26.412   5.976 -83.764
ATOM     25  CD2 PHE Q   3      25.242   4.296 -82.519
ATOM     26  CE1 PHE Q   3      27.481   5.867 -82.899
ATOM     27  CE2 PHE Q   3      26.315   4.196 -81.660
ATOM     28  CZ  PHE Q   3      27.435   4.976 -81.849
ATOM     29  N   VAL Q   4      22.289   2.959 -86.286
ATOM     30  CA  VAL Q   4      21.011   2.649 -86.920
ATOM     31  C   VAL Q   4      19.935   3.669 -86.551
ATOM     32  O   VAL Q   4      19.158   4.079 -87.414
ATOM     33  CB  VAL Q   4      20.573   1.200 -86.582
ATOM     34  CG1 VAL Q   4      19.285   0.807 -87.295
ATOM     35  CG2 VAL Q   4      21.661   0.204 -86.961
ATOM     36  N   TYR Q   5      19.928   4.140 -85.296
ATOM     37  CA  TYR Q   5      19.039   5.207 -84.848
ATOM     38  C   TYR Q   5      19.174   6.464 -85.703
ATOM     39  O   TYR Q   5      18.162   7.041 -86.106
ATOM     40  CB  TYR Q   5      19.320   5.528 -83.378
ATOM     41  CG  TYR Q   5      18.290   6.423 -82.693
ATOM     42  CD1 TYR Q   5      17.133   5.877 -82.171
ATOM     43  CD2 TYR Q   5      18.520   7.779 -82.582
ATOM     44  CE1 TYR Q   5      16.202   6.687 -81.549
ATOM     45  CE2 TYR Q   5      17.591   8.593 -81.965
ATOM     46  CZ  TYR Q   5      16.435   8.043 -81.459
ATOM     47  OH  TYR Q   5      15.507   8.876 -80.869
ATOM     48  N   LYS Q   6      20.418   6.843 -86.022
ATOM     49  CA  LYS Q   6      20.707   8.006 -86.854
ATOM     50  C   LYS Q   6      20.307   7.784 -88.302
ATOM     51  O   LYS Q   6      19.865   8.697 -88.999
ATOM     52  CB  LYS Q   6      22.195   8.339 -86.845
ATOM     53  CG  LYS Q   6      22.744   8.839 -85.520
ATOM     54  CD  LYS Q   6      24.214   9.233 -85.610
ATOM     55  CE  LYS Q   6      24.441  10.373 -86.597
ATOM     56  NZ  LYS Q   6      25.817  10.826 -86.555
ATOM     57  N   GLU Q   7      20.503   6.548 -88.764
ATOM     58  CA  GLU Q   7      20.158   6.165 -90.123
ATOM     59  C   GLU Q   7      18.655   6.102 -90.365
ATOM     60  O   GLU Q   7      18.192   6.386 -91.470
ATOM     61  CB  GLU Q   7      20.806   4.826 -90.454
ATOM     62  CG  GLU Q   7      22.329   4.908 -90.439
ATOM     63  CD  GLU Q   7      23.020   3.562 -90.584
ATOM     64  OE1 GLU Q   7      23.234   2.895 -89.572
ATOM     65  OE2 GLU Q   7      23.354   3.186 -91.705
ATOM     66  N   GLU Q   8      17.874   5.721 -89.349
ATOM     67  CA  GLU Q   8      16.429   5.652 -89.494
ATOM     68  C   GLU Q   8      15.685   6.920 -89.081
ATOM     69  O   GLU Q   8      14.633   7.222 -89.647
ATOM     70  CB  GLU Q   8      15.884   4.406 -88.790
ATOM     71  CG  GLU Q   8      16.052   4.384 -87.274
ATOM     72  CD  GLU Q   8      15.945   3.025 -86.594
ATOM     73  OE1 GLU Q   8      15.116   2.203 -86.982
ATOM     74  OE2 GLU Q   8      16.700   2.794 -85.644
ATOM     75  N   HIS Q   9      16.182   7.688 -88.106
ATOM     76  CA  HIS Q   9      15.510   8.913 -87.694
ATOM     77  C   HIS Q   9      16.310  10.117 -88.172
ATOM     78  O   HIS Q   9      17.502  10.205 -87.864
ATOM     79  CB  HIS Q   9      15.366   9.009 -86.178
ATOM     80  CG  HIS Q   9      14.711   7.812 -85.515
ATOM     81  ND1 HIS Q   9      15.347   6.759 -85.036
ATOM     82  CD2 HIS Q   9      13.363   7.659 -85.299
ATOM     83  CE1 HIS Q   9      14.442   5.964 -84.528
ATOM     84  NE2 HIS Q   9      13.261   6.507 -84.690
ATOM     85  N   PRO Q  10      15.734  11.067 -88.923
ATOM     86  CA  PRO Q  10      16.414  12.277 -89.384
ATOM     87  C   PRO Q  10      16.895  13.177 -88.252
ATOM     88  O   PRO Q  10      16.168  13.425 -87.285
ATOM     89  CB  PRO Q  10      15.345  12.968 -90.207
ATOM     90  CG  PRO Q  10      14.522  11.824 -90.740
ATOM     91  CD  PRO Q  10      14.394  10.972 -89.493
ATOM     92  N   PHE Q  11      18.113  13.708 -88.421
ATOM     93  CA  PHE Q  11      18.803  14.544 -87.440
ATOM     94  C   PHE Q  11      17.941  15.614 -86.779
ATOM     95  O   PHE Q  11      17.967  15.767 -85.559
ATOM     96  CB  PHE Q  11      20.027  15.184 -88.108
ATOM     97  CG  PHE Q  11      20.949  15.967 -87.178
ATOM     98  CD1 PHE Q  11      21.881  15.298 -86.408
ATOM     99  CD2 PHE Q  11      20.860  17.347 -87.111
ATOM    100  CE1 PHE Q  11      22.717  16.007 -85.572
ATOM    101  CE2 PHE Q  11      21.696  18.047 -86.267
ATOM    102  CZ  PHE Q  11      22.624  17.379 -85.500
ATOM    103  N   GLU Q  12      17.156  16.332 -87.589
ATOM    104  CA  GLU Q  12      16.237  17.354 -87.108
ATOM    105  C   GLU Q  12      15.227  16.782 -86.116
ATOM    106  O   GLU Q  12      15.040  17.329 -85.029
ATOM    107  CB  GLU Q  12      15.508  17.963 -88.305
ATOM    108  CG  GLU Q  12      14.640  19.188 -88.016
ATOM    109  CD  GLU Q  12      15.422  20.435 -87.627
ATOM    110  OE1 GLU Q  12      15.425  20.808 -86.452
ATOM    111  OE2 GLU Q  12      16.036  21.047 -88.499
ATOM    112  N   LYS Q  13      14.635  15.634 -86.468
ATOM    113  CA  LYS Q  13      13.603  15.007 -85.660
ATOM    114  C   LYS Q  13      14.205  14.511 -84.351
ATOM    115  O   LYS Q  13      13.636  14.722 -83.275
ATOM    116  CB  LYS Q  13      12.961  13.853 -86.436
ATOM    117  CG  LYS Q  13      11.764  13.187 -85.759
ATOM    118  CD  LYS Q  13      10.605  14.161 -85.608
ATOM    119  CE  LYS Q  13       9.458  13.500 -84.867
ATOM    120  NZ  LYS Q  13       8.371  14.442 -84.692
ATOM    121  N   ARG Q  14      15.397  13.906 -84.453
ATOM    122  CA  ARG Q  14      16.134  13.449 -83.284
ATOM    123  C   ARG Q  14      16.448  14.619 -82.365
ATOM    124  O   ARG Q  14      16.189  14.541 -81.167
ATOM    125  CB  ARG Q  14      17.446  12.764 -83.644
ATOM    126  CG  ARG Q  14      17.317  11.668 -84.683
ATOM    127  CD  ARG Q  14      18.506  10.721 -84.699
ATOM    128  NE  ARG Q  14      19.797  11.376 -84.821
ATOM    129  CZ  ARG Q  14      20.407  11.576 -85.987
ATOM    130  NH1 ARG Q  14      19.868  11.214 -87.149
ATOM    131  NH2 ARG Q  14      21.607  12.133 -85.958
ATOM    132  N   ARG Q  15      16.922  15.733 -82.932
ATOM    133  CA  ARG Q  15      17.239  16.930 -82.170
ATOM    134  C   ARG Q  15      16.022  17.464 -81.430
ATOM    135  O   ARG Q  15      16.105  17.701 -80.224
ATOM    136  CB  ARG Q  15      17.844  17.982 -83.088
ATOM    137  CG  ARG Q  15      18.462  19.163 -82.354
ATOM    138  CD  ARG Q  15      19.255  20.035 -83.311
ATOM    139  NE  ARG Q  15      18.411  20.627 -84.338
ATOM    140  CZ  ARG Q  15      18.906  21.194 -85.438
ATOM    141  NH1 ARG Q  15      20.212  21.225 -85.686
ATOM    142  NH2 ARG Q  15      18.055  21.738 -86.292
ATOM    143  N   SER Q  16      14.872  17.594 -82.105
ATOM    144  CA  SER Q  16      13.640  17.979 -81.433
ATOM    145  C   SER Q  16      13.212  17.016 -80.330
ATOM    146  O   SER Q  16      12.750  17.453 -79.276
ATOM    147  CB  SER Q  16      12.511  18.191 -82.437
ATOM    148  OG  SER Q  16      12.452  17.214 -83.469
ATOM    151  N   GLU Q  17      13.411  15.708 -80.533
ATOM    152  CA  GLU Q  17      13.067  14.700 -79.540
ATOM    153  C   GLU Q  17      13.974  14.813 -78.315
ATOM    154  O   GLU Q  17      13.506  14.792 -77.175
ATOM    155  CB  GLU Q  17      13.192  13.319 -80.171
ATOM    156  CG  GLU Q  17      12.549  12.192 -79.373
ATOM    157  CD  GLU Q  17      12.764  10.803 -79.964
ATOM    158  OE1 GLU Q  17      12.485  10.588 -81.143
ATOM    159  OE2 GLU Q  17      13.191   9.918 -79.222
ATOM    160  N   GLY Q  18      15.280  14.978 -78.552
ATOM    161  CA  GLY Q  18      16.264  15.155 -77.498
ATOM    162  C   GLY Q  18      15.976  16.407 -76.686
ATOM    163  O   GLY Q  18      15.951  16.364 -75.456
ATOM    164  N   GLU Q  19      15.706  17.523 -77.372
ATOM    165  CA  GLU Q  19      15.300  18.764 -76.723
ATOM    166  C   GLU Q  19      14.022  18.607 -75.909
ATOM    167  O   GLU Q  19      13.960  19.074 -74.770
ATOM    168  CB  GLU Q  19      15.119  19.874 -77.748
ATOM    169  CG  GLU Q  19      16.432  20.274 -78.405
ATOM    170  CD  GLU Q  19      16.285  21.233 -79.575
ATOM    171  OE1 GLU Q  19      16.736  22.371 -79.454
ATOM    172  OE2 GLU Q  19      15.729  20.851 -80.605
ATOM    173  N   LYS Q  20      13.026  17.908 -76.474
ATOM    174  CA  LYS Q  20      11.773  17.594 -75.798
ATOM    175  C   LYS Q  20      12.005  16.905 -74.457
ATOM    176  O   LYS Q  20      11.367  17.255 -73.461
ATOM    177  CB  LYS Q  20      10.903  16.700 -76.684
ATOM    178  CG  LYS Q  20       9.540  16.329 -76.112
ATOM    179  CD  LYS Q  20       8.945  15.168 -76.887
ATOM    180  CE  LYS Q  20       7.639  14.751 -76.235
ATOM    181  NZ  LYS Q  20       7.140  13.531 -76.838
ATOM    182  N   ILE Q  21      12.927  15.938 -74.444
ATOM    183  CA  ILE Q  21      13.345  15.279 -73.216
ATOM    184  C   ILE Q  21      14.056  16.262 -72.291
ATOM    185  O   ILE Q  21      13.592  16.504 -71.178
ATOM    186  CB  ILE Q  21      14.246  14.064 -73.546
ATOM    187  CG1 ILE Q  21      13.483  13.030 -74.364
ATOM    188  CG2 ILE Q  21      14.797  13.437 -72.270
ATOM    190  N   ARG Q  22      15.144  16.880 -72.759
ATOM    191  CA  ARG Q  22      16.021  17.683 -71.915
ATOM    192  C   ARG Q  22      15.366  18.881 -71.241
ATOM    193  O   ARG Q  22      15.709  19.222 -70.108
ATOM    194  CB  ARG Q  22      17.250  18.135 -72.702
ATOM    195  CG  ARG Q  22      18.157  16.994 -73.170
ATOM    196  CD  ARG Q  22      18.727  16.171 -72.017
ATOM    197  NE  ARG Q  22      19.575  16.986 -71.165
ATOM    198  CZ  ARG Q  22      19.587  16.851 -69.840
ATOM    199  NH1 ARG Q  22      18.970  15.862 -69.208
ATOM    200  NH2 ARG Q  22      20.207  17.756 -69.100
ATOM    201  N   LYS Q  23      14.398  19.518 -71.910
ATOM    202  CA  LYS Q  23      13.629  20.597 -71.297
ATOM    203  C   LYS Q  23      12.731  20.096 -70.162
ATOM    204  O   LYS Q  23      12.511  20.786 -69.167
ATOM    205  CB  LYS Q  23      12.771  21.326 -72.349
ATOM    206  CG  LYS Q  23      11.634  20.470 -72.895
ATOM    207  CD  LYS Q  23      10.599  21.186 -73.734
ATOM    208  CE  LYS Q  23       9.281  20.431 -73.575
ATOM    209  NZ  LYS Q  23       9.356  19.050 -74.023
ATOM    210  N   LYS Q  24      12.222  18.870 -70.312
ATOM    211  CA  LYS Q  24      11.184  18.338 -69.451
ATOM    212  C   LYS Q  24      11.808  17.641 -68.250
ATOM    213  O   LYS Q  24      11.327  17.752 -67.123
ATOM    214  CB  LYS Q  24      10.359  17.366 -70.287
ATOM    215  CG  LYS Q  24       9.028  16.910 -69.706
ATOM    216  CD  LYS Q  24       8.324  15.968 -70.679
ATOM    217  CE  LYS Q  24       7.879  16.672 -71.957
ATOM    218  NZ  LYS Q  24       7.289  15.722 -72.879
ATOM    219  N   TYR Q  25      12.899  16.909 -68.487
ATOM    220  CA  TYR Q  25      13.595  16.190 -67.437
ATOM    221  C   TYR Q  25      15.081  16.553 -67.495
ATOM    222  O   TYR Q  25      15.879  15.790 -68.049
ATOM    223  CB  TYR Q  25      13.438  14.673 -67.613
ATOM    224  CG  TYR Q  25      12.035  14.141 -67.851
ATOM    225  CD1 TYR Q  25      11.070  14.228 -66.866
ATOM    226  CD2 TYR Q  25      11.750  13.544 -69.061
ATOM    227  CE1 TYR Q  25       9.812  13.708 -67.091
ATOM    228  CE2 TYR Q  25      10.497  13.019 -69.287
ATOM    229  CZ  TYR Q  25       9.540  13.101 -68.298
ATOM    230  OH  TYR Q  25       8.293  12.549 -68.513
ATOM    231  N   PRO Q  26      15.542  17.671 -66.907
ATOM    232  CA  PRO Q  26      16.942  18.105 -66.941
ATOM    233  C   PRO Q  26      17.946  17.107 -66.366
ATOM    234  O   PRO Q  26      19.129  17.102 -66.718
ATOM    235  CB  PRO Q  26      16.912  19.401 -66.153
ATOM    236  CG  PRO Q  26      15.757  19.222 -65.199
ATOM    237  CD  PRO Q  26      14.729  18.594 -66.120
ATOM    238  N   ASP Q  27      17.483  16.213 -65.488
ATOM    239  CA  ASP Q  27      18.331  15.170 -64.936
ATOM    240  C   ASP Q  27      18.296  13.847 -65.685
ATOM    241  O   ASP Q  27      18.977  12.901 -65.286
ATOM    242  CB  ASP Q  27      18.020  14.940 -63.463
ATOM    243  CG  ASP Q  27      18.660  15.989 -62.573
ATOM    244  OD1 ASP Q  27      19.828  15.829 -62.213
ATOM    245  OD2 ASP Q  27      17.991  16.971 -62.255
ATOM    246  N   ARG Q  28      17.521  13.739 -66.767
ATOM    247  CA  ARG Q  28      17.459  12.503 -67.525
ATOM    248  C   ARG Q  28      18.203  12.614 -68.843
ATOM    249  O   ARG Q  28      17.928  13.466 -69.692
ATOM    250  CB  ARG Q  28      16.022  12.066 -67.758
ATOM    251  CG  ARG Q  28      15.311  11.527 -66.524
ATOM    252  CD  ARG Q  28      15.889  10.189 -66.086
ATOM    253  NE  ARG Q  28      15.188   9.692 -64.915
ATOM    254  CZ  ARG Q  28      14.981   8.393 -64.695
ATOM    255  NH1 ARG Q  28      15.458   7.443 -65.489
ATOM    256  NH2 ARG Q  28      14.252   8.026 -63.653
ATOM    257  N   VAL Q  29      19.191  11.736 -68.968
ATOM    258  CA  VAL Q  29      20.075  11.670 -70.117
ATOM    259  C   VAL Q  29      19.545  10.640 -71.118
ATOM    260  O   VAL Q  29      19.429   9.459 -70.774
ATOM    261  CB  VAL Q  29      21.486  11.321 -69.586
ATOM    262  CG1 VAL Q  29      22.470  10.957 -70.687
ATOM    263  CG2 VAL Q  29      22.040  12.479 -68.770
ATOM    264  N   PRO Q  30      19.168  11.034 -72.343
ATOM    265  CA  PRO Q  30      18.765  10.115 -73.403
ATOM    266  C   PRO Q  30      19.931   9.408 -74.088
ATOM    267  O   PRO Q  30      20.815  10.032 -74.682
ATOM    268  CB  PRO Q  30      17.975  11.016 -74.329
ATOM    269  CG  PRO Q  30      18.641  12.360 -74.201
ATOM    270  CD  PRO Q  30      18.889  12.421 -72.708
ATOM    271  N   VAL Q  31      19.942   8.078 -73.999
ATOM    272  CA  VAL Q  31      21.064   7.283 -74.475
ATOM    273  C   VAL Q  31      20.583   6.315 -75.548
ATOM    274  O   VAL Q  31      19.477   5.779 -75.464
ATOM    275  CB  VAL Q  31      21.719   6.484 -73.322
ATOM    276  CG1 VAL Q  31      23.054   5.918 -73.767
ATOM    277  CG2 VAL Q  31      21.949   7.315 -72.076
ATOM    278  N   ILE Q  32      21.408   6.102 -76.574
ATOM    279  CA  ILE Q  32      21.159   5.107 -77.604
ATOM    280  C   ILE Q  32      22.322   4.135 -77.488
ATOM    281  O   ILE Q  32      23.479   4.544 -77.609
ATOM    282  CB  ILE Q  32      21.168   5.734 -79.018
ATOM    283  CG1 ILE Q  32      20.295   6.978 -79.151
ATOM    284  CG2 ILE Q  32      20.785   4.676 -80.049
ATOM    286  N   VAL Q  33      22.056   2.856 -77.228
ATOM    287  CA  VAL Q  33      23.116   1.872 -77.070
ATOM    288  C   VAL Q  33      22.878   0.779 -78.101
ATOM    289  O   VAL Q  33      21.815   0.154 -78.121
ATOM    290  CB  VAL Q  33      23.127   1.265 -75.646
ATOM    291  CG1 VAL Q  33      24.449   0.578 -75.371
ATOM    292  CG2 VAL Q  33      22.888   2.292 -74.564
ATOM    293  N   GLU Q  34      23.841   0.555 -78.996
ATOM    294  CA  GLU Q  34      23.708  -0.453 -80.041
ATOM    295  C   GLU Q  34      24.957  -1.321 -80.084
ATOM    296  O   GLU Q  34      26.054  -0.832 -79.804
ATOM    297  CB  GLU Q  34      23.533   0.204 -81.405
ATOM    298  CG  GLU Q  34      22.279   1.068 -81.580
ATOM    299  CD  GLU Q  34      22.122   1.753 -82.934
ATOM    300  OE1 GLU Q  34      23.013   1.691 -83.783
ATOM    301  OE2 GLU Q  34      21.083   2.374 -83.175
ATOM    302  N   LYS Q  35      24.835  -2.616 -80.394
ATOM    303  CA  LYS Q  35      26.006  -3.475 -80.534
ATOM    304  C   LYS Q  35      26.722  -3.194 -81.846
ATOM    305  O   LYS Q  35      26.086  -2.947 -82.874
ATOM    306  CB  LYS Q  35      25.596  -4.941 -80.517
ATOM    307  CG  LYS Q  35      26.733  -5.936 -80.321
ATOM    308  CD  LYS Q  35      26.251  -7.364 -80.536
ATOM    309  CE  LYS Q  35      26.067  -7.719 -82.011
ATOM    310  NZ  LYS Q  35      27.357  -7.809 -82.666
ATOM    311  N   ALA Q  36      28.055  -3.217 -81.820
ATOM    312  CA  ALA Q  36      28.825  -3.230 -83.053
ATOM    313  C   ALA Q  36      28.668  -4.588 -83.728
ATOM    314  O   ALA Q  36      28.820  -5.600 -83.039
ATOM    315  CB  ALA Q  36      30.293  -3.071 -82.737
ATOM    316  N   PRO Q  37      28.397  -4.697 -85.040
ATOM    317  CA  PRO Q  37      28.132  -5.956 -85.741
ATOM    318  C   PRO Q  37      29.096  -7.105 -85.466
ATOM    319  O   PRO Q  37      28.672  -8.237 -85.221
ATOM    320  CB  PRO Q  37      28.167  -5.535 -87.195
ATOM    321  CG  PRO Q  37      27.568  -4.153 -87.144
ATOM    322  CD  PRO Q  37      28.308  -3.565 -85.958
ATOM    323  N   LYS Q  38      30.397  -6.796 -85.432
ATOM    324  CA  LYS Q  38      31.443  -7.786 -85.208
ATOM    325  C   LYS Q  38      31.704  -8.131 -83.743
ATOM    326  O   LYS Q  38      32.612  -8.908 -83.429
ATOM    327  CB  LYS Q  38      32.734  -7.312 -85.866
ATOM    328  CG  LYS Q  38      32.627  -7.199 -87.378
ATOM    329  CD  LYS Q  38      33.931  -6.686 -87.959
ATOM    330  CE  LYS Q  38      33.795  -6.570 -89.467
ATOM    331  NZ  LYS Q  38      35.028  -6.082 -90.053
ATOM    332  N   ALA Q  39      30.955  -7.549 -82.803
ATOM    333  CA  ALA Q  39      31.094  -7.906 -81.402
ATOM    334  C   ALA Q  39      30.365  -9.211 -81.128
ATOM    335  O   ALA Q  39      29.178  -9.371 -81.431
ATOM    336  CB  ALA Q  39      30.494  -6.829 -80.517
ATOM    337  N   ARG Q  40      31.070 -10.199 -80.588
ATOM    338  CA  ARG Q  40      30.456 -11.483 -80.313
ATOM    339  C   ARG Q  40      29.893 -11.558 -78.905
ATOM    340  O   ARG Q  40      30.481 -12.095 -77.966
ATOM    341  CB  ARG Q  40      31.409 -12.628 -80.657
ATOM    342  CG  ARG Q  40      31.658 -12.682 -82.164
ATOM    343  CD  ARG Q  40      30.347 -12.938 -82.905
ATOM    344  NE  ARG Q  40      30.419 -12.525 -84.296
ATOM    345  CZ  ARG Q  40      29.906 -11.370 -84.730
ATOM    346  NH1 ARG Q  40      29.312 -10.493 -83.926
ATOM    347  NH2 ARG Q  40      29.992 -11.073 -86.018
ATOM    348  N   ILE Q  41      28.735 -10.905 -78.806
ATOM    349  CA  ILE Q  41      27.883 -10.861 -77.623
ATOM    350  C   ILE Q  41      26.451 -10.627 -78.102
ATOM    351  O   ILE Q  41      26.218 -10.516 -79.308
ATOM    352  CB  ILE Q  41      28.285  -9.767 -76.591
ATOM    353  CG1 ILE Q  41      28.675  -8.433 -77.228
ATOM    354  CG2 ILE Q  41      29.315 -10.312 -75.607
ATOM    356  N   GLY Q  42      25.464 -10.555 -77.205
ATOM    357  CA  GLY Q  42      24.079 -10.348 -77.605
ATOM    358  C   GLY Q  42      23.773  -8.881 -77.870
ATOM    359  O   GLY Q  42      24.249  -8.001 -77.148
ATOM    360  N   ASP Q  43      22.995  -8.591 -78.915
ATOM    361  CA  ASP Q  43      22.520  -7.235 -79.160
ATOM    362  C   ASP Q  43      21.287  -6.928 -78.326
ATOM    363  O   ASP Q  43      20.416  -7.780 -78.144
ATOM    364  CB  ASP Q  43      22.214  -6.981 -80.639
ATOM    365  CG  ASP Q  43      21.721  -5.566 -80.959
ATOM    366  OD1 ASP Q  43      22.307  -4.588 -80.479
ATOM    367  OD2 ASP Q  43      20.757  -5.445 -81.709
ATOM    368  N   LEU Q  44      21.237  -5.704 -77.804
ATOM    369  CA  LEU Q  44      20.100  -5.222 -77.043
ATOM    370  C   LEU Q  44      18.755  -5.264 -77.742
ATOM    371  O   LEU Q  44      18.595  -4.942 -78.919
ATOM    372  CB  LEU Q  44      20.337  -3.805 -76.558
ATOM    373  CG  LEU Q  44      21.245  -3.595 -75.365
ATOM    374  CD1 LEU Q  44      21.516  -2.117 -75.218
ATOM    375  CD2 LEU Q  44      20.636  -4.170 -74.096
ATOM    376  N   ASP Q  45      17.789  -5.675 -76.925
ATOM    377  CA  ASP Q  45      16.380  -5.708 -77.298
ATOM    378  C   ASP Q  45      15.755  -4.319 -77.395
ATOM    379  O   ASP Q  45      14.700  -4.154 -78.005
ATOM    380  CB  ASP Q  45      15.583  -6.539 -76.282
ATOM    381  CG  ASP Q  45      15.554  -5.936 -74.884
ATOM    382  OD1 ASP Q  45      14.488  -5.546 -74.409
ATOM    383  OD2 ASP Q  45      16.616  -5.825 -74.267
ATOM    384  N   LYS Q  46      16.370  -3.315 -76.769
ATOM    385  CA  LYS Q  46      15.875  -1.951 -76.816
ATOM    386  C   LYS Q  46      17.111  -1.078 -76.957
ATOM    387  O   LYS Q  46      18.089  -1.276 -76.242
ATOM    388  CB  LYS Q  46      15.120  -1.638 -75.525
ATOM    389  CG  LYS Q  46      14.318  -0.342 -75.555
ATOM    390  CD  LYS Q  46      13.322  -0.308 -74.398
ATOM    391  CE  LYS Q  46      13.954  -0.014 -73.047
ATOM    392  NZ  LYS Q  46      14.325   1.381 -72.920
ATOM    393  N   LYS Q  47      17.114  -0.155 -77.918
ATOM    394  CA  LYS Q  47      18.264   0.717 -78.112
ATOM    395  C   LYS Q  47      18.231   1.995 -77.287
ATOM    396  O   LYS Q  47      19.270   2.490 -76.848
ATOM    397  CB  LYS Q  47      18.461   1.056 -79.591
ATOM    398  CG  LYS Q  47      17.284   1.739 -80.287
ATOM    399  CD  LYS Q  47      17.650   2.167 -81.700
ATOM    400  CE  LYS Q  47      17.904   0.979 -82.613
ATOM    401  NZ  LYS Q  47      18.458   1.443 -83.868
ATOM    402  N   LYS Q  48      17.035   2.539 -77.054
ATOM    403  CA  LYS Q  48      16.905   3.850 -76.448
ATOM    404  C   LYS Q  48      16.601   3.724 -74.966
ATOM    405  O   LYS Q  48      15.765   2.918 -74.547
ATOM    406  CB  LYS Q  48      15.826   4.637 -77.177
ATOM    407  CG  LYS Q  48      15.806   6.120 -76.822
ATOM    408  CD  LYS Q  48      14.926   6.900 -77.785
ATOM    409  CE  LYS Q  48      13.466   6.551 -77.588
ATOM    410  NZ  LYS Q  48      12.630   7.306 -78.493
ATOM    411  N   TYR Q  49      17.316   4.522 -74.175
ATOM    412  CA  TYR Q  49      17.251   4.498 -72.724
ATOM    413  C   TYR Q  49      17.237   5.920 -72.182
ATOM    414  O   TYR Q  49      17.590   6.862 -72.897
ATOM    415  CB  TYR Q  49      18.472   3.770 -72.168
ATOM    416  CG  TYR Q  49      18.481   2.281 -72.475
ATOM    417  CD1 TYR Q  49      19.377   1.765 -73.388
ATOM    418  CD2 TYR Q  49      17.575   1.452 -71.847
ATOM    419  CE1 TYR Q  49      19.366   0.416 -73.674
ATOM    420  CE2 TYR Q  49      17.565   0.106 -72.127
ATOM    421  CZ  TYR Q  49      18.461  -0.404 -73.037
ATOM    422  OH  TYR Q  49      18.447  -1.755 -73.310
ATOM    423  N   LEU Q  50      16.857   6.097 -70.913
ATOM    424  CA  LEU Q  50      16.751   7.427 -70.334
ATOM    425  C   LEU Q  50      17.276   7.408 -68.904
ATOM    426  O   LEU Q  50      16.549   7.240 -67.921
ATOM    427  CB  LEU Q  50      15.299   7.896 -70.409
ATOM    428  CG  LEU Q  50      14.987   9.359 -70.139
ATOM    429  CD1 LEU Q  50      15.748  10.234 -71.110
ATOM    430  CD2 LEU Q  50      13.499   9.630 -70.263
ATOM    431  N   VAL Q  51      18.589   7.580 -68.792
ATOM    432  CA  VAL Q  51      19.283   7.334 -67.536
ATOM    433  C   VAL Q  51      19.264   8.534 -66.596
ATOM    434  O   VAL Q  51      19.205   9.669 -67.072
ATOM    435  CB  VAL Q  51      20.734   6.860 -67.786
ATOM    436  CG1 VAL Q  51      20.760   5.577 -68.588
ATOM    437  CG2 VAL Q  51      21.559   7.898 -68.509
ATOM    438  N   PRO Q  52      19.277   8.366 -65.266
ATOM    439  CA  PRO Q  52      19.498   9.454 -64.318
ATOM    440  C   PRO Q  52      20.911  10.007 -64.469
ATOM    441  O   PRO Q  52      21.863   9.248 -64.664
ATOM    442  CB  PRO Q  52      19.330   8.769 -62.978
ATOM    443  CG  PRO Q  52      18.348   7.664 -63.259
ATOM    444  CD  PRO Q  52      18.886   7.142 -64.575
ATOM    445  N   SER Q  53      21.069  11.327 -64.372
ATOM    446  CA  SER Q  53      22.360  12.003 -64.443
ATOM    447  C   SER Q  53      23.422  11.409 -63.520
ATOM    448  O   SER Q  53      24.559  11.139 -63.914
ATOM    449  CB  SER Q  53      22.136  13.465 -64.083
ATOM    450  OG  SER Q  53      21.419  13.540 -62.854
ATOM    453  N   ASP Q  54      22.985  11.177 -62.280
ATOM    454  CA  ASP Q  54      23.811  10.598 -61.228
ATOM    455  C   ASP Q  54      24.042   9.093 -61.340
ATOM    456  O   ASP Q  54      24.707   8.524 -60.474
ATOM    457  CB  ASP Q  54      23.215  10.909 -59.845
ATOM    458  CG  ASP Q  54      22.005  10.067 -59.446
ATOM    459  OD1 ASP Q  54      21.069   9.962 -60.242
ATOM    460  OD2 ASP Q  54      21.989   9.546 -58.333
ATOM    461  N   LEU Q  55      23.495   8.408 -62.350
ATOM    462  CA  LEU Q  55      23.749   6.986 -62.530
ATOM    463  C   LEU Q  55      25.182   6.856 -63.028
ATOM    464  O   LEU Q  55      25.608   7.624 -63.895
ATOM    465  CB  LEU Q  55      22.807   6.411 -63.585
ATOM    466  CG  LEU Q  55      22.680   4.903 -63.727
ATOM    467  CD1 LEU Q  55      21.675   4.371 -62.723
ATOM    468  CD2 LEU Q  55      22.201   4.541 -65.118
ATOM    469  N   THR Q  56      25.967   5.939 -62.472
ATOM    470  CA  THR Q  56      27.313   5.722 -62.976
ATOM    471  C   THR Q  56      27.312   4.906 -64.261
ATOM    472  O   THR Q  56      26.378   4.145 -64.546
ATOM    473  CB  THR Q  56      28.236   5.064 -61.931
ATOM    474  OG1 THR Q  56      27.609   3.863 -61.496
ATOM    475  CG2 THR Q  56      28.533   5.996 -60.768
ATOM    476  N   VAL Q  57      28.394   5.046 -65.031
ATOM    477  CA  VAL Q  57      28.629   4.209 -66.200
ATOM    478  C   VAL Q  57      28.682   2.741 -65.775
ATOM    479  O   VAL Q  57      28.189   1.870 -66.489
ATOM    480  CB  VAL Q  57      29.925   4.652 -66.920
ATOM    481  CG1 VAL Q  57      30.206   3.803 -68.143
ATOM    482  CG2 VAL Q  57      29.823   6.099 -67.376
ATOM    483  N   GLY Q  58      29.222   2.462 -64.581
ATOM    484  CA  GLY Q  58      29.211   1.134 -63.983
ATOM    485  C   GLY Q  58      27.804   0.588 -63.780
ATOM    486  O   GLY Q  58      27.519  -0.555 -64.148
ATOM    487  N   GLN Q  59      26.896   1.396 -63.217
ATOM    488  CA  GLN Q  59      25.493   1.007 -63.100
ATOM    489  C   GLN Q  59      24.827   0.783 -64.452
ATOM    490  O   GLN Q  59      23.974  -0.096 -64.594
ATOM    491  CB  GLN Q  59      24.704   2.047 -62.329
ATOM    492  CG  GLN Q  59      24.971   2.063 -60.836
ATOM    493  CD  GLN Q  59      24.478   3.345 -60.188
ATOM    494  OE1 GLN Q  59      25.186   4.352 -60.193
ATOM    495  NE2 GLN Q  59      23.280   3.391 -59.625
ATOM    496  N   PHE Q  60      25.213   1.560 -65.470
ATOM    497  CA  PHE Q  60      24.705   1.326 -66.809
ATOM    498  C   PHE Q  60      25.276   0.057 -67.441
ATOM    499  O   PHE Q  60      24.554  -0.649 -68.149
ATOM    500  CB  PHE Q  60      24.924   2.545 -67.696
ATOM    501  CG  PHE Q  60      23.969   2.597 -68.882
ATOM    502  CD1 PHE Q  60      22.627   2.295 -68.718
ATOM    503  CD2 PHE Q  60      24.444   2.961 -70.123
ATOM    504  CE1 PHE Q  60      21.767   2.359 -69.793
ATOM    505  CE2 PHE Q  60      23.574   3.035 -71.187
ATOM    506  CZ  PHE Q  60      22.239   2.737 -71.027
ATOM    507  N   TYR Q  61      26.548  -0.278 -67.175
ATOM    508  CA  TYR Q  61      27.117  -1.573 -67.538
ATOM    509  C   TYR Q  61      26.294  -2.698 -66.932
ATOM    510  O   TYR Q  61      25.895  -3.618 -67.644
ATOM    511  CB  TYR Q  61      28.570  -1.728 -67.079
ATOM    512  CG  TYR Q  61      29.626  -1.184 -68.033
ATOM    513  CD1 TYR Q  61      29.876  -1.834 -69.225
ATOM    514  CD2 TYR Q  61      30.371  -0.075 -67.689
ATOM    515  CE1 TYR Q  61      30.866  -1.378 -70.070
ATOM    516  CE2 TYR Q  61      31.364   0.385 -68.530
ATOM    517  CZ  TYR Q  61      31.601  -0.266 -69.720
ATOM    518  OH  TYR Q  61      32.570   0.207 -70.586
ATOM    519  N   PHE Q  62      25.997  -2.586 -65.630
ATOM    520  CA  PHE Q  62      25.083  -3.486 -64.937
ATOM    521  C   PHE Q  62      23.742  -3.625 -65.655
ATOM    522  O   PHE Q  62      23.309  -4.747 -65.909
ATOM    523  CB  PHE Q  62      24.909  -2.998 -63.488
ATOM    524  CG  PHE Q  62      23.759  -3.608 -62.694
ATOM    525  CD1 PHE Q  62      23.799  -4.934 -62.299
ATOM    526  CD2 PHE Q  62      22.662  -2.825 -62.383
ATOM    527  CE1 PHE Q  62      22.733  -5.471 -61.607
ATOM    528  CE2 PHE Q  62      21.602  -3.372 -61.692
ATOM    529  CZ  PHE Q  62      21.634  -4.694 -61.305
ATOM    530  N   LEU Q  63      23.088  -2.513 -66.001
ATOM    531  CA  LEU Q  63      21.836  -2.537 -66.749
ATOM    532  C   LEU Q  63      21.877  -3.283 -68.072
ATOM    533  O   LEU Q  63      21.046  -4.160 -68.323
ATOM    534  CB  LEU Q  63      21.355  -1.122 -66.999
ATOM    535  CG  LEU Q  63      20.533  -0.489 -65.903
ATOM    536  CD1 LEU Q  63      20.632   1.021 -65.966
ATOM    537  CD2 LEU Q  63      19.098  -0.991 -65.984
ATOM    538  N   ILE Q  64      22.864  -2.963 -68.915
ATOM    539  CA  ILE Q  64      22.987  -3.602 -70.218
ATOM    540  C   ILE Q  64      23.291  -5.085 -70.038
ATOM    541  O   ILE Q  64      22.616  -5.930 -70.629
ATOM    542  CB  ILE Q  64      24.035  -2.865 -71.092
ATOM    543  CG1 ILE Q  64      23.713  -1.377 -71.236
ATOM    544  CG2 ILE Q  64      24.180  -3.502 -72.470
ATOM    546  N   ARG Q  65      24.248  -5.410 -69.159
ATOM    547  CA  ARG Q  65      24.554  -6.787 -68.795
ATOM    548  C   ARG Q  65      23.360  -7.573 -68.281
ATOM    549  O   ARG Q  65      23.184  -8.731 -68.655
ATOM    550  CB  ARG Q  65      25.645  -6.842 -67.740
ATOM    551  CG  ARG Q  65      27.031  -6.651 -68.315
ATOM    552  CD  ARG Q  65      28.049  -6.637 -67.192
ATOM    553  NE  ARG Q  65      29.407  -6.742 -67.703
ATOM    554  CZ  ARG Q  65      30.000  -7.920 -67.912
ATOM    555  NH1 ARG Q  65      29.355  -9.071 -67.745
ATOM    556  NH2 ARG Q  65      31.272  -7.940 -68.278
ATOM    564  N   LYS Q  66      22.521  -6.943 -67.454
ATOM    565  CA  LYS Q  66      21.304  -7.547 -66.928
ATOM    566  C   LYS Q  66      20.360  -7.935 -68.059
ATOM    567  O   LYS Q  66      19.853  -9.057 -68.094
ATOM    568  CB  LYS Q  66      20.638  -6.547 -65.984
ATOM    569  CG  LYS Q  66      19.419  -7.021 -65.208
ATOM    570  CD  LYS Q  66      18.929  -5.861 -64.350
ATOM    571  CE  LYS Q  66      17.715  -6.240 -63.509
ATOM    572  NZ  LYS Q  66      18.048  -7.259 -62.531
ATOM    573  N   ARG Q  67      20.156  -7.030 -69.022
ATOM    574  CA  ARG Q  67      19.278  -7.305 -70.152
ATOM    575  C   ARG Q  67      19.839  -8.366 -71.090
ATOM    576  O   ARG Q  67      19.171  -9.364 -71.368
ATOM    577  CB  ARG Q  67      18.960  -6.029 -70.917
ATOM    578  CG  ARG Q  67      18.226  -5.028 -70.039
ATOM    579  CD  ARG Q  67      17.885  -3.764 -70.799
ATOM    580  NE  ARG Q  67      16.796  -3.966 -71.746
ATOM    581  CZ  ARG Q  67      15.739  -3.155 -71.790
ATOM    582  NH1 ARG Q  67      15.647  -2.090 -71.002
ATOM    583  NH2 ARG Q  67      14.716  -3.428 -72.581
ATOM    584  N   ILE Q  68      21.085  -8.221 -71.553
ATOM    585  CA  ILE Q  68      21.677  -9.224 -72.435
ATOM    586  C   ILE Q  68      22.357 -10.391 -71.717
ATOM    587  O   ILE Q  68      23.105 -11.161 -72.323
ATOM    588  CB  ILE Q  68      22.594  -8.595 -73.514
ATOM    589  CG1 ILE Q  68      23.708  -7.729 -72.941
ATOM    590  CG2 ILE Q  68      21.723  -7.856 -74.521
ATOM    592  N   HIS Q  69      22.119 -10.514 -70.404
ATOM    593  CA  HIS Q  69      22.503 -11.665 -69.591
ATOM    594  C   HIS Q  69      24.002 -11.948 -69.503
ATOM    595  O   HIS Q  69      24.458 -13.080 -69.323
ATOM    596  CB  HIS Q  69      21.694 -12.906 -69.985
ATOM    597  CG  HIS Q  69      20.224 -12.790 -69.607
ATOM    598  ND1 HIS Q  69      19.355 -11.849 -69.952
ATOM    599  CD2 HIS Q  69      19.578 -13.692 -68.794
ATOM    600  CE1 HIS Q  69      18.216 -12.133 -69.382
ATOM    601  NE2 HIS Q  69      18.356 -13.238 -68.692
ATOM    602  N   LEU Q  70      24.793 -10.876 -69.573
ATOM    603  CA  LEU Q  70      26.236 -11.004 -69.528
ATOM    604  C   LEU Q  70      26.746 -10.984 -68.097
ATOM    605  O   LEU Q  70      26.837  -9.943 -67.440
ATOM    606  CB  LEU Q  70      26.939  -9.927 -70.346
ATOM    607  CG  LEU Q  70      26.696  -9.815 -71.842
ATOM    608  CD1 LEU Q  70      27.652  -8.782 -72.401
ATOM    609  CD2 LEU Q  70      26.897 -11.138 -72.566
ATOM    610  N   ARG Q  71      27.091 -12.173 -67.612
ATOM    611  CA  ARG Q  71      27.625 -12.333 -66.270
ATOM    612  C   ARG Q  71      29.114 -12.001 -66.203
ATOM    613  O   ARG Q  71      29.729 -11.635 -67.211
ATOM    614  CB  ARG Q  71      27.408 -13.766 -65.822
ATOM    615  CG  ARG Q  71      25.974 -14.251 -65.739
ATOM    616  CD  ARG Q  71      26.064 -15.710 -65.348
ATOM    617  NE  ARG Q  71      24.764 -16.342 -65.219
ATOM    618  CZ  ARG Q  71      24.633 -17.657 -65.043
ATOM    619  NH1 ARG Q  71      25.690 -18.469 -65.033
ATOM    620  NH2 ARG Q  71      23.416 -18.153 -64.869
ATOM    621  N   ALA Q  72      29.735 -12.165 -65.027
ATOM    622  CA  ALA Q  72      31.148 -11.859 -64.809
ATOM    623  C   ALA Q  72      32.129 -12.605 -65.711
ATOM    624  O   ALA Q  72      33.233 -12.138 -65.986
ATOM    625  CB  ALA Q  72      31.508 -12.197 -63.371
ATOM    626  N   GLU Q  73      31.717 -13.777 -66.198
ATOM    627  CA  GLU Q  73      32.480 -14.537 -67.179
ATOM    628  C   GLU Q  73      32.321 -14.038 -68.617
ATOM    629  O   GLU Q  73      32.793 -14.666 -69.565
ATOM    630  CB  GLU Q  73      32.156 -16.043 -67.090
ATOM    631  CG  GLU Q  73      30.700 -16.502 -67.292
ATOM    632  CD  GLU Q  73      29.833 -16.623 -66.041
ATOM    633  OE1 GLU Q  73      29.932 -15.774 -65.151
ATOM    634  OE2 GLU Q  73      29.033 -17.555 -65.959
ATOM    635  N   ASP Q  74      31.641 -12.907 -68.822
ATOM    636  CA  ASP Q  74      31.394 -12.362 -70.150
ATOM    637  C   ASP Q  74      31.919 -10.937 -70.177
ATOM    638  O   ASP Q  74      32.134 -10.326 -69.126
ATOM    639  CB  ASP Q  74      29.904 -12.321 -70.469
ATOM    640  CG  ASP Q  74      29.192 -13.661 -70.403
ATOM    641  OD1 ASP Q  74      29.167 -14.371 -71.406
ATOM    642  OD2 ASP Q  74      28.651 -13.985 -69.343
ATOM    643  N   ALA Q  75      32.104 -10.367 -71.367
ATOM    644  CA  ALA Q  75      32.705  -9.049 -71.492
ATOM    645  C   ALA Q  75      31.761  -8.050 -72.141
ATOM    646  O   ALA Q  75      31.040  -8.376 -73.085
ATOM    647  CB  ALA Q  75      33.947  -9.147 -72.361
ATOM    648  N   LEU Q  76      31.772  -6.826 -71.615
ATOM    649  CA  LEU Q  76      31.005  -5.723 -72.164
ATOM    650  C   LEU Q  76      31.874  -4.483 -72.025
ATOM    651  O   LEU Q  76      32.438  -4.230 -70.958
ATOM    652  CB  LEU Q  76      29.712  -5.515 -71.378
ATOM    653  CG  LEU Q  76      28.732  -4.465 -71.891
ATOM    654  CD1 LEU Q  76      28.108  -4.915 -73.193
ATOM    655  CD2 LEU Q  76      27.636  -4.214 -70.880
ATOM    656  N   PHE Q  77      32.029  -3.738 -73.119
ATOM    657  CA  PHE Q  77      32.794  -2.501 -73.142
ATOM    658  C   PHE Q  77      31.990  -1.475 -73.920
ATOM    659  O   PHE Q  77      31.508  -1.751 -75.023
ATOM    660  CB  PHE Q  77      34.146  -2.692 -73.837
ATOM    661  CG  PHE Q  77      35.054  -3.703 -73.154
ATOM    662  CD1 PHE Q  77      35.801  -3.328 -72.054
ATOM    663  CD2 PHE Q  77      35.094  -5.007 -73.611
ATOM    664  CE1 PHE Q  77      36.568  -4.268 -71.397
ATOM    665  CE2 PHE Q  77      35.862  -5.940 -72.945
ATOM    666  CZ  PHE Q  77      36.596  -5.574 -71.839
ATOM    667  N   PHE Q  78      31.804  -0.295 -73.331
ATOM    668  CA  PHE Q  78      31.105   0.789 -74.000
ATOM    669  C   PHE Q  78      32.057   1.628 -74.830
ATOM    670  O   PHE Q  78      33.098   2.067 -74.341
ATOM    671  CB  PHE Q  78      30.410   1.708 -72.997
ATOM    672  CG  PHE Q  78      29.193   1.144 -72.274
ATOM    673  CD1 PHE Q  78      28.491   0.056 -72.767
ATOM    674  CD2 PHE Q  78      28.779   1.759 -71.109
ATOM    675  CE1 PHE Q  78      27.383  -0.407 -72.093
ATOM    676  CE2 PHE Q  78      27.672   1.287 -70.439
ATOM    677  CZ  PHE Q  78      26.974   0.208 -70.930
ATOM    678  N   PHE Q  79      31.731   1.836 -76.102
ATOM    679  CA  PHE Q  79      32.455   2.777 -76.935
ATOM    680  C   PHE Q  79      31.522   3.939 -77.255
ATOM    681  O   PHE Q  79      30.846   3.996 -78.291
ATOM    682  CB  PHE Q  79      32.954   2.107 -78.219
ATOM    683  CG  PHE Q  79      34.100   1.116 -78.061
ATOM    684  CD1 PHE Q  79      33.922  -0.077 -77.384
ATOM    685  CD2 PHE Q  79      35.313   1.396 -78.659
ATOM    686  CE1 PHE Q  79      34.954  -0.991 -77.324
ATOM    687  CE2 PHE Q  79      36.337   0.475 -78.598
ATOM    688  CZ  PHE Q  79      36.157  -0.719 -77.936
ATOM    689  N   VAL Q  80      31.483   4.904 -76.336
ATOM    690  CA  VAL Q  80      30.606   6.060 -76.458
ATOM    691  C   VAL Q  80      31.225   6.980 -77.499
ATOM    692  O   VAL Q  80      32.229   7.651 -77.255
ATOM    693  CB  VAL Q  80      30.436   6.793 -75.113
ATOM    694  CG1 VAL Q  80      29.372   7.869 -75.236
ATOM    695  CG2 VAL Q  80      30.052   5.835 -74.003
ATOM    696  N   ASN Q  81      30.624   6.974 -78.695
ATOM    697  CA  ASN Q  81      31.211   7.544 -79.911
ATOM    698  C   ASN Q  81      32.655   7.064 -80.110
ATOM    699  O   ASN Q  81      33.562   7.823 -80.454
ATOM    700  CB  ASN Q  81      31.158   9.082 -79.918
ATOM    701  CG  ASN Q  81      29.798   9.695 -79.631
ATOM    702  OD1 ASN Q  81      28.969   9.928 -80.508
ATOM    703  ND2 ASN Q  81      29.551   9.976 -78.361
ATOM    704  N   ASN Q  82      32.864   5.763 -79.855
ATOM    705  CA  ASN Q  82      34.174   5.108 -79.818
ATOM    706  C   ASN Q  82      35.087   5.357 -78.626
ATOM    707  O   ASN Q  82      36.103   4.672 -78.485
ATOM    708  CB  ASN Q  82      34.979   5.227 -81.114
ATOM    709  CG  ASN Q  82      34.559   4.201 -82.149
ATOM    710  OD1 ASN Q  82      34.655   2.995 -81.936
ATOM    711  ND2 ASN Q  82      34.082   4.637 -83.305
ATOM    712  N   VAL Q  83      34.774   6.285 -77.718
ATOM    713  CA  VAL Q  83      35.599   6.488 -76.533
ATOM    714  C   VAL Q  83      35.081   5.588 -75.415
ATOM    715  O   VAL Q  83      33.877   5.536 -75.163
ATOM    716  CB  VAL Q  83      35.589   7.975 -76.110
ATOM    717  CG1 VAL Q  83      36.487   8.227 -74.906
ATOM    718  CG2 VAL Q  83      36.032   8.867 -77.262
ATOM    719  N   ILE Q  84      35.973   4.849 -74.751
ATOM    720  CA  ILE Q  84      35.584   3.985 -73.642
ATOM    721  C   ILE Q  84      35.529   4.805 -72.350
ATOM    722  O   ILE Q  84      36.553   5.351 -71.932
ATOM    723  CB  ILE Q  84      36.542   2.773 -73.503
ATOM    724  CG1 ILE Q  84      36.655   1.994 -74.812
ATOM    725  CG2 ILE Q  84      36.052   1.841 -72.392
ATOM    727  N   PRO Q  85      34.366   4.956 -71.699
ATOM    728  CA  PRO Q  85      34.224   5.693 -70.447
ATOM    729  C   PRO Q  85      34.630   4.926 -69.187
ATOM    730  O   PRO Q  85      34.440   3.707 -69.110
ATOM    731  CB  PRO Q  85      32.750   6.038 -70.448
ATOM    732  CG  PRO Q  85      32.112   4.829 -71.078
ATOM    733  CD  PRO Q  85      33.065   4.554 -72.222
ATOM    734  N   PRO Q  86      35.213   5.587 -68.176
ATOM    735  CA  PRO Q  86      35.452   4.999 -66.861
ATOM    736  C   PRO Q  86      34.159   4.737 -66.096
ATOM    737  O   PRO Q  86      33.258   5.578 -66.038
ATOM    738  CB  PRO Q  86      36.330   6.033 -66.180
ATOM    739  CG  PRO Q  86      35.950   7.337 -66.838
ATOM    740  CD  PRO Q  86      35.835   6.903 -68.288
ATOM    741  N   THR Q  87      34.089   3.566 -65.462
ATOM    742  CA  THR Q  87      32.908   3.093 -64.749
ATOM    743  C   THR Q  87      32.381   4.035 -63.671
ATOM    744  O   THR Q  87      31.174   4.169 -63.457
ATOM    745  CB  THR Q  87      33.229   1.714 -64.148
ATOM    746  OG1 THR Q  87      34.543   1.814 -63.604
ATOM    747  CG2 THR Q  87      33.160   0.602 -65.182
ATOM    748  N   SER Q  88      33.323   4.706 -63.012
ATOM    749  CA  SER Q  88      33.050   5.677 -61.971
ATOM    750  C   SER Q  88      32.427   6.992 -62.428
ATOM    751  O   SER Q  88      31.889   7.732 -61.601
ATOM    752  CB  SER Q  88      34.359   5.933 -61.236
ATOM    753  OG  SER Q  88      35.457   5.972 -62.146
ATOM    754  N   ALA Q  89      32.479   7.317 -63.725
ATOM    755  CA  ALA Q  89      31.915   8.566 -64.218
ATOM    756  C   ALA Q  89      30.394   8.517 -64.226
ATOM    757  O   ALA Q  89      29.793   7.454 -64.411
ATOM    758  CB  ALA Q  89      32.369   8.820 -65.647
ATOM    759  N   THR Q  90      29.749   9.661 -64.003
ATOM    760  CA  THR Q  90      28.299   9.708 -64.051
ATOM    761  C   THR Q  90      27.803   9.960 -65.467
ATOM    762  O   THR Q  90      28.470  10.607 -66.285
ATOM    763  CB  THR Q  90      27.700  10.719 -63.053
ATOM    764  OG1 THR Q  90      28.268  11.995 -63.315
ATOM    765  CG2 THR Q  90      27.936  10.297 -61.612
ATOM    766  N   MET Q  91      26.606   9.459 -65.763
ATOM    767  CA  MET Q  91      26.020   9.572 -67.088
ATOM    768  C   MET Q  91      25.731  11.007 -67.506
ATOM    769  O   MET Q  91      25.725  11.321 -68.697
ATOM    770  CB  MET Q  91      24.765   8.727 -67.182
ATOM    771  CG  MET Q  91      25.031   7.227 -67.089
ATOM    772  SD  MET Q  91      26.192   6.630 -68.342
ATOM    773  CE  MET Q  91      25.089   6.504 -69.719
ATOM    774  N   GLY Q  92      25.522  11.894 -66.527
ATOM    775  CA  GLY Q  92      25.447  13.329 -66.767
ATOM    776  C   GLY Q  92      26.743  13.860 -67.366
ATOM    777  O   GLY Q  92      26.735  14.515 -68.411
ATOM    778  N   GLN Q  93      27.871  13.505 -66.735
ATOM    779  CA  GLN Q  93      29.192  13.887 -67.222
ATOM    780  C   GLN Q  93      29.440  13.316 -68.610
ATOM    781  O   GLN Q  93      29.894  14.026 -69.508
ATOM    782  CB  GLN Q  93      30.290  13.376 -66.300
ATOM    783  CG  GLN Q  93      30.321  14.001 -64.918
ATOM    784  CD  GLN Q  93      31.301  13.295 -63.997
ATOM    785  OE1 GLN Q  93      31.017  12.221 -63.461
ATOM    786  NE2 GLN Q  93      32.483  13.847 -63.772
ATOM    787  N   LEU Q  94      29.101  12.034 -68.797
ATOM    788  CA  LEU Q  94      29.237  11.377 -70.086
ATOM    789  C   LEU Q  94      28.393  12.039 -71.174
ATOM    790  O   LEU Q  94      28.857  12.179 -72.306
ATOM    791  CB  LEU Q  94      28.893   9.895 -69.954
ATOM    792  CG  LEU Q  94      29.148   8.969 -71.141
ATOM    793  CD1 LEU Q  94      30.613   8.978 -71.543
ATOM    794  CD2 LEU Q  94      28.705   7.558 -70.805
ATOM    795  N   TYR Q  95      27.174  12.486 -70.849
ATOM    796  CA  TYR Q  95      26.345  13.255 -71.770
ATOM    797  C   TYR Q  95      27.063  14.532 -72.182
ATOM    798  O   TYR Q  95      27.324  14.744 -73.367
ATOM    799  CB  TYR Q  95      25.010  13.593 -71.107
ATOM    800  CG  TYR Q  95      23.981  14.261 -72.010
ATOM    801  CD1 TYR Q  95      23.712  15.610 -71.870
ATOM    802  CD2 TYR Q  95      23.303  13.511 -72.950
ATOM    803  CE1 TYR Q  95      22.768  16.211 -72.676
ATOM    804  CE2 TYR Q  95      22.351  14.105 -73.750
ATOM    805  CZ  TYR Q  95      22.098  15.452 -73.611
ATOM    806  OH  TYR Q  95      21.163  16.053 -74.426
ATOM    807  N   GLN Q  96      27.453  15.342 -71.190
ATOM    808  CA  GLN Q  96      28.135  16.611 -71.422
ATOM    809  C   GLN Q  96      29.435  16.467 -72.208
ATOM    810  O   GLN Q  96      29.835  17.355 -72.959
ATOM    811  CB  GLN Q  96      28.437  17.285 -70.090
ATOM    812  CG  GLN Q  96      27.197  17.666 -69.295
ATOM    813  CD  GLN Q  96      27.526  18.209 -67.914
ATOM    814  OE1 GLN Q  96      27.640  17.475 -66.935
ATOM    815  NE2 GLN Q  96      27.694  19.515 -67.773
ATOM    816  N   GLU Q  97      30.100  15.329 -72.013
ATOM    817  CA  GLU Q  97      31.306  14.982 -72.740
ATOM    818  C   GLU Q  97      31.020  14.477 -74.154
ATOM    819  O   GLU Q  97      31.748  14.814 -75.091
ATOM    820  CB  GLU Q  97      32.025  13.911 -71.923
ATOM    821  CG  GLU Q  97      33.398  13.459 -72.399
ATOM    822  CD  GLU Q  97      33.956  12.284 -71.606
ATOM    823  OE1 GLU Q  97      35.026  12.431 -71.020
ATOM    824  OE2 GLU Q  97      33.323  11.229 -71.568
ATOM    825  N   HIS Q  98      29.987  13.649 -74.354
ATOM    826  CA  HIS Q  98      29.847  12.898 -75.597
ATOM    827  C   HIS Q  98      28.456  12.802 -76.218
ATOM    828  O   HIS Q  98      28.160  11.839 -76.937
ATOM    829  CB  HIS Q  98      30.430  11.489 -75.410
ATOM    830  CG  HIS Q  98      31.949  11.417 -75.384
ATOM    831  ND1 HIS Q  98      32.811  12.335 -75.800
ATOM    832  CD2 HIS Q  98      32.658  10.349 -74.891
ATOM    833  CE1 HIS Q  98      34.011  11.868 -75.604
ATOM    834  NE2 HIS Q  98      33.912  10.688 -75.044
ATOM    835  N   HIS Q  99      27.545  13.748 -75.977
ATOM    836  CA  HIS Q  99      26.298  13.753 -76.730
ATOM    837  C   HIS Q  99      26.510  14.322 -78.126
ATOM    838  O   HIS Q  99      27.350  15.203 -78.329
ATOM    839  CB  HIS Q  99      25.165  14.489 -76.006
ATOM    840  CG  HIS Q  99      25.166  16.012 -76.063
ATOM    841  ND1 HIS Q  99      24.618  16.759 -77.009
ATOM    842  CD2 HIS Q  99      25.697  16.843 -75.105
ATOM    843  CE1 HIS Q  99      24.777  18.007 -76.667
ATOM    844  NE2 HIS Q  99      25.421  18.050 -75.526
ATOM    845  N   GLU Q 100      25.769  13.822 -79.113
ATOM    846  CA  GLU Q 100      25.799  14.427 -80.434
ATOM    847  C   GLU Q 100      24.857  15.625 -80.477
ATOM    848  O   GLU Q 100      23.986  15.761 -79.613
ATOM    849  CB  GLU Q 100      25.461  13.410 -81.518
ATOM    850  CG  GLU Q 100      26.560  12.358 -81.671
ATOM    851  CD  GLU Q 100      26.421  11.458 -82.893
ATOM    852  OE1 GLU Q 100      26.439  11.967 -84.017
ATOM    853  OE2 GLU Q 100      26.296  10.246 -82.743
ATOM    854  N   GLU Q 101      24.977  16.511 -81.473
ATOM    855  CA  GLU Q 101      24.167  17.727 -81.542
ATOM    856  C   GLU Q 101      22.660  17.534 -81.680
ATOM    857  O   GLU Q 101      21.871  18.453 -81.482
ATOM    858  CB  GLU Q 101      24.694  18.653 -82.634
ATOM    859  CG  GLU Q 101      26.089  19.212 -82.346
ATOM    860  CD  GLU Q 101      26.172  20.091 -81.100
ATOM    861  OE1 GLU Q 101      25.825  21.267 -81.184
ATOM    862  OE2 GLU Q 101      26.584  19.592 -80.054
ATOM    863  N   ASP Q 102      22.257  16.305 -82.010
ATOM    864  CA  ASP Q 102      20.872  15.857 -81.890
ATOM    865  C   ASP Q 102      20.390  15.607 -80.457
ATOM    866  O   ASP Q 102      19.294  15.090 -80.251
ATOM    867  CB  ASP Q 102      20.632  14.587 -82.724
ATOM    868  CG  ASP Q 102      21.540  13.408 -82.395
ATOM    869  OD1 ASP Q 102      21.652  13.018 -81.233
ATOM    870  OD2 ASP Q 102      22.206  12.929 -83.316
ATOM    871  N   PHE Q 103      21.236  15.895 -79.461
ATOM    872  CA  PHE Q 103      20.947  15.764 -78.038
ATOM    873  C   PHE Q 103      20.822  14.352 -77.476
ATOM    874  O   PHE Q 103      20.387  14.172 -76.336
ATOM    875  CB  PHE Q 103      19.774  16.654 -77.598
ATOM    876  CG  PHE Q 103      20.114  18.135 -77.621
ATOM    877  CD1 PHE Q 103      20.650  18.732 -76.496
ATOM    878  CD2 PHE Q 103      19.903  18.877 -78.767
ATOM    879  CE1 PHE Q 103      20.982  20.070 -76.525
ATOM    880  CE2 PHE Q 103      20.241  20.215 -78.788
ATOM    881  CZ  PHE Q 103      20.780  20.812 -77.669
ATOM    882  N   PHE Q 104      21.225  13.324 -78.226
ATOM    883  CA  PHE Q 104      21.318  11.978 -77.680
ATOM    884  C   PHE Q 104      22.768  11.581 -77.453
ATOM    885  O   PHE Q 104      23.687  12.037 -78.142
ATOM    886  CB  PHE Q 104      20.661  10.946 -78.591
ATOM    887  CG  PHE Q 104      19.151  11.066 -78.710
ATOM    888  CD1 PHE Q 104      18.592  11.848 -79.701
ATOM    889  CD2 PHE Q 104      18.342  10.383 -77.825
ATOM    890  CE1 PHE Q 104      17.221  11.950 -79.789
ATOM    891  CE2 PHE Q 104      16.971  10.493 -77.924
ATOM    892  CZ  PHE Q 104      16.410  11.281 -78.901
ATOM    893  N   LEU Q 105      22.971  10.729 -76.450
ATOM    894  CA  LEU Q 105      24.268  10.146 -76.154
ATOM    895  C   LEU Q 105      24.371   8.821 -76.903
ATOM    896  O   LEU Q 105      23.491   7.971 -76.764
ATOM    897  CB  LEU Q 105      24.349   9.927 -74.646
ATOM    898  CG  LEU Q 105      25.612   9.370 -74.011
ATOM    899  CD1 LEU Q 105      26.774  10.314 -74.222
ATOM    900  CD2 LEU Q 105      25.398   9.174 -72.523
ATOM    901  N   TYR Q 106      25.411   8.611 -77.715
ATOM    902  CA  TYR Q 106      25.498   7.407 -78.532
ATOM    903  C   TYR Q 106      26.616   6.460 -78.132
ATOM    904  O   TYR Q 106      27.805   6.792 -78.167
ATOM    905  CB  TYR Q 106      25.634   7.747 -80.011
ATOM    906  CG  TYR Q 106      24.378   8.333 -80.636
ATOM    907  CD1 TYR Q 106      24.107   9.673 -80.475
ATOM    908  CD2 TYR Q 106      23.542   7.545 -81.399
ATOM    909  CE1 TYR Q 106      23.021  10.231 -81.104
ATOM    910  CE2 TYR Q 106      22.443   8.102 -82.025
ATOM    911  CZ  TYR Q 106      22.196   9.450 -81.876
ATOM    912  OH  TYR Q 106      21.123  10.045 -82.511
ATOM    913  N   ILE Q 107      26.210   5.251 -77.747
ATOM    914  CA  ILE Q 107      27.136   4.216 -77.328
ATOM    915  C   ILE Q 107      27.065   3.058 -78.314
ATOM    916  O   ILE Q 107      26.001   2.484 -78.564
ATOM    917  CB  ILE Q 107      26.810   3.697 -75.906
ATOM    918  CG1 ILE Q 107      26.678   4.811 -74.870
ATOM    919  CG2 ILE Q 107      27.883   2.700 -75.489
ATOM    921  N   ALA Q 108      28.213   2.721 -78.895
ATOM    922  CA  ALA Q 108      28.343   1.470 -79.619
ATOM    923  C   ALA Q 108      29.016   0.517 -78.643
ATOM    924  O   ALA Q 108      30.066   0.856 -78.095
ATOM    925  CB  ALA Q 108      29.261   1.667 -80.815
ATOM    926  N   TYR Q 109      28.451  -0.646 -78.327
ATOM    927  CA  TYR Q 109      29.120  -1.537 -77.395
ATOM    928  C   TYR Q 109      29.780  -2.727 -78.069
ATOM    929  O   TYR Q 109      29.409  -3.136 -79.175
ATOM    930  CB  TYR Q 109      28.225  -1.952 -76.221
ATOM    931  CG  TYR Q 109      27.035  -2.845 -76.534
ATOM    932  CD1 TYR Q 109      27.188  -4.215 -76.529
ATOM    933  CD2 TYR Q 109      25.791  -2.288 -76.733
ATOM    934  CE1 TYR Q 109      26.092  -5.032 -76.679
ATOM    935  CE2 TYR Q 109      24.690  -3.100 -76.885
ATOM    936  CZ  TYR Q 109      24.852  -4.465 -76.844
ATOM    937  OH  TYR Q 109      23.753  -5.282 -76.964
ATOM    938  N   SER Q 110      30.759  -3.285 -77.362
ATOM    939  CA  SER Q 110      31.593  -4.343 -77.894
ATOM    940  C   SER Q 110      32.061  -5.260 -76.776
ATOM    941  O   SER Q 110      32.036  -4.902 -75.598
ATOM    942  CB  SER Q 110      32.802  -3.689 -78.540
ATOM    943  OG  SER Q 110      33.679  -4.591 -79.195
ATOM    944  N   ASP Q 111      32.433  -6.488 -77.138
ATOM    945  CA  ASP Q 111      33.294  -7.303 -76.287
ATOM    946  C   ASP Q 111      34.736  -7.207 -76.783
ATOM    947  O   ASP Q 111      35.682  -7.562 -76.082
ATOM    948  CB  ASP Q 111      32.857  -8.776 -76.254
ATOM    949  CG  ASP Q 111      33.150  -9.569 -77.521
ATOM    950  OD1 ASP Q 111      32.742  -9.122 -78.598
ATOM    951  OD2 ASP Q 111      33.791 -10.612 -77.443
ATOM    952  N   GLU Q 112      34.914  -6.732 -78.020
ATOM    953  CA  GLU Q 112      36.223  -6.575 -78.628
ATOM    954  C   GLU Q 112      36.774  -5.262 -78.078
ATOM    955  O   GLU Q 112      36.529  -4.182 -78.624
ATOM    956  CB  GLU Q 112      36.086  -6.454 -80.143
ATOM    957  CG  GLU Q 112      35.239  -7.476 -80.889
ATOM    958  CD  GLU Q 112      35.041  -7.068 -82.342
ATOM    959  OE1 GLU Q 112      35.782  -7.547 -83.198
ATOM    960  OE2 GLU Q 112      34.166  -6.240 -82.609
ATOM    961  N   SER Q 113      37.490  -5.365 -76.960
ATOM    962  CA  SER Q 113      38.042  -4.225 -76.240
ATOM    963  C   SER Q 113      38.978  -3.312 -77.023
ATOM    964  O   SER Q 113      38.893  -2.088 -76.946
ATOM    965  CB  SER Q 113      38.767  -4.767 -75.018
ATOM    966  OG  SER Q 113      39.561  -5.890 -75.387
ATOM    967  N   VAL Q 114      39.895  -3.921 -77.774
ATOM    968  CA  VAL Q 114      40.885  -3.178 -78.540
ATOM    969  C   VAL Q 114      40.353  -2.593 -79.853
ATOM    970  O   VAL Q 114      40.929  -1.652 -80.403
ATOM    971  CB  VAL Q 114      42.128  -4.092 -78.735
ATOM    972  CG1 VAL Q 114      41.857  -5.277 -79.653
ATOM    973  CG2 VAL Q 114      43.355  -3.306 -79.171
ATOM    974  N   TYR Q 115      39.231  -3.100 -80.372
ATOM    975  CA  TYR Q 115      38.807  -2.726 -81.709
ATOM    976  C   TYR Q 115      37.930  -1.486 -81.737
ATOM    977  O   TYR Q 115      36.813  -1.476 -81.223
ATOM    978  CB  TYR Q 115      38.123  -3.892 -82.421
ATOM    979  CG  TYR Q 115      39.085  -5.022 -82.765
ATOM    980  CD1 TYR Q 115      40.040  -4.844 -83.747
ATOM    981  CD2 TYR Q 115      39.005  -6.221 -82.087
ATOM    982  CE1 TYR Q 115      40.923  -5.863 -84.043
ATOM    983  CE2 TYR Q 115      39.882  -7.245 -82.381
ATOM    984  CZ  TYR Q 115      40.837  -7.055 -83.355
ATOM    985  OH  TYR Q 115      41.723  -8.075 -83.638
ATOM    986  N   GLY Q 116      38.479  -0.416 -82.318
ATOM    987  CA  GLY Q 116      37.726   0.799 -82.596
ATOM    988  C   GLY Q 116      36.608   0.518 -83.589
ATOM    989  O   GLY Q 116      36.844   0.193 -84.751
ATOM    990  N   LEU Q 117      35.371   0.657 -83.126
ATOM    991  CA  LEU Q 117      34.222   0.130 -83.842
ATOM    992  C   LEU Q 117      33.791   0.970 -85.038
ATOM    993  O   LEU Q 117      33.571   2.179 -84.885
ATOM    994  CB  LEU Q 117      33.066  -0.048 -82.864
ATOM    995  CG  LEU Q 117      33.340  -0.847 -81.595
ATOM    996  CD1 LEU Q 117      32.142  -0.768 -80.676
ATOM    997  CD2 LEU Q 117      33.725  -2.286 -81.910
ATOM    998  OXT LEU Q 117      33.640   0.408 -86.118
