# Supplementary material for: Prediction of GABARAP interaction with the GABA type A receptor
Source: Proteins. 2018 Nov 4;86(12):1251–64. doi: 10.1002/prot.25589 (PMC6492159; doi:10.1002/prot.25589)
Supplement: Supplementary file 1 — Appendix S1: Supporting Information. [file PROT-86-1251-s001.tar › protein25589/bbb041d.pdb]

ATOM      1  N   MET W   1      32.598   0.294 -83.663
ATOM      2  CA  MET W   1      31.571  -0.703 -83.870
ATOM      3  C   MET W   1      30.438   0.102 -84.481
ATOM      4  O   MET W   1      30.272   1.271 -84.118
ATOM      5  CB  MET W   1      31.122  -1.272 -82.528
ATOM      6  CG  MET W   1      30.150  -2.440 -82.650
ATOM      7  SD  MET W   1      29.453  -2.935 -81.057
ATOM      8  CE  MET W   1      27.850  -2.195 -81.196
ATOM      9  N   LYS W   2      29.720  -0.482 -85.435
ATOM     10  CA  LYS W   2      28.523   0.138 -85.970
ATOM     11  C   LYS W   2      27.355  -0.143 -85.043
ATOM     12  O   LYS W   2      27.032  -1.293 -84.738
ATOM     13  CB  LYS W   2      28.216  -0.370 -87.375
ATOM     14  CG  LYS W   2      29.171   0.140 -88.447
ATOM     15  CD  LYS W   2      29.029   1.646 -88.618
ATOM     16  CE  LYS W   2      29.995   2.151 -89.675
ATOM     17  NZ  LYS W   2      29.872   3.588 -89.820
ATOM     18  N   PHE W   3      26.750   0.935 -84.551
ATOM     19  CA  PHE W   3      25.624   0.813 -83.646
ATOM     20  C   PHE W   3      24.327   0.566 -84.391
ATOM     21  O   PHE W   3      23.916   1.351 -85.251
ATOM     22  CB  PHE W   3      25.499   2.043 -82.756
ATOM     23  CG  PHE W   3      26.661   2.185 -81.785
ATOM     24  CD1 PHE W   3      27.767   2.938 -82.130
ATOM     25  CD2 PHE W   3      26.610   1.543 -80.563
ATOM     26  CE1 PHE W   3      28.829   3.035 -81.256
ATOM     27  CE2 PHE W   3      27.676   1.649 -79.695
ATOM     28  CZ  PHE W   3      28.786   2.388 -80.040
ATOM     29  N   VAL W   4      23.664  -0.530 -84.018
ATOM     30  CA  VAL W   4      22.409  -0.956 -84.633
ATOM     31  C   VAL W   4      21.350   0.142 -84.567
ATOM     32  O   VAL W   4      20.631   0.366 -85.543
ATOM     33  CB  VAL W   4      21.909  -2.278 -83.999
ATOM     34  CG1 VAL W   4      20.652  -2.802 -84.683
ATOM     35  CG2 VAL W   4      22.984  -3.354 -84.067
ATOM     36  N   TYR W   5      21.298   0.881 -83.451
ATOM     37  CA  TYR W   5      20.428   2.042 -83.301
ATOM     38  C   TYR W   5      20.649   3.076 -84.402
ATOM     39  O   TYR W   5      19.679   3.587 -84.967
ATOM     40  CB  TYR W   5      20.651   2.674 -81.926
ATOM     41  CG  TYR W   5      19.597   3.690 -81.500
ATOM     42  CD1 TYR W   5      18.436   3.263 -80.884
ATOM     43  CD2 TYR W   5      19.806   5.039 -81.714
ATOM     44  CE1 TYR W   5      17.484   4.182 -80.487
ATOM     45  CE2 TYR W   5      18.854   5.958 -81.327
ATOM     46  CZ  TYR W   5      17.698   5.524 -80.718
ATOM     47  OH  TYR W   5      16.747   6.454 -80.346
ATOM     48  N   LYS W   6      21.920   3.339 -84.734
ATOM     49  CA  LYS W   6      22.290   4.285 -85.780
ATOM     50  C   LYS W   6      21.945   3.767 -87.167
ATOM     51  O   LYS W   6      21.579   4.522 -88.068
ATOM     52  CB  LYS W   6      23.789   4.571 -85.765
ATOM     53  CG  LYS W   6      24.287   5.342 -84.556
ATOM     54  CD  LYS W   6      25.777   5.664 -84.635
ATOM     55  CE  LYS W   6      26.113   6.537 -85.838
ATOM     56  NZ  LYS W   6      27.503   6.947 -85.805
ATOM     57  N   GLU W   7      22.098   2.453 -87.337
ATOM     58  CA  GLU W   7      21.785   1.794 -88.595
ATOM     59  C   GLU W   7      20.290   1.733 -88.880
ATOM     60  O   GLU W   7      19.874   1.811 -90.036
ATOM     61  CB  GLU W   7      22.381   0.393 -88.600
ATOM     62  CG  GLU W   7      23.904   0.412 -88.523
ATOM     63  CD  GLU W   7      24.527  -0.963 -88.353
ATOM     64  OE1 GLU W   7      24.630  -1.429 -87.220
ATOM     65  OE2 GLU W   7      24.920  -1.563 -89.353
ATOM     66  N   GLU W   8      19.464   1.581 -87.840
ATOM     67  CA  GLU W   8      18.022   1.523 -88.026
ATOM     68  C   GLU W   8      17.315   2.875 -87.956
ATOM     69  O   GLU W   8      16.304   3.071 -88.632
ATOM     70  CB  GLU W   8      17.403   0.499 -87.068
ATOM     71  CG  GLU W   8      17.531   0.826 -85.584
ATOM     72  CD  GLU W   8      17.271  -0.317 -84.613
ATOM     73  OE1 GLU W   8      16.315  -1.071 -84.794
ATOM     74  OE2 GLU W   8      18.029  -0.440 -83.646
ATOM     75  N   HIS W   9      17.803   3.831 -87.157
ATOM     76  CA  HIS W   9      17.160   5.136 -87.066
ATOM     77  C   HIS W   9      18.027   6.180 -87.759
ATOM     78  O   HIS W   9      19.207   6.298 -87.423
ATOM     79  CB  HIS W   9      16.951   5.571 -85.619
ATOM     80  CG  HIS W   9      16.213   4.570 -84.749
ATOM     81  ND1 HIS W   9      16.777   3.670 -83.966
ATOM     82  CD2 HIS W   9      14.847   4.467 -84.639
ATOM     83  CE1 HIS W   9      15.812   3.021 -83.370
ATOM     84  NE2 HIS W   9      14.663   3.498 -83.780
ATOM     85  N   PRO W  10      17.518   6.958 -88.727
ATOM     86  CA  PRO W  10      18.265   8.012 -89.413
ATOM     87  C   PRO W  10      18.741   9.130 -88.492
ATOM     88  O   PRO W  10      17.997   9.600 -87.628
ATOM     89  CB  PRO W  10      17.259   8.535 -90.419
ATOM     90  CG  PRO W  10      16.408   7.329 -90.720
ATOM     91  CD  PRO W  10      16.198   6.782 -89.320
ATOM     92  N   PHE W  11      19.976   9.589 -88.734
ATOM     93  CA  PHE W  11      20.656  10.605 -87.933
ATOM     94  C   PHE W  11      19.809  11.817 -87.563
ATOM     95  O   PHE W  11      19.796  12.236 -86.409
ATOM     96  CB  PHE W  11      21.928  11.048 -88.671
ATOM     97  CG  PHE W  11      22.845  11.986 -87.891
ATOM     98  CD1 PHE W  11      23.721  11.471 -86.955
ATOM     99  CD2 PHE W  11      22.806  13.349 -88.127
ATOM    100  CE1 PHE W  11      24.552  12.319 -86.254
ATOM    101  CE2 PHE W  11      23.638  14.190 -87.416
ATOM    102  CZ  PHE W  11      24.508  13.677 -86.481
ATOM    103  N   GLU W  12      19.074  12.362 -88.539
ATOM    104  CA  GLU W  12      18.185  13.496 -88.324
ATOM    105  C   GLU W  12      17.101  13.185 -87.295
ATOM    106  O   GLU W  12      16.830  13.988 -86.400
ATOM    107  CB  GLU W  12      17.545  13.873 -89.661
ATOM    108  CG  GLU W  12      16.743  15.174 -89.685
ATOM    109  CD  GLU W  12      17.583  16.434 -89.517
ATOM    110  OE1 GLU W  12      17.552  17.043 -88.446
ATOM    111  OE2 GLU W  12      18.276  16.816 -90.459
ATOM    112  N   LYS W  13      16.517  11.986 -87.391
ATOM    113  CA  LYS W  13      15.437  11.572 -86.509
ATOM    114  C   LYS W  13      15.989  11.357 -85.106
ATOM    115  O   LYS W  13      15.392  11.800 -84.122
ATOM    116  CB  LYS W  13      14.803  10.285 -87.043
ATOM    117  CG  LYS W  13      13.536   9.825 -86.327
ATOM    118  CD  LYS W  13      12.401  10.818 -86.537
ATOM    119  CE  LYS W  13      11.155  10.355 -85.805
ATOM    120  NZ  LYS W  13      10.078  11.304 -86.005
ATOM    121  N   ARG W  14      17.168  10.725 -85.023
ATOM    122  CA  ARG W  14      17.842  10.511 -83.750
ATOM    123  C   ARG W  14      18.164  11.838 -83.083
ATOM    124  O   ARG W  14      17.824  12.039 -81.921
ATOM    125  CB  ARG W  14      19.137   9.722 -83.895
ATOM    126  CG  ARG W  14      18.994   8.417 -84.653
ATOM    127  CD  ARG W  14      20.145   7.457 -84.402
ATOM    128  NE  ARG W  14      21.462   8.028 -84.624
ATOM    129  CZ  ARG W  14      22.105   7.961 -85.788
ATOM    130  NH1 ARG W  14      21.581   7.376 -86.864
ATOM    131  NH2 ARG W  14      23.321   8.480 -85.843
ATOM    132  N   ARG W  15      18.745  12.776 -83.840
ATOM    133  CA  ARG W  15      19.084  14.098 -83.338
ATOM    134  C   ARG W  15      17.855  14.834 -82.825
ATOM    135  O   ARG W  15      17.873  15.363 -81.713
ATOM    136  CB  ARG W  15      19.786  14.893 -84.432
ATOM    137  CG  ARG W  15      20.431  16.182 -83.945
ATOM    138  CD  ARG W  15      21.277  16.809 -85.039
ATOM    139  NE  ARG W  15      20.476  17.209 -86.187
ATOM    140  CZ  ARG W  15      21.014  17.535 -87.362
ATOM    141  NH1 ARG W  15      22.326  17.491 -87.570
ATOM    142  NH2 ARG W  15      20.201  17.912 -88.335
ATOM    143  N   SER W  16      16.766  14.807 -83.599
ATOM    144  CA  SER W  16      15.503  15.396 -83.182
ATOM    145  C   SER W  16      14.974  14.754 -81.903
ATOM    146  O   SER W  16      14.478  15.465 -81.027
ATOM    149  CB  SER W  16      14.473  15.261 -84.302
ATOM    150  OG  SER W  16      13.332  16.091 -84.119
ATOM    151  N   GLU W  17      15.081  13.426 -81.759
ATOM    152  CA  GLU W  17      14.634  12.734 -80.557
ATOM    153  C   GLU W  17      15.495  13.108 -79.354
ATOM    154  O   GLU W  17      14.972  13.413 -78.280
ATOM    155  CB  GLU W  17      14.659  11.226 -80.787
ATOM    156  CG  GLU W  17      13.924  10.432 -79.711
ATOM    157  CD  GLU W  17      13.950   8.924 -79.904
ATOM    158  OE1 GLU W  17      13.423   8.432 -80.901
ATOM    159  OE2 GLU W  17      14.473   8.226 -79.034
ATOM    160  N   GLY W  18      16.818  13.128 -79.538
ATOM    161  CA  GLY W  18      17.765  13.500 -78.498
ATOM    162  C   GLY W  18      17.519  14.916 -78.002
ATOM    163  O   GLY W  18      17.453  15.153 -76.797
ATOM    164  N   GLU W  19      17.335  15.857 -78.934
ATOM    165  CA  GLU W  19      16.967  17.228 -78.601
ATOM    166  C   GLU W  19      15.639  17.307 -77.860
ATOM    167  O   GLU W  19      15.552  17.979 -76.829
ATOM    168  CB  GLU W  19      16.900  18.085 -79.858
ATOM    169  CG  GLU W  19      18.264  18.273 -80.507
ATOM    170  CD  GLU W  19      18.220  18.954 -81.866
ATOM    171  OE1 GLU W  19      18.642  20.105 -81.955
ATOM    172  OE2 GLU W  19      17.773  18.339 -82.835
ATOM    173  N   LYS W  20      14.624  16.581 -78.353
ATOM    174  CA  LYS W  20      13.309  16.501 -77.722
ATOM    175  C   LYS W  20      13.391  16.076 -76.261
ATOM    176  O   LYS W  20      12.705  16.644 -75.406
ATOM    177  CB  LYS W  20      12.412  15.527 -78.491
ATOM    178  CG  LYS W  20      10.994  15.385 -77.951
ATOM    179  CD  LYS W  20      10.267  14.242 -78.634
ATOM    180  CE  LYS W  20       8.899  14.078 -77.995
ATOM    181  NZ  LYS W  20       8.189  12.965 -78.596
ATOM    182  N   ILE W  21      14.240  15.080 -75.990
ATOM    183  CA  ILE W  21      14.528  14.653 -74.631
ATOM    184  C   ILE W  21      15.257  15.756 -73.869
ATOM    185  O   ILE W  21      14.714  16.284 -72.899
ATOM    186  CB  ILE W  21      15.327  13.326 -74.653
ATOM    187  CG1 ILE W  21      14.481  12.199 -75.241
ATOM    188  CG2 ILE W  21      15.828  12.956 -73.259
ATOM    190  N   ARG W  22      16.442  16.174 -74.323
ATOM    191  CA  ARG W  22      17.307  17.066 -73.561
ATOM    192  C   ARG W  22      16.712  18.419 -73.196
ATOM    193  O   ARG W  22      16.986  18.946 -72.117
ATOM    194  CB  ARG W  22      18.641  17.268 -74.275
ATOM    195  CG  ARG W  22      19.492  16.004 -74.395
ATOM    196  CD  ARG W  22      19.840  15.383 -73.046
ATOM    197  NE  ARG W  22      20.631  16.285 -72.225
ATOM    198  CZ  ARG W  22      20.493  16.340 -70.901
ATOM    199  NH1 ARG W  22      19.725  15.502 -70.219
ATOM    200  NH2 ARG W  22      21.118  17.282 -70.213
ATOM    201  N   LYS W  23      15.862  18.979 -74.065
ATOM    202  CA  LYS W  23      15.163  20.223 -73.758
ATOM    203  C   LYS W  23      14.166  20.072 -72.604
ATOM    204  O   LYS W  23      13.942  20.996 -71.824
ATOM    205  CB  LYS W  23      14.435  20.757 -75.004
ATOM    206  CG  LYS W  23      13.246  19.899 -75.423
ATOM    207  CD  LYS W  23      12.381  20.456 -76.533
ATOM    208  CE  LYS W  23      10.974  19.898 -76.334
ATOM    209  NZ  LYS W  23      10.912  18.448 -76.421
ATOM    210  N   LYS W  24      13.572  18.881 -72.490
ATOM    211  CA  LYS W  24      12.447  18.646 -71.604
ATOM    212  C   LYS W  24      12.884  17.934 -70.329
ATOM    213  O   LYS W  24      12.277  18.094 -69.269
ATOM    214  CB  LYS W  24      11.441  17.813 -72.392
ATOM    215  CG  LYS W  24      10.052  17.626 -71.792
ATOM    216  CD  LYS W  24       9.184  16.803 -72.741
ATOM    217  CE  LYS W  24       8.817  17.578 -74.000
ATOM    218  NZ  LYS W  24       8.191  16.710 -74.981
ATOM    219  N   TYR W  25      13.957  17.143 -70.409
ATOM    220  CA  TYR W  25      14.434  16.347 -69.291
ATOM    221  C   TYR W  25      15.924  16.633 -69.067
ATOM    222  O   TYR W  25      16.764  15.795 -69.406
ATOM    223  CB  TYR W  25      14.232  14.849 -69.580
ATOM    224  CG  TYR W  25      12.839  14.412 -70.006
ATOM    225  CD1 TYR W  25      11.846  14.228 -69.064
ATOM    226  CD2 TYR W  25      12.579  14.198 -71.344
ATOM    227  CE1 TYR W  25      10.583  13.847 -69.467
ATOM    228  CE2 TYR W  25      11.318  13.822 -71.753
ATOM    229  CZ  TYR W  25      10.328  13.662 -70.810
ATOM    230  OH  TYR W  25       9.047  13.354 -71.225
ATOM    231  N   PRO W  26      16.337  17.766 -68.469
ATOM    232  CA  PRO W  26      17.744  18.140 -68.298
ATOM    233  C   PRO W  26      18.610  17.136 -67.537
ATOM    234  O   PRO W  26      19.777  16.922 -67.874
ATOM    235  CB  PRO W  26      17.654  19.482 -67.594
ATOM    236  CG  PRO W  26      16.357  19.411 -66.830
ATOM    237  CD  PRO W  26      15.456  18.757 -67.859
ATOM    238  N   ASP W  27      18.037  16.466 -66.532
ATOM    239  CA  ASP W  27      18.736  15.422 -65.795
ATOM    240  C   ASP W  27      18.708  14.066 -66.499
ATOM    241  O   ASP W  27      19.358  13.128 -66.042
ATOM    242  CB  ASP W  27      18.155  15.321 -64.375
ATOM    243  CG  ASP W  27      18.707  14.192 -63.502
ATOM    244  OD1 ASP W  27      17.927  13.320 -63.127
ATOM    245  OD2 ASP W  27      19.901  14.179 -63.190
ATOM    246  N   ARG W  28      17.985  13.893 -67.607
ATOM    247  CA  ARG W  28      17.910  12.586 -68.231
ATOM    248  C   ARG W  28      18.772  12.479 -69.475
ATOM    249  O   ARG W  28      18.546  13.119 -70.505
ATOM    250  CB  ARG W  28      16.473  12.183 -68.515
ATOM    251  CG  ARG W  28      15.612  11.966 -67.273
ATOM    252  CD  ARG W  28      16.151  10.846 -66.392
ATOM    253  NE  ARG W  28      15.242  10.583 -65.291
ATOM    254  CZ  ARG W  28      14.793   9.358 -65.018
ATOM    255  NH1 ARG W  28      15.256   8.271 -65.617
ATOM    256  NH2 ARG W  28      13.808   9.195 -64.151
ATOM    257  N   VAL W  29      19.821  11.681 -69.308
ATOM    258  CA  VAL W  29      20.785  11.381 -70.350
ATOM    259  C   VAL W  29      20.293  10.192 -71.179
ATOM    260  O   VAL W  29      20.084   9.107 -70.627
ATOM    261  CB  VAL W  29      22.146  11.102 -69.662
ATOM    262  CG1 VAL W  29      23.191  10.525 -70.601
ATOM    263  CG2 VAL W  29      22.690  12.385 -69.058
ATOM    264  N   PRO W  30      20.052  10.348 -72.490
ATOM    265  CA  PRO W  30      19.700   9.253 -73.387
ATOM    266  C   PRO W  30      20.893   8.396 -73.806
ATOM    267  O   PRO W  30      21.809   8.833 -74.508
ATOM    268  CB  PRO W  30      19.033   9.981 -74.536
ATOM    269  CG  PRO W  30      19.752  11.301 -74.612
ATOM    270  CD  PRO W  30      19.881  11.644 -73.144
ATOM    271  N   VAL W  31      20.888   7.145 -73.346
ATOM    272  CA  VAL W  31      22.019   6.250 -73.534
ATOM    273  C   VAL W  31      21.589   5.072 -74.396
ATOM    274  O   VAL W  31      20.474   4.567 -74.263
ATOM    275  CB  VAL W  31      22.550   5.725 -72.180
ATOM    276  CG1 VAL W  31      23.894   5.050 -72.366
ATOM    277  CG2 VAL W  31      22.710   6.819 -71.145
ATOM    278  N   ILE W  32      22.462   4.636 -75.304
ATOM    279  CA  ILE W  32      22.238   3.442 -76.101
ATOM    280  C   ILE W  32      23.356   2.497 -75.690
ATOM    281  O   ILE W  32      24.533   2.807 -75.888
ATOM    282  CB  ILE W  32      22.347   3.735 -77.615
ATOM    283  CG1 ILE W  32      21.530   4.940 -78.075
ATOM    284  CG2 ILE W  32      21.971   2.486 -78.404
ATOM    286  N   VAL W  33      23.021   1.358 -75.089
ATOM    287  CA  VAL W  33      24.027   0.408 -74.644
ATOM    288  C   VAL W  33      23.793  -0.876 -75.429
ATOM    289  O   VAL W  33      22.738  -1.502 -75.317
ATOM    290  CB  VAL W  33      23.930   0.139 -73.124
ATOM    291  CG1 VAL W  33      25.199  -0.521 -72.623
ATOM    292  CG2 VAL W  33      23.676   1.389 -72.307
ATOM    293  N   GLU W  34      24.754  -1.264 -76.267
ATOM    294  CA  GLU W  34      24.628  -2.468 -77.080
ATOM    295  C   GLU W  34      25.840  -3.359 -76.862
ATOM    296  O   GLU W  34      26.936  -2.853 -76.609
ATOM    297  CB  GLU W  34      24.550  -2.116 -78.561
ATOM    298  CG  GLU W  34      23.352  -1.260 -78.982
ATOM    299  CD  GLU W  34      23.272  -0.902 -80.464
ATOM    300  OE1 GLU W  34      24.219  -1.118 -81.221
ATOM    301  OE2 GLU W  34      22.237  -0.389 -80.903
ATOM    302  N   LYS W  35      25.686  -4.686 -76.911
ATOM    303  CA  LYS W  35      26.837  -5.579 -76.847
ATOM    304  C   LYS W  35      27.585  -5.552 -78.171
ATOM    305  O   LYS W  35      26.978  -5.488 -79.244
ATOM    306  CB  LYS W  35      26.391  -7.009 -76.571
ATOM    307  CG  LYS W  35      27.504  -7.972 -76.176
ATOM    308  CD  LYS W  35      26.999  -9.409 -76.147
ATOM    309  CE  LYS W  35      26.819 -10.015 -77.538
ATOM    310  NZ  LYS W  35      28.112 -10.237 -78.156
ATOM    311  N   ALA W  36      28.917  -5.583 -78.107
ATOM    312  CA  ALA W  36      29.722  -5.825 -79.293
ATOM    313  C   ALA W  36      29.512  -7.265 -79.745
ATOM    314  O   ALA W  36      29.613  -8.156 -78.898
ATOM    315  CB  ALA W  36      31.186  -5.691 -78.943
ATOM    316  N   PRO W  37      29.242  -7.579 -81.023
ATOM    317  CA  PRO W  37      28.931  -8.928 -81.507
ATOM    318  C   PRO W  37      29.865 -10.040 -81.039
ATOM    319  O   PRO W  37      29.412 -11.095 -80.587
ATOM    320  CB  PRO W  37      28.974  -8.753 -83.010
ATOM    321  CG  PRO W  37      28.430  -7.360 -83.190
ATOM    322  CD  PRO W  37      29.198  -6.612 -82.116
ATOM    323  N   LYS W  38      31.174  -9.769 -81.074
ATOM    324  CA  LYS W  38      32.197 -10.728 -80.675
ATOM    325  C   LYS W  38      32.480 -10.786 -79.175
ATOM    326  O   LYS W  38      33.396 -11.485 -78.729
ATOM    327  CB  LYS W  38      33.485 -10.433 -81.437
ATOM    328  CG  LYS W  38      33.344 -10.631 -82.939
ATOM    329  CD  LYS W  38      34.643 -10.285 -83.642
ATOM    330  CE  LYS W  38      34.469 -10.471 -85.139
ATOM    331  NZ  LYS W  38      35.696 -10.143 -85.837
ATOM    332  N   ALA W  39      31.732 -10.043 -78.355
ATOM    333  CA  ALA W  39      31.882 -10.129 -76.915
ATOM    334  C   ALA W  39      31.131 -11.342 -76.394
ATOM    335  O   ALA W  39      29.948 -11.550 -76.684
ATOM    336  CB  ALA W  39      31.313  -8.893 -76.240
ATOM    337  N   ARG W  40      31.814 -12.203 -75.650
ATOM    338  CA  ARG W  40      31.176 -13.389 -75.115
ATOM    339  C   ARG W  40      30.638 -13.151 -73.715
ATOM    340  O   ARG W  40      31.249 -13.459 -72.692
ATOM    341  CB  ARG W  40      32.101 -14.601 -75.224
ATOM    342  CG  ARG W  40      32.368 -14.947 -76.690
ATOM    343  CD  ARG W  40      31.060 -15.290 -77.401
ATOM    344  NE  ARG W  40      31.180 -15.168 -78.844
ATOM    345  CZ  ARG W  40      30.680 -14.131 -79.522
ATOM    346  NH1 ARG W  40      30.070 -13.106 -78.932
ATOM    347  NH2 ARG W  40      30.799 -14.114 -80.841
ATOM    348  N   ILE W  41      29.475 -12.499 -73.744
ATOM    349  CA  ILE W  41      28.648 -12.182 -72.584
ATOM    350  C   ILE W  41      27.208 -12.041 -73.077
ATOM    351  O   ILE W  41      26.950 -12.202 -74.272
ATOM    352  CB  ILE W  41      29.080 -10.890 -71.828
ATOM    353  CG1 ILE W  41      29.509  -9.750 -72.752
ATOM    354  CG2 ILE W  41      30.087 -11.222 -70.732
ATOM    356  N   GLY W  42      26.242 -11.755 -72.199
ATOM    357  CA  GLY W  42      24.850 -11.628 -72.608
ATOM    358  C   GLY W  42      24.547 -10.250 -73.178
ATOM    359  O   GLY W  42      25.029  -9.238 -72.662
ATOM    360  N   ASP W  43      23.764 -10.188 -74.259
ATOM    361  CA  ASP W  43      23.293  -8.915 -74.790
ATOM    362  C   ASP W  43      22.066  -8.428 -74.037
ATOM    363  O   ASP W  43      21.201  -9.217 -73.655
ATOM    364  CB  ASP W  43      22.979  -8.988 -76.288
ATOM    365  CG  ASP W  43      22.498  -7.672 -76.904
ATOM    366  OD1 ASP W  43      23.098  -6.620 -76.650
ATOM    367  OD2 ASP W  43      21.529  -7.703 -77.656
ATOM    368  N   LEU W  44      22.022  -7.117 -73.805
ATOM    369  CA  LEU W  44      20.905  -6.470 -73.142
ATOM    370  C   LEU W  44      19.519  -6.689 -73.715
ATOM    371  O   LEU W  44      19.281  -6.721 -74.922
ATOM    372  CB  LEU W  44      21.137  -4.976 -73.031
ATOM    373  CG  LEU W  44      21.988  -4.465 -71.887
ATOM    374  CD1 LEU W  44      22.261  -2.998 -72.101
ATOM    375  CD2 LEU W  44      21.309  -4.696 -70.547
ATOM    376  N   ASP W  45      18.610  -6.802 -72.748
ATOM    377  CA  ASP W  45      17.178  -6.898 -73.000
ATOM    378  C   ASP W  45      16.578  -5.603 -73.540
ATOM    379  O   ASP W  45      15.493  -5.617 -74.117
ATOM    380  CB  ASP W  45      16.440  -7.281 -71.707
ATOM    381  CG  ASP W  45      16.495  -6.211 -70.623
ATOM    382  OD1 ASP W  45      15.459  -5.648 -70.270
ATOM    383  OD2 ASP W  45      17.590  -5.915 -70.141
ATOM    384  N   LYS W  46      17.250  -4.468 -73.329
ATOM    385  CA  LYS W  46      16.758  -3.176 -73.766
ATOM    386  C   LYS W  46      17.998  -2.387 -74.156
ATOM    387  O   LYS W  46      18.974  -2.377 -73.410
ATOM    388  CB  LYS W  46      16.025  -2.511 -72.602
ATOM    389  CG  LYS W  46      15.140  -1.348 -73.019
ATOM    390  CD  LYS W  46      14.138  -1.008 -71.919
ATOM    391  CE  LYS W  46      14.732  -0.237 -70.752
ATOM    392  NZ  LYS W  46      14.997   1.139 -71.124
ATOM    393  N   LYS W  47      18.018  -1.777 -75.343
ATOM    394  CA  LYS W  47      19.177  -1.000 -75.766
ATOM    395  C   LYS W  47      19.161   0.452 -75.311
ATOM    396  O   LYS W  47      20.197   1.015 -74.959
ATOM    397  CB  LYS W  47      19.386  -1.065 -77.282
ATOM    398  CG  LYS W  47      18.241  -0.549 -78.157
ATOM    399  CD  LYS W  47      18.689  -0.376 -79.603
ATOM    400  CE  LYS W  47      19.027  -1.700 -80.265
ATOM    401  NZ  LYS W  47      19.658  -1.455 -81.545
ATOM    402  N   LYS W  48      17.981   1.077 -75.307
ATOM    403  CA  LYS W  48      17.877   2.496 -75.029
ATOM    404  C   LYS W  48      17.480   2.706 -73.577
ATOM    405  O   LYS W  48      16.591   2.035 -73.049
ATOM    406  CB  LYS W  48      16.883   3.140 -75.992
ATOM    407  CG  LYS W  48      16.841   4.664 -75.904
ATOM    408  CD  LYS W  48      16.187   5.289 -77.128
ATOM    409  CE  LYS W  48      14.722   4.923 -77.232
ATOM    410  NZ  LYS W  48      14.103   5.526 -78.394
ATOM    411  N   TYR W  49      18.188   3.634 -72.936
ATOM    412  CA  TYR W  49      18.012   3.961 -71.532
ATOM    413  C   TYR W  49      17.946   5.470 -71.374
ATOM    414  O   TYR W  49      18.413   6.218 -72.237
ATOM    415  CB  TYR W  49      19.187   3.429 -70.716
ATOM    416  CG  TYR W  49      19.193   1.914 -70.592
ATOM    417  CD1 TYR W  49      20.046   1.153 -71.367
ATOM    418  CD2 TYR W  49      18.323   1.307 -69.713
ATOM    419  CE1 TYR W  49      20.022  -0.223 -71.266
ATOM    420  CE2 TYR W  49      18.303  -0.064 -69.607
ATOM    421  CZ  TYR W  49      19.148  -0.821 -70.382
ATOM    422  OH  TYR W  49      19.121  -2.197 -70.263
ATOM    423  N   LEU W  50      17.379   5.933 -70.260
ATOM    424  CA  LEU W  50      17.241   7.356 -70.020
ATOM    425  C   LEU W  50      17.648   7.615 -68.576
ATOM    426  O   LEU W  50      16.830   7.666 -67.655
ATOM    427  CB  LEU W  50      15.799   7.778 -70.308
ATOM    428  CG  LEU W  50      15.522   9.261 -70.500
ATOM    429  CD1 LEU W  50      16.327   9.787 -71.670
ATOM    430  CD2 LEU W  50      14.047   9.525 -70.738
ATOM    431  N   VAL W  51      18.956   7.753 -68.373
ATOM    432  CA  VAL W  51      19.523   7.700 -67.032
ATOM    433  C   VAL W  51      19.568   9.062 -66.347
ATOM    434  O   VAL W  51      19.697  10.074 -67.036
ATOM    435  CB  VAL W  51      20.931   7.052 -67.038
ATOM    436  CG1 VAL W  51      20.887   5.667 -67.650
ATOM    437  CG2 VAL W  51      21.968   7.893 -67.757
ATOM    438  N   PRO W  52      19.442   9.167 -65.018
ATOM    439  CA  PRO W  52      19.712  10.396 -64.277
ATOM    440  C   PRO W  52      21.188  10.778 -64.373
ATOM    441  O   PRO W  52      22.060   9.936 -64.146
ATOM    442  CB  PRO W  52      19.325  10.016 -62.863
ATOM    443  CG  PRO W  52      18.214   9.021 -63.061
ATOM    444  CD  PRO W  52      18.807   8.169 -64.164
ATOM    445  N   SER W  53      21.506  12.038 -64.692
ATOM    446  CA  SER W  53      22.875  12.512 -64.875
ATOM    447  C   SER W  53      23.819  12.216 -63.717
ATOM    448  O   SER W  53      25.000  11.924 -63.913
ATOM    451  CB  SER W  53      22.862  14.016 -65.110
ATOM    452  OG  SER W  53      21.945  14.385 -66.128
ATOM    453  N   ASP W  54      23.264  12.258 -62.503
ATOM    454  CA  ASP W  54      24.010  12.010 -61.275
ATOM    455  C   ASP W  54      24.317  10.539 -61.003
ATOM    456  O   ASP W  54      24.988  10.233 -60.017
ATOM    457  CB  ASP W  54      23.267  12.595 -60.066
ATOM    458  CG  ASP W  54      22.009  11.831 -59.669
ATOM    459  OD1 ASP W  54      21.122  11.696 -60.516
ATOM    460  OD2 ASP W  54      21.912  11.385 -58.529
ATOM    461  N   LEU W  55      23.812   9.607 -61.817
ATOM    462  CA  LEU W  55      24.148   8.194 -61.686
ATOM    463  C   LEU W  55      25.610   8.022 -62.084
ATOM    464  O   LEU W  55      26.043   8.588 -63.091
ATOM    465  CB  LEU W  55      23.262   7.393 -62.637
ATOM    466  CG  LEU W  55      23.285   5.871 -62.653
ATOM    467  CD1 LEU W  55      22.539   5.312 -61.458
ATOM    468  CD2 LEU W  55      22.606   5.369 -63.913
ATOM    469  N   THR W  56      26.413   7.301 -61.304
ATOM    470  CA  THR W  56      27.789   7.043 -61.701
ATOM    471  C   THR W  56      27.880   5.925 -62.728
ATOM    472  O   THR W  56      27.001   5.061 -62.826
ATOM    473  CB  THR W  56      28.720   6.744 -60.507
ATOM    474  OG1 THR W  56      28.170   5.646 -59.790
ATOM    475  CG2 THR W  56      28.910   7.960 -59.615
ATOM    476  N   VAL W  57      28.982   5.927 -63.481
ATOM    477  CA  VAL W  57      29.280   4.867 -64.431
ATOM    478  C   VAL W  57      29.410   3.534 -63.694
ATOM    479  O   VAL W  57      28.972   2.502 -64.199
ATOM    480  CB  VAL W  57      30.560   5.208 -65.231
ATOM    481  CG1 VAL W  57      30.872   4.137 -66.259
ATOM    482  CG2 VAL W  57      30.410   6.530 -65.969
ATOM    483  N   GLY W  58      29.958   3.548 -62.473
ATOM    484  CA  GLY W  58      30.043   2.371 -61.617
ATOM    485  C   GLY W  58      28.678   1.790 -61.278
ATOM    486  O   GLY W  58      28.461   0.581 -61.399
ATOM    487  N   GLN W  59      27.736   2.655 -60.876
ATOM    488  CA  GLN W  59      26.354   2.238 -60.673
ATOM    489  C   GLN W  59      25.750   1.657 -61.943
ATOM    490  O   GLN W  59      25.124   0.596 -61.905
ATOM    491  CB  GLN W  59      25.493   3.405 -60.225
ATOM    492  CG  GLN W  59      25.660   3.842 -58.781
ATOM    493  CD  GLN W  59      25.019   5.199 -58.541
ATOM    494  OE1 GLN W  59      25.657   6.232 -58.739
ATOM    495  NE2 GLN W  59      23.760   5.279 -58.136
ATOM    496  N   PHE W  60      25.969   2.319 -63.083
ATOM    497  CA  PHE W  60      25.450   1.840 -64.354
ATOM    498  C   PHE W  60      26.061   0.508 -64.783
ATOM    499  O   PHE W  60      25.354  -0.325 -65.353
ATOM    500  CB  PHE W  60      25.625   2.904 -65.432
ATOM    501  CG  PHE W  60      24.684   2.734 -66.617
ATOM    502  CD1 PHE W  60      23.326   2.552 -66.415
ATOM    503  CD2 PHE W  60      25.186   2.788 -67.902
ATOM    504  CE1 PHE W  60      22.479   2.436 -67.497
ATOM    505  CE2 PHE W  60      24.329   2.681 -68.976
ATOM    506  CZ  PHE W  60      22.978   2.508 -68.777
ATOM    507  N   TYR W  61      27.348   0.269 -64.486
ATOM    508  CA  TYR W  61      27.976  -1.036 -64.666
ATOM    509  C   TYR W  61      27.208  -2.115 -63.921
ATOM    510  O   TYR W  61      26.824  -3.121 -64.517
ATOM    511  CB  TYR W  61      29.425  -1.050 -64.175
ATOM    512  CG  TYR W  61      30.480  -0.723 -65.222
ATOM    513  CD1 TYR W  61      30.760  -1.633 -66.222
ATOM    514  CD2 TYR W  61      31.196   0.454 -65.142
ATOM    515  CE1 TYR W  61      31.760  -1.370 -67.134
ATOM    516  CE2 TYR W  61      32.198   0.721 -66.052
ATOM    517  CZ  TYR W  61      32.470  -0.192 -67.048
ATOM    518  OH  TYR W  61      33.454   0.077 -67.981
ATOM    519  N   PHE W  62      26.934  -1.874 -62.631
ATOM    520  CA  PHE W  62      26.128  -2.783 -61.826
ATOM    521  C   PHE W  62      24.743  -2.999 -62.428
ATOM    522  O   PHE W  62      24.299  -4.141 -62.546
ATOM    523  CB  PHE W  62      26.027  -2.269 -60.380
ATOM    524  CG  PHE W  62      25.094  -3.075 -59.478
ATOM    525  CD1 PHE W  62      25.390  -4.389 -59.159
ATOM    526  CD2 PHE W  62      23.919  -2.500 -59.028
ATOM    527  CE1 PHE W  62      24.491  -5.132 -58.422
ATOM    528  CE2 PHE W  62      23.029  -3.252 -58.291
ATOM    529  CZ  PHE W  62      23.309  -4.568 -57.994
ATOM    530  N   LEU W  63      24.063  -1.925 -62.838
ATOM    531  CA  LEU W  63      22.724  -2.025 -63.405
ATOM    532  C   LEU W  63      22.664  -2.857 -64.677
ATOM    533  O   LEU W  63      21.830  -3.757 -64.789
ATOM    534  CB  LEU W  63      22.135  -0.642 -63.658
ATOM    535  CG  LEU W  63      21.948   0.276 -62.456
ATOM    536  CD1 LEU W  63      21.437   1.633 -62.903
ATOM    537  CD2 LEU W  63      21.026  -0.353 -61.425
ATOM    538  N   ILE W  64      23.577  -2.603 -65.622
ATOM    539  CA  ILE W  64      23.645  -3.371 -66.860
ATOM    540  C   ILE W  64      23.981  -4.829 -66.574
ATOM    541  O   ILE W  64      23.310  -5.729 -67.083
ATOM    542  CB  ILE W  64      24.645  -2.717 -67.852
ATOM    543  CG1 ILE W  64      24.183  -1.318 -68.255
ATOM    544  CG2 ILE W  64      24.916  -3.568 -69.092
ATOM    546  N   ARG W  65      24.976  -5.055 -65.707
ATOM    547  CA  ARG W  65      25.405  -6.390 -65.310
ATOM    548  C   ARG W  65      24.242  -7.185 -64.720
ATOM    549  O   ARG W  65      24.000  -8.333 -65.096
ATOM    557  CB  ARG W  65      26.493  -6.254 -64.261
ATOM    558  CG  ARG W  65      27.507  -7.379 -64.204
ATOM    559  CD  ARG W  65      28.206  -7.313 -62.859
ATOM    560  NE  ARG W  65      27.281  -7.726 -61.815
ATOM    561  CZ  ARG W  65      27.338  -7.296 -60.556
ATOM    562  NH1 ARG W  65      28.256  -6.425 -60.152
ATOM    563  NH2 ARG W  65      26.446  -7.780 -59.703
ATOM    564  N   LYS W  66      23.479  -6.528 -63.839
ATOM    565  CA  LYS W  66      22.305  -7.109 -63.211
ATOM    566  C   LYS W  66      21.237  -7.442 -64.248
ATOM    567  O   LYS W  66      20.693  -8.546 -64.232
ATOM    568  CB  LYS W  66      21.735  -6.145 -62.173
ATOM    569  CG  LYS W  66      20.860  -6.858 -61.158
ATOM    570  CD  LYS W  66      20.194  -5.905 -60.175
ATOM    571  CE  LYS W  66      19.622  -6.742 -59.044
ATOM    572  NZ  LYS W  66      20.689  -7.181 -58.165
ATOM    573  N   ARG W  67      20.951  -6.534 -65.190
ATOM    574  CA  ARG W  67      19.977  -6.804 -66.245
ATOM    575  C   ARG W  67      20.379  -7.956 -67.157
ATOM    576  O   ARG W  67      19.535  -8.768 -67.546
ATOM    577  CB  ARG W  67      19.680  -5.557 -67.064
ATOM    578  CG  ARG W  67      18.971  -4.498 -66.230
ATOM    579  CD  ARG W  67      18.579  -3.286 -67.056
ATOM    580  NE  ARG W  67      17.504  -3.596 -67.990
ATOM    581  CZ  ARG W  67      16.497  -2.755 -68.226
ATOM    582  NH1 ARG W  67      16.427  -1.571 -67.634
ATOM    583  NH2 ARG W  67      15.535  -3.114 -69.060
ATOM    584  N   ILE W  68      21.671  -8.097 -67.472
ATOM    585  CA  ILE W  68      22.146  -9.283 -68.179
ATOM    586  C   ILE W  68      22.469 -10.468 -67.267
ATOM    587  O   ILE W  68      23.123 -11.430 -67.674
ATOM    588  CB  ILE W  68      23.304  -8.974 -69.161
ATOM    589  CG1 ILE W  68      24.516  -8.305 -68.523
ATOM    590  CG2 ILE W  68      22.734  -8.176 -70.318
ATOM    592  N   HIS W  69      22.009 -10.396 -66.008
ATOM    593  CA  HIS W  69      22.030 -11.490 -65.042
ATOM    594  C   HIS W  69      23.407 -12.024 -64.662
ATOM    595  O   HIS W  69      23.589 -13.180 -64.271
ATOM    596  CB  HIS W  69      21.070 -12.607 -65.471
ATOM    597  CG  HIS W  69      19.609 -12.179 -65.422
ATOM    598  ND1 HIS W  69      19.025 -11.160 -66.042
ATOM    599  CD2 HIS W  69      18.655 -12.829 -64.675
ATOM    600  CE1 HIS W  69      17.765 -11.160 -65.703
ATOM    601  NE2 HIS W  69      17.549 -12.160 -64.885
ATOM    602  N   LEU W  70      24.393 -11.134 -64.741
ATOM    603  CA  LEU W  70      25.761 -11.466 -64.397
ATOM    604  C   LEU W  70      26.112 -10.951 -63.011
ATOM    605  O   LEU W  70      25.492 -10.024 -62.480
ATOM    606  CB  LEU W  70      26.724 -10.882 -65.424
ATOM    607  CG  LEU W  70      26.629 -11.307 -66.885
ATOM    608  CD1 LEU W  70      27.700 -10.589 -67.685
ATOM    609  CD2 LEU W  70      26.781 -12.811 -67.050
ATOM    610  N   ARG W  71      27.126 -11.570 -62.410
ATOM    611  CA  ARG W  71      27.604 -11.177 -61.096
ATOM    612  C   ARG W  71      28.981 -10.537 -61.227
ATOM    613  O   ARG W  71      29.627 -10.659 -62.269
ATOM    614  CB  ARG W  71      27.708 -12.394 -60.197
ATOM    615  CG  ARG W  71      26.420 -13.143 -59.920
ATOM    616  CD  ARG W  71      26.793 -14.350 -59.083
ATOM    617  NE  ARG W  71      25.639 -15.180 -58.782
ATOM    618  CZ  ARG W  71      25.760 -16.426 -58.322
ATOM    619  NH1 ARG W  71      26.952 -16.991 -58.141
ATOM    620  NH2 ARG W  71      24.657 -17.106 -58.038
ATOM    621  N   ALA W  72      29.468  -9.890 -60.162
ATOM    622  CA  ALA W  72      30.726  -9.143 -60.155
ATOM    623  C   ALA W  72      31.985  -9.809 -60.709
ATOM    624  O   ALA W  72      32.905  -9.136 -61.169
ATOM    625  CB  ALA W  72      31.030  -8.722 -58.726
ATOM    626  N   GLU W  73      32.040 -11.143 -60.678
ATOM    627  CA  GLU W  73      33.137 -11.901 -61.271
ATOM    628  C   GLU W  73      33.145 -11.920 -62.800
ATOM    629  O   GLU W  73      34.130 -12.321 -63.423
ATOM    630  CB  GLU W  73      33.184 -13.344 -60.737
ATOM    631  CG  GLU W  73      31.940 -14.230 -60.919
ATOM    632  CD  GLU W  73      30.943 -14.250 -59.762
ATOM    633  OE1 GLU W  73      30.707 -13.206 -59.149
ATOM    634  OE2 GLU W  73      30.382 -15.309 -59.482
ATOM    635  N   ASP W  74      32.050 -11.498 -63.433
ATOM    636  CA  ASP W  74      31.924 -11.550 -64.880
ATOM    637  C   ASP W  74      32.392 -10.239 -65.482
ATOM    638  O   ASP W  74      31.985  -9.157 -65.055
ATOM    639  CB  ASP W  74      30.484 -11.804 -65.308
ATOM    640  CG  ASP W  74      29.932 -13.150 -64.871
ATOM    641  OD1 ASP W  74      30.268 -14.157 -65.490
ATOM    642  OD2 ASP W  74      29.158 -13.193 -63.912
ATOM    643  N   ALA W  75      33.259 -10.344 -66.488
ATOM    644  CA  ALA W  75      33.850  -9.177 -67.124
ATOM    645  C   ALA W  75      32.859  -8.354 -67.939
ATOM    646  O   ALA W  75      32.188  -8.853 -68.845
ATOM    647  CB  ALA W  75      34.968  -9.628 -68.051
ATOM    648  N   LEU W  76      32.758  -7.076 -67.575
ATOM    649  CA  LEU W  76      31.930  -6.122 -68.287
ATOM    650  C   LEU W  76      32.750  -4.848 -68.405
ATOM    651  O   LEU W  76      33.246  -4.324 -67.405
ATOM    652  CB  LEU W  76      30.653  -5.840 -67.494
ATOM    653  CG  LEU W  76      29.581  -4.965 -68.134
ATOM    654  CD1 LEU W  76      28.930  -5.694 -69.291
ATOM    655  CD2 LEU W  76      28.517  -4.599 -67.120
ATOM    656  N   PHE W  77      32.948  -4.373 -69.635
ATOM    657  CA  PHE W  77      33.694  -3.155 -69.901
ATOM    658  C   PHE W  77      32.883  -2.317 -70.871
ATOM    659  O   PHE W  77      32.438  -2.807 -71.913
ATOM    660  CB  PHE W  77      35.054  -3.461 -70.536
ATOM    661  CG  PHE W  77      35.955  -4.332 -69.674
ATOM    662  CD1 PHE W  77      36.695  -3.764 -68.654
ATOM    663  CD2 PHE W  77      35.994  -5.697 -69.886
ATOM    664  CE1 PHE W  77      37.454  -4.572 -67.833
ATOM    665  CE2 PHE W  77      36.754  -6.494 -69.057
ATOM    666  CZ  PHE W  77      37.481  -5.935 -68.029
ATOM    667  N   PHE W  78      32.650  -1.054 -70.519
ATOM    668  CA  PHE W  78      31.931  -0.144 -71.391
ATOM    669  C   PHE W  78      32.886   0.530 -72.357
ATOM    670  O   PHE W  78      33.833   1.192 -71.936
ATOM    671  CB  PHE W  78      31.205   0.939 -70.590
ATOM    672  CG  PHE W  78      29.981   0.509 -69.789
ATOM    673  CD1 PHE W  78      29.339  -0.695 -70.024
ATOM    674  CD2 PHE W  78      29.496   1.368 -68.822
ATOM    675  CE1 PHE W  78      28.215  -1.028 -69.298
ATOM    676  CE2 PHE W  78      28.373   1.027 -68.100
ATOM    677  CZ  PHE W  78      27.732  -0.169 -68.338
ATOM    678  N   PHE W  79      32.691   0.347 -73.659
ATOM    679  CA  PHE W  79      33.434   1.109 -74.646
ATOM    680  C   PHE W  79      32.525   2.201 -75.192
ATOM    681  O   PHE W  79      31.853   2.064 -76.223
ATOM    682  CB  PHE W  79      33.950   0.209 -75.770
ATOM    683  CG  PHE W  79      35.088  -0.731 -75.397
ATOM    684  CD1 PHE W  79      34.892  -1.767 -74.503
ATOM    685  CD2 PHE W  79      36.317  -0.568 -76.006
ATOM    686  CE1 PHE W  79      35.920  -2.645 -74.236
ATOM    687  CE2 PHE W  79      37.339  -1.452 -75.735
ATOM    688  CZ  PHE W  79      37.140  -2.492 -74.856
ATOM    689  N   VAL W  80      32.503   3.326 -74.478
ATOM    690  CA  VAL W  80      31.658   4.454 -74.841
ATOM    691  C   VAL W  80      32.341   5.154 -76.006
ATOM    692  O   VAL W  80      33.342   5.855 -75.845
ATOM    693  CB  VAL W  80      31.445   5.419 -73.659
ATOM    694  CG1 VAL W  80      30.407   6.465 -74.025
ATOM    695  CG2 VAL W  80      30.992   4.682 -72.415
ATOM    696  N   ASN W  81      31.798   4.917 -77.206
ATOM    697  CA  ASN W  81      32.448   5.245 -78.478
ATOM    698  C   ASN W  81      33.893   4.732 -78.514
ATOM    699  O   ASN W  81      34.827   5.412 -78.940
ATOM    700  CB  ASN W  81      32.414   6.753 -78.779
ATOM    701  CG  ASN W  81      31.046   7.406 -78.689
ATOM    702  OD1 ASN W  81      30.278   7.487 -79.646
ATOM    703  ND2 ASN W  81      30.719   7.894 -77.503
ATOM    704  N   ASN W  82      34.066   3.498 -78.020
ATOM    705  CA  ASN W  82      35.362   2.851 -77.800
ATOM    706  C   ASN W  82      36.221   3.310 -76.631
ATOM    707  O   ASN W  82      37.208   2.646 -76.305
ATOM    708  CB  ASN W  82      36.229   2.728 -79.056
ATOM    709  CG  ASN W  82      35.817   1.560 -79.930
ATOM    710  OD1 ASN W  82      35.793   0.409 -79.499
ATOM    711  ND2 ASN W  82      35.477   1.807 -81.185
ATOM    712  N   VAL W  83      35.892   4.404 -75.939
ATOM    713  CA  VAL W  83      36.669   4.819 -74.779
ATOM    714  C   VAL W  83      36.064   4.181 -73.533
ATOM    715  O   VAL W  83      34.848   4.215 -73.340
ATOM    716  CB  VAL W  83      36.700   6.359 -74.662
ATOM    717  CG1 VAL W  83      37.568   6.817 -73.495
ATOM    718  CG2 VAL W  83      37.212   6.993 -75.949
ATOM    719  N   ILE W  84      36.897   3.565 -72.689
ATOM    720  CA  ILE W  84      36.426   2.982 -71.439
ATOM    721  C   ILE W  84      36.374   4.070 -70.364
ATOM    722  O   ILE W  84      37.412   4.645 -70.026
ATOM    723  CB  ILE W  84      37.305   1.779 -71.004
ATOM    724  CG1 ILE W  84      37.393   0.727 -72.110
ATOM    725  CG2 ILE W  84      36.735   1.143 -69.734
ATOM    727  N   PRO W  85      35.197   4.417 -69.821
ATOM    728  CA  PRO W  85      35.037   5.448 -68.802
ATOM    729  C   PRO W  85      35.432   5.039 -67.382
ATOM    730  O   PRO W  85      35.281   3.873 -67.003
ATOM    731  CB  PRO W  85      33.561   5.765 -68.899
ATOM    732  CG  PRO W  85      32.938   4.432 -69.218
ATOM    733  CD  PRO W  85      33.902   3.905 -70.257
ATOM    734  N   PRO W  86      35.959   5.958 -66.559
ATOM    735  CA  PRO W  86      36.176   5.735 -65.134
ATOM    736  C   PRO W  86      34.870   5.605 -64.354
ATOM    737  O   PRO W  86      33.959   6.429 -64.472
ATOM    738  CB  PRO W  86      36.983   6.953 -64.716
ATOM    739  CG  PRO W  86      36.585   8.024 -65.703
ATOM    740  CD  PRO W  86      36.547   7.223 -66.991
ATOM    741  N   THR W  87      34.801   4.576 -63.509
ATOM    742  CA  THR W  87      33.609   4.230 -62.744
ATOM    743  C   THR W  87      33.041   5.350 -61.878
ATOM    744  O   THR W  87      31.828   5.495 -61.714
ATOM    745  CB  THR W  87      33.932   2.993 -61.887
ATOM    746  OG1 THR W  87      35.226   3.213 -61.334
ATOM    747  CG2 THR W  87      33.912   1.709 -62.699
ATOM    748  N   SER W  88      33.951   6.164 -61.346
ATOM    749  CA  SER W  88      33.623   7.313 -60.523
ATOM    750  C   SER W  88      32.955   8.484 -61.237
ATOM    751  O   SER W  88      32.398   9.365 -60.581
ATOM    752  CB  SER W  88      34.912   7.761 -59.848
ATOM    753  OG  SER W  88      35.998   7.758 -60.772
ATOM    754  N   ALA W  89      33.007   8.534 -62.574
ATOM    755  CA  ALA W  89      32.412   9.639 -63.313
ATOM    756  C   ALA W  89      30.895   9.520 -63.357
ATOM    757  O   ALA W  89      30.345   8.417 -63.310
ATOM    758  CB  ALA W  89      32.912   9.631 -64.750
ATOM    759  N   THR W  90      30.196  10.651 -63.416
ATOM    760  CA  THR W  90      28.749  10.623 -63.553
ATOM    761  C   THR W  90      28.336  10.489 -65.012
ATOM    762  O   THR W  90      29.082  10.854 -65.926
ATOM    763  CB  THR W  90      28.082  11.851 -62.903
ATOM    764  OG1 THR W  90      28.655  13.019 -63.481
ATOM    765  CG2 THR W  90      28.238  11.848 -61.391
ATOM    766  N   MET W  91      27.122   9.987 -65.246
ATOM    767  CA  MET W  91      26.594   9.831 -66.592
ATOM    768  C   MET W  91      26.386  11.160 -67.304
ATOM    769  O   MET W  91      26.445  11.227 -68.531
ATOM    770  CB  MET W  91      25.299   9.035 -66.573
ATOM    771  CG  MET W  91      25.487   7.580 -66.161
ATOM    772  SD  MET W  91      26.692   6.700 -67.186
ATOM    773  CE  MET W  91      25.668   6.341 -68.584
ATOM    774  N   GLY W  92      26.174  12.232 -66.533
ATOM    775  CA  GLY W  92      26.168  13.590 -67.056
ATOM    776  C   GLY W  92      27.515  13.951 -67.666
ATOM    777  O   GLY W  92      27.589  14.352 -68.830
ATOM    778  N   GLN W  93      28.588  13.741 -66.893
ATOM    779  CA  GLN W  93      29.947  13.965 -67.374
ATOM    780  C   GLN W  93      30.261  13.111 -68.592
ATOM    781  O   GLN W  93      30.800  13.610 -69.579
ATOM    782  CB  GLN W  93      30.968  13.655 -66.292
ATOM    783  CG  GLN W  93      30.982  14.644 -65.141
ATOM    784  CD  GLN W  93      31.824  14.151 -63.976
ATOM    785  OE1 GLN W  93      31.402  13.283 -63.209
ATOM    786  NE2 GLN W  93      33.031  14.664 -63.789
ATOM    787  N   LEU W  94      29.887  11.826 -68.542
ATOM    788  CA  LEU W  94      30.071  10.920 -69.665
ATOM    789  C   LEU W  94      29.312  11.369 -70.910
ATOM    790  O   LEU W  94      29.846  11.278 -72.015
ATOM    791  CB  LEU W  94      29.671   9.501 -69.266
ATOM    792  CG  LEU W  94      29.929   8.358 -70.246
ATOM    793  CD1 LEU W  94      31.403   8.265 -70.604
ATOM    794  CD2 LEU W  94      29.438   7.046 -69.667
ATOM    795  N   TYR W  95      28.087  11.887 -70.758
ATOM    796  CA  TYR W  95      27.330  12.461 -71.864
ATOM    797  C   TYR W  95      28.100  13.622 -72.480
ATOM    798  O   TYR W  95      28.423  13.594 -73.669
ATOM    799  CB  TYR W  95      25.963  12.931 -71.365
ATOM    800  CG  TYR W  95      25.008  13.422 -72.446
ATOM    801  CD1 TYR W  95      24.758  14.774 -72.581
ATOM    802  CD2 TYR W  95      24.381  12.512 -73.273
ATOM    803  CE1 TYR W  95      23.887  15.218 -73.552
ATOM    804  CE2 TYR W  95      23.501  12.951 -74.238
ATOM    805  CZ  TYR W  95      23.270  14.303 -74.376
ATOM    806  OH  TYR W  95      22.411  14.747 -75.357
ATOM    807  N   GLN W  96      28.462  14.605 -71.648
ATOM    808  CA  GLN W  96      29.197  15.788 -72.085
ATOM    809  C   GLN W  96      30.532  15.462 -72.746
ATOM    810  O   GLN W  96      30.996  16.167 -73.642
ATOM    811  CB  GLN W  96      29.451  16.706 -70.896
ATOM    812  CG  GLN W  96      28.185  17.264 -70.261
ATOM    813  CD  GLN W  96      28.461  18.049 -68.989
ATOM    814  OE1 GLN W  96      28.523  17.506 -67.889
ATOM    815  NE2 GLN W  96      28.639  19.359 -69.082
ATOM    816  N   GLU W  97      31.155  14.380 -72.280
ATOM    817  CA  GLU W  97      32.390  13.871 -72.844
ATOM    818  C   GLU W  97      32.170  13.107 -74.149
ATOM    819  O   GLU W  97      32.955  13.248 -75.090
ATOM    820  CB  GLU W  97      33.021  12.965 -71.790
ATOM    821  CG  GLU W  97      34.408  12.403 -72.065
ATOM    822  CD  GLU W  97      34.871  11.411 -71.007
ATOM    823  OE1 GLU W  97      35.864  11.691 -70.337
ATOM    824  OE2 GLU W  97      34.243  10.365 -70.843
ATOM    825  N   HIS W  98      31.129  12.271 -74.246
ATOM    826  CA  HIS W  98      31.033  11.298 -75.326
ATOM    827  C   HIS W  98      29.668  11.100 -75.982
ATOM    828  O   HIS W  98      29.368  10.008 -76.482
ATOM    829  CB  HIS W  98      31.580   9.944 -74.847
ATOM    830  CG  HIS W  98      33.093   9.863 -74.713
ATOM    831  ND1 HIS W  98      33.997  10.674 -75.246
ATOM    832  CD2 HIS W  98      33.748   8.906 -73.978
ATOM    833  CE1 HIS W  98      35.174  10.245 -74.886
ATOM    834  NE2 HIS W  98      35.016   9.199 -74.114
ATOM    835  N   HIS W  99      28.779  12.097 -76.005
ATOM    836  CA  HIS W  99      27.583  11.969 -76.826
ATOM    837  C   HIS W  99      27.912  12.214 -78.293
ATOM    838  O   HIS W  99      28.788  13.020 -78.616
ATOM    839  CB  HIS W  99      26.435  12.877 -76.363
ATOM    840  CG  HIS W  99      26.523  14.357 -76.717
ATOM    841  ND1 HIS W  99      26.132  14.916 -77.852
ATOM    842  CD2 HIS W  99      26.976  15.348 -75.879
ATOM    843  CE1 HIS W  99      26.315  16.202 -77.741
ATOM    844  NE2 HIS W  99      26.818  16.454 -76.557
ATOM    845  N   GLU W 100      27.236  11.514 -79.205
ATOM    846  CA  GLU W 100      27.389  11.814 -80.620
ATOM    847  C   GLU W 100      26.532  13.016 -81.001
ATOM    848  O   GLU W 100      25.646  13.415 -80.240
ATOM    849  CB  GLU W 100      27.061  10.601 -81.484
ATOM    850  CG  GLU W 100      28.121   9.508 -81.354
ATOM    851  CD  GLU W 100      28.004   8.372 -82.364
ATOM    852  OE1 GLU W 100      28.056   8.635 -83.570
ATOM    853  OE2 GLU W 100      27.860   7.218 -81.970
ATOM    854  N   GLU W 101      26.743  13.614 -82.180
ATOM    855  CA  GLU W 101      26.003  14.805 -82.600
ATOM    856  C   GLU W 101      24.494  14.636 -82.742
ATOM    857  O   GLU W 101      23.736  15.603 -82.770
ATOM    858  CB  GLU W 101      26.601  15.373 -83.884
ATOM    859  CG  GLU W 101      28.030  15.895 -83.726
ATOM    860  CD  GLU W 101      28.173  17.059 -82.750
ATOM    861  OE1 GLU W 101      27.880  18.190 -83.132
ATOM    862  OE2 GLU W 101      28.580  16.825 -81.613
ATOM    863  N   ASP W 102      24.052  13.379 -82.815
ATOM    864  CA  ASP W 102      22.644  13.013 -82.673
ATOM    865  C   ASP W 102      22.087  13.088 -81.249
ATOM    866  O   ASP W 102      20.966  12.652 -80.998
ATOM    867  CB  ASP W 102      22.383  11.605 -83.239
ATOM    868  CG  ASP W 102      23.218  10.488 -82.625
ATOM    869  OD1 ASP W 102      23.293  10.371 -81.402
ATOM    870  OD2 ASP W 102      23.867   9.775 -83.393
ATOM    871  N   PHE W 103      22.889  13.563 -80.290
ATOM    872  CA  PHE W 103      22.521  13.739 -78.890
ATOM    873  C   PHE W 103      22.280  12.480 -78.062
ATOM    874  O   PHE W 103      21.751  12.558 -76.951
ATOM    875  CB  PHE W 103      21.381  14.755 -78.718
ATOM    876  CG  PHE W 103      21.809  16.181 -79.029
ATOM    877  CD1 PHE W 103      22.343  16.968 -78.027
ATOM    878  CD2 PHE W 103      21.677  16.679 -80.310
ATOM    879  CE1 PHE W 103      22.753  18.252 -78.315
ATOM    880  CE2 PHE W 103      22.092  17.965 -80.589
ATOM    881  CZ  PHE W 103      22.630  18.751 -79.594
ATOM    882  N   PHE W 104      22.679  11.304 -78.550
ATOM    883  CA  PHE W 104      22.669  10.104 -77.726
ATOM    884  C   PHE W 104      24.080   9.720 -77.311
ATOM    885  O   PHE W 104      25.063   9.985 -78.014
ATOM    886  CB  PHE W 104      22.025   8.922 -78.444
ATOM    887  CG  PHE W 104      20.531   9.053 -78.683
ATOM    888  CD1 PHE W 104      20.061   9.648 -79.836
ATOM    889  CD2 PHE W 104      19.645   8.568 -77.743
ATOM    890  CE1 PHE W 104      18.703   9.761 -80.033
ATOM    891  CE2 PHE W 104      18.287   8.686 -77.951
ATOM    892  CZ  PHE W 104      17.815   9.288 -79.094
ATOM    893  N   LEU W 105      24.177   9.106 -76.134
ATOM    894  CA  LEU W 105      25.429   8.582 -75.617
ATOM    895  C   LEU W 105      25.548   7.124 -76.045
ATOM    896  O   LEU W 105      24.681   6.313 -75.716
ATOM    897  CB  LEU W 105      25.397   8.708 -74.096
ATOM    898  CG  LEU W 105      26.587   8.269 -73.258
ATOM    899  CD1 LEU W 105      27.813   9.084 -73.604
ATOM    900  CD2 LEU W 105      26.269   8.441 -71.786
ATOM    901  N   TYR W 106      26.594   6.754 -76.788
ATOM    902  CA  TYR W 106      26.699   5.402 -77.323
ATOM    903  C   TYR W 106      27.760   4.538 -76.665
ATOM    904  O   TYR W 106      28.963   4.806 -76.729
ATOM    905  CB  TYR W 106      26.925   5.413 -78.827
ATOM    906  CG  TYR W 106      25.717   5.864 -79.630
ATOM    907  CD1 TYR W 106      25.498   7.209 -79.815
ATOM    908  CD2 TYR W 106      24.871   4.938 -80.206
ATOM    909  CE1 TYR W 106      24.455   7.627 -80.603
ATOM    910  CE2 TYR W 106      23.814   5.357 -80.989
ATOM    911  CZ  TYR W 106      23.617   6.707 -81.185
ATOM    912  OH  TYR W 106      22.584   7.163 -81.981
ATOM    913  N   ILE W 107      27.279   3.475 -76.027
ATOM    914  CA  ILE W 107      28.133   2.522 -75.344
ATOM    915  C   ILE W 107      28.065   1.190 -76.079
ATOM    916  O   ILE W 107      26.991   0.610 -76.262
ATOM    917  CB  ILE W 107      27.690   2.323 -73.873
ATOM    918  CG1 ILE W 107      27.576   3.632 -73.094
ATOM    919  CG2 ILE W 107      28.659   1.367 -73.190
ATOM    921  N   ALA W 108      29.222   0.703 -76.521
ATOM    922  CA  ALA W 108      29.329  -0.671 -76.975
ATOM    923  C   ALA W 108      29.995  -1.429 -75.838
ATOM    924  O   ALA W 108      31.120  -1.099 -75.461
ATOM    925  CB  ALA W 108      30.229  -0.739 -78.198
ATOM    926  N   TYR W 109      29.338  -2.399 -75.204
ATOM    927  CA  TYR W 109      29.990  -3.110 -74.118
ATOM    928  C   TYR W 109      30.627  -4.417 -74.561
ATOM    929  O   TYR W 109      30.195  -5.060 -75.524
ATOM    930  CB  TYR W 109      29.098  -3.276 -72.884
ATOM    931  CG  TYR W 109      27.874  -4.169 -73.017
ATOM    932  CD1 TYR W 109      27.977  -5.513 -72.729
ATOM    933  CD2 TYR W 109      26.652  -3.621 -73.340
ATOM    934  CE1 TYR W 109      26.855  -6.308 -72.726
ATOM    935  CE2 TYR W 109      25.523  -4.411 -73.341
ATOM    936  CZ  TYR W 109      25.637  -5.746 -73.023
ATOM    937  OH  TYR W 109      24.512  -6.535 -72.999
ATOM    938  N   SER W 110      31.666  -4.801 -73.825
ATOM    939  CA  SER W 110      32.488  -5.939 -74.175
ATOM    940  C   SER W 110      33.004  -6.616 -72.915
ATOM    941  O   SER W 110      33.065  -6.016 -71.843
ATOM    942  CB  SER W 110      33.667  -5.426 -74.988
ATOM    943  OG  SER W 110      34.568  -6.430 -75.426
ATOM    944  N   ASP W 111      33.326  -7.905 -73.030
ATOM    945  CA  ASP W 111      34.183  -8.563 -72.050
ATOM    946  C   ASP W 111      35.628  -8.554 -72.546
ATOM    947  O   ASP W 111      36.570  -8.771 -71.786
ATOM    948  CB  ASP W 111      33.742 -10.010 -71.773
ATOM    949  CG  ASP W 111      34.042 -11.008 -72.882
ATOM    950  OD1 ASP W 111      33.619 -10.765 -74.016
ATOM    951  OD2 ASP W 111      34.706 -12.009 -72.630
ATOM    952  N   GLU W 112      35.811  -8.309 -73.846
ATOM    953  CA  GLU W 112      37.122  -8.279 -74.471
ATOM    954  C   GLU W 112      37.684  -6.889 -74.186
ATOM    955  O   GLU W 112      37.430  -5.929 -74.918
ATOM    956  CB  GLU W 112      36.978  -8.460 -75.981
ATOM    957  CG  GLU W 112      36.121  -9.612 -76.494
ATOM    958  CD  GLU W 112      35.887  -9.506 -77.995
ATOM    959  OE1 GLU W 112      36.618 -10.141 -78.753
ATOM    960  OE2 GLU W 112      34.995  -8.759 -78.403
ATOM    961  N   SER W 113      38.422  -6.786 -73.082
ATOM    962  CA  SER W 113      38.986  -5.535 -72.593
ATOM    963  C   SER W 113      39.951  -4.817 -73.527
ATOM    964  O   SER W 113      39.889  -3.602 -73.707
ATOM    965  CB  SER W 113      39.683  -5.830 -71.274
ATOM    966  OG  SER W 113      40.474  -7.009 -71.396
ATOM    967  N   VAL W 114      40.874  -5.580 -74.114
ATOM    968  CA  VAL W 114      41.882  -5.027 -75.008
ATOM    969  C   VAL W 114      41.358  -4.694 -76.408
ATOM    970  O   VAL W 114      41.939  -3.876 -77.126
ATOM    971  CB  VAL W 114      43.103  -5.990 -75.022
ATOM    972  CG1 VAL W 114      42.797  -7.327 -75.687
ATOM    973  CG2 VAL W 114      44.342  -5.335 -75.616
ATOM    974  N   TYR W 115      40.236  -5.286 -76.822
ATOM    975  CA  TYR W 115      39.804  -5.164 -78.202
ATOM    976  C   TYR W 115      38.957  -3.931 -78.459
ATOM    977  O   TYR W 115      37.815  -3.824 -78.011
ATOM    978  CB  TYR W 115      39.087  -6.429 -78.673
ATOM    979  CG  TYR W 115      40.024  -7.624 -78.802
ATOM    980  CD1 TYR W 115      40.980  -7.648 -79.800
ATOM    981  CD2 TYR W 115      39.923  -8.676 -77.915
ATOM    982  CE1 TYR W 115      41.843  -8.719 -79.901
ATOM    983  CE2 TYR W 115      40.781  -9.751 -78.013
ATOM    984  CZ  TYR W 115      41.739  -9.761 -79.004
ATOM    985  OH  TYR W 115      42.608 -10.830 -79.090
ATOM    986  N   GLY W 116      39.565  -2.971 -79.159
ATOM    987  CA  GLY W 116      38.855  -1.811 -79.681
ATOM    988  C   GLY W 116      37.783  -2.247 -80.670
ATOM    989  O   GLY W 116      38.070  -2.714 -81.772
ATOM    990  N   LEU W 117      36.529  -2.082 -80.269
ATOM    991  CA  LEU W 117      35.413  -2.720 -80.945
ATOM    992  C   LEU W 117      35.047  -2.074 -82.277
ATOM    993  O   LEU W 117      34.851  -0.853 -82.327
ATOM    994  CB  LEU W 117      34.211  -2.733 -80.007
ATOM    995  CG  LEU W 117      34.419  -3.316 -78.615
ATOM    996  CD1 LEU W 117      33.220  -3.006 -77.746
ATOM    997  CD2 LEU W 117      34.725  -4.807 -78.668
ATOM    998  OXT LEU W 117      34.926  -2.800 -83.260
