# Supplementary material for: Prediction of GABARAP interaction with the GABA type A receptor
Source: Proteins. 2018 Nov 4;86(12):1251–64. doi: 10.1002/prot.25589 (PMC6492159; doi:10.1002/prot.25589)
Supplement: Supplementary file 1 — Appendix S1: Supporting Information. [file PROT-86-1251-s001.tar › protein25589/gabaa.pdb]

ATOM      1  N   MET A  33      27.716  -0.082  52.468
ATOM      2  CA  MET A  33      28.218  -1.465  52.621
ATOM      3  CB  MET A  33      29.626  -1.596  52.005
ATOM      4  CG  MET A  33      30.701  -0.721  52.655
ATOM      5  SD  MET A  33      32.358  -0.891  51.927
ATOM      6  CE  MET A  33      32.638  -2.581  52.531
ATOM      7  C   MET A  33      28.251  -1.859  54.060
ATOM      8  O   MET A  33      27.577  -2.804  54.465
ATOM      9  N   SER A  34      29.031  -1.137  54.884
ATOM     10  CA  SER A  34      29.086  -1.481  56.269
ATOM     11  CB  SER A  34      29.990  -0.542  57.084
ATOM     12  OG  SER A  34      30.001  -0.939  58.447
ATOM     13  C   SER A  34      27.697  -1.356  56.793
ATOM     14  O   SER A  34      27.108  -2.326  57.264
ATOM     15  N   LEU A  35      27.106  -0.154  56.697
ATOM     16  CA  LEU A  35      25.761  -0.056  57.168
ATOM     17  CB  LEU A  35      25.505   1.225  57.978
ATOM     18  CG  LEU A  35      26.412   1.340  59.217
ATOM     19  CD1 LEU A  35      26.031   2.554  60.081
ATOM     20  CD2 LEU A  35      26.458   0.023  60.008
ATOM     21  C   LEU A  35      24.917   0.003  55.942
ATOM     22  O   LEU A  35      24.463   1.072  55.539
ATOM     23  N   VAL A  36      24.680  -1.166  55.318
ATOM     24  CA  VAL A  36      23.920  -1.172  54.106
ATOM     25  CB  VAL A  36      23.771  -2.541  53.510
ATOM     26  CG1 VAL A  36      22.857  -2.436  52.278
ATOM     27  CG2 VAL A  36      25.165  -3.105  53.198
ATOM     28  C   VAL A  36      22.543  -0.688  54.411
ATOM     29  O   VAL A  36      22.047   0.240  53.774
ATOM     30  N   LYS A  37      21.894  -1.304  55.414
ATOM     31  CA  LYS A  37      20.553  -0.929  55.749
ATOM     32  CB  LYS A  37      19.913  -1.828  56.823
ATOM     33  CG  LYS A  37      18.479  -1.411  57.165
ATOM     34  CD  LYS A  37      17.720  -2.402  58.051
ATOM     35  CE  LYS A  37      16.961  -3.479  57.273
ATOM     36  NZ  LYS A  37      16.246  -4.372  58.214
ATOM     37  C   LYS A  37      20.542   0.454  56.295
ATOM     38  O   LYS A  37      19.720   1.282  55.906
ATOM     39  N   GLU A  38      21.483   0.747  57.208
ATOM     40  CA  GLU A  38      21.463   2.015  57.866
ATOM     41  CB  GLU A  38      22.560   2.153  58.937
ATOM     42  CG  GLU A  38      22.341   1.252  60.154
ATOM     43  CD  GLU A  38      23.485   1.487  61.130
ATOM     44  OE1 GLU A  38      23.674   2.660  61.547
ATOM     45  OE2 GLU A  38      24.184   0.496  61.471
ATOM     46  C   GLU A  38      21.671   3.100  56.866
ATOM     47  O   GLU A  38      20.975   4.113  56.887
ATOM     48  N   THR A  39      22.635   2.913  55.948
ATOM     49  CA  THR A  39      22.918   3.970  55.026
ATOM     50  CB  THR A  39      24.136   3.707  54.181
ATOM     51  OG1 THR A  39      24.457   4.863  53.422
ATOM     52  CG2 THR A  39      23.889   2.507  53.252
ATOM     53  C   THR A  39      21.749   4.213  54.121
ATOM     54  O   THR A  39      21.342   5.357  53.920
ATOM     55  N   VAL A  40      21.160   3.138  53.569
ATOM     56  CA  VAL A  40      20.108   3.285  52.605
ATOM     57  CB  VAL A  40      19.695   1.979  51.991
ATOM     58  CG1 VAL A  40      20.886   1.418  51.196
ATOM     59  CG2 VAL A  40      19.195   1.045  53.106
ATOM     60  C   VAL A  40      18.889   3.907  53.210
ATOM     61  O   VAL A  40      18.289   4.799  52.615
ATOM     62  N   ASP A  41      18.492   3.457  54.413
ATOM     63  CA  ASP A  41      17.264   3.908  55.006
ATOM     64  CB  ASP A  41      16.923   3.161  56.306
ATOM     65  CG  ASP A  41      16.490   1.753  55.920
ATOM     66  OD1 ASP A  41      15.886   1.603  54.825
ATOM     67  OD2 ASP A  41      16.762   0.810  56.711
ATOM     68  C   ASP A  41      17.304   5.373  55.314
ATOM     69  O   ASP A  41      16.339   6.088  55.052
ATOM     70  N   ARG A  42      18.428   5.875  55.851
ATOM     71  CA  ARG A  42      18.454   7.251  56.258
ATOM     72  CB  ARG A  42      19.822   7.676  56.817
ATOM     73  CG  ARG A  42      20.217   6.982  58.121
ATOM     74  CD  ARG A  42      21.587   7.431  58.633
ATOM     75  NE  ARG A  42      21.873   6.703  59.900
ATOM     76  CZ  ARG A  42      21.461   7.232  61.089
ATOM     77  NH1 ARG A  42      20.715   8.375  61.100
ATOM     78  NH2 ARG A  42      21.796   6.622  62.262
ATOM     79  C   ARG A  42      18.195   8.115  55.068
ATOM     80  O   ARG A  42      17.408   9.059  55.127
ATOM     81  N   LEU A  43      18.843   7.788  53.940
ATOM     82  CA  LEU A  43      18.754   8.591  52.759
ATOM     83  CB  LEU A  43      19.643   8.055  51.625
ATOM     84  CG  LEU A  43      21.134   7.985  52.006
ATOM     85  CD1 LEU A  43      21.988   7.477  50.834
ATOM     86  CD2 LEU A  43      21.631   9.320  52.581
ATOM     87  C   LEU A  43      17.346   8.601  52.254
ATOM     88  O   LEU A  43      16.839   9.638  51.830
ATOM     89  N   LEU A  44      16.679   7.436  52.288
ATOM     90  CA  LEU A  44      15.362   7.284  51.741
ATOM     91  CB  LEU A  44      14.894   5.814  51.816
ATOM     92  CG  LEU A  44      13.595   5.434  51.067
ATOM     93  CD1 LEU A  44      13.304   3.939  51.256
ATOM     94  CD2 LEU A  44      12.374   6.289  51.445
ATOM     95  C   LEU A  44      14.393   8.129  52.505
ATOM     96  O   LEU A  44      13.539   8.788  51.911
ATOM     97  N   LYS A  45      14.502   8.147  53.845
ATOM     98  CA  LYS A  45      13.500   8.806  54.631
ATOM     99  CB  LYS A  45      13.776   8.707  56.141
ATOM    100  CG  LYS A  45      13.629   7.288  56.692
ATOM    101  CD  LYS A  45      12.215   6.720  56.543
ATOM    102  CE  LYS A  45      12.064   5.297  57.083
ATOM    103  NZ  LYS A  45      10.667   4.838  56.917
ATOM    104  C   LYS A  45      13.407  10.257  54.285
ATOM    105  O   LYS A  45      12.331  10.737  53.932
ATOM    106  N   GLY A  46      14.524  11.003  54.318
ATOM    107  CA  GLY A  46      14.339  12.401  54.070
ATOM    108  C   GLY A  46      14.854  12.715  52.711
ATOM    109  O   GLY A  46      15.911  13.324  52.559
ATOM    110  N   TYR A  47      14.106  12.287  51.677
ATOM    111  CA  TYR A  47      14.479  12.604  50.335
ATOM    112  CB  TYR A  47      15.358  11.510  49.698
ATOM    113  CG  TYR A  47      15.495  11.764  48.237
ATOM    114  CD1 TYR A  47      16.093  12.908  47.761
ATOM    115  CE1 TYR A  47      16.217  13.118  46.407
ATOM    116  CZ  TYR A  47      15.754  12.176  45.518
ATOM    117  OH  TYR A  47      15.881  12.390  44.130
ATOM    118  CD2 TYR A  47      15.050  10.820  47.340
ATOM    119  CE2 TYR A  47      15.173  11.023  45.986
ATOM    120  C   TYR A  47      13.224  12.770  49.547
ATOM    121  O   TYR A  47      12.347  11.908  49.575
ATOM    122  N   ASP A  48      13.105  13.895  48.819
ATOM    123  CA  ASP A  48      11.936  14.112  48.020
ATOM    124  CB  ASP A  48      11.330  15.517  48.189
ATOM    125  CG  ASP A  48      10.712  15.608  49.578
ATOM    126  OD1 ASP A  48      10.527  14.539  50.217
ATOM    127  OD2 ASP A  48      10.410  16.750  50.016
ATOM    128  C   ASP A  48      12.363  13.974  46.596
ATOM    129  O   ASP A  48      13.101  14.806  46.073
ATOM    130  N   ILE A  49      11.899  12.899  45.933
ATOM    131  CA  ILE A  49      12.279  12.628  44.576
ATOM    132  CB  ILE A  49      11.730  11.326  44.059
ATOM    133  CG2 ILE A  49      12.308  10.202  44.934
ATOM    134  CG1 ILE A  49      10.191  11.337  44.014
ATOM    135  CD  ILE A  49       9.527  11.470  45.384
ATOM    136  C   ILE A  49      11.775  13.720  43.687
ATOM    137  O   ILE A  49      12.497  14.212  42.822
ATOM    138  N   ARG A  50      10.518  14.143  43.902
ATOM    139  CA  ARG A  50       9.892  15.122  43.063
ATOM    140  CB  ARG A  50       8.426  15.393  43.431
ATOM    141  CG  ARG A  50       7.802  16.469  42.542
ATOM    142  CD  ARG A  50       7.773  16.087  41.061
ATOM    143  NE  ARG A  50       7.349  17.294  40.299
ATOM    144  CZ  ARG A  50       7.460  17.317  38.939
ATOM    145  NH1 ARG A  50       7.937  16.225  38.273
ATOM    146  NH2 ARG A  50       7.095  18.435  38.245
ATOM    147  C   ARG A  50      10.615  16.423  43.154
ATOM    148  O   ARG A  50      10.706  17.157  42.172
ATOM    149  N   LEU A  51      11.153  16.752  44.340
ATOM    150  CA  LEU A  51      11.760  18.040  44.493
ATOM    151  CB  LEU A  51      12.302  18.301  45.907
ATOM    152  CG  LEU A  51      12.949  19.688  46.064
ATOM    153  CD1 LEU A  51      11.915  20.810  45.879
ATOM    154  CD2 LEU A  51      13.721  19.798  47.389
ATOM    155  C   LEU A  51      12.901  18.174  43.539
ATOM    156  O   LEU A  51      13.637  17.224  43.273
ATOM    157  N   ARG A  52      13.053  19.387  42.975
ATOM    158  CA  ARG A  52      14.133  19.651  42.073
ATOM    159  CB  ARG A  52      13.701  20.441  40.829
ATOM    160  CG  ARG A  52      13.149  21.823  41.177
ATOM    161  CD  ARG A  52      11.952  22.231  40.324
ATOM    162  NE  ARG A  52      10.880  21.248  40.642
ATOM    163  CZ  ARG A  52      10.184  21.368  41.810
ATOM    164  NH1 ARG A  52      10.486  22.375  42.682
ATOM    165  NH2 ARG A  52       9.200  20.472  42.117
ATOM    166  C   ARG A  52      15.083  20.502  42.842
ATOM    167  O   ARG A  52      14.688  21.511  43.426
ATOM    168  N   PRO A  53      16.320  20.087  42.889
ATOM    169  CD  PRO A  53      16.906  19.296  41.819
ATOM    170  CA  PRO A  53      17.313  20.811  43.630
ATOM    171  CB  PRO A  53      18.640  20.138  43.297
ATOM    172  CG  PRO A  53      18.410  19.624  41.862
ATOM    173  C   PRO A  53      17.307  22.235  43.188
ATOM    174  O   PRO A  53      17.801  22.517  42.100
ATOM    175  N   ASP A  54      16.796  23.152  44.030
ATOM    176  CA  ASP A  54      16.779  24.534  43.661
ATOM    177  CB  ASP A  54      15.388  25.186  43.754
ATOM    178  CG  ASP A  54      15.477  26.588  43.164
ATOM    179  OD1 ASP A  54      16.612  27.031  42.846
ATOM    180  OD2 ASP A  54      14.405  27.237  43.024
ATOM    181  C   ASP A  54      17.668  25.234  44.631
ATOM    182  O   ASP A  54      17.465  25.149  45.842
ATOM    183  N   PHE A  55      18.706  25.923  44.122
ATOM    184  CA  PHE A  55      19.592  26.614  45.009
ATOM    185  CB  PHE A  55      21.002  25.996  45.038
ATOM    186  CG  PHE A  55      21.867  26.820  45.928
ATOM    187  CD1 PHE A  55      21.802  26.685  47.295
ATOM    188  CE1 PHE A  55      22.607  27.446  48.111
ATOM    189  CZ  PHE A  55      23.489  28.346  47.564
ATOM    190  CD2 PHE A  55      22.758  27.719  45.388
ATOM    191  CE2 PHE A  55      23.565  28.481  46.198
ATOM    192  C   PHE A  55      19.732  28.021  44.535
ATOM    193  O   PHE A  55      20.057  28.263  43.373
ATOM    194  N   GLY A  56      19.481  28.991  45.440
ATOM    195  CA  GLY A  56      19.651  30.380  45.125
ATOM    196  C   GLY A  56      18.881  30.683  43.886
ATOM    197  O   GLY A  56      17.666  30.498  43.833
ATOM    198  N   GLY A  57      19.595  31.173  42.850
ATOM    199  CA  GLY A  57      18.950  31.476  41.615
ATOM    200  C   GLY A  57      18.329  30.199  41.191
ATOM    201  O   GLY A  57      18.982  29.202  40.886
ATOM    202  N   PRO A  58      17.049  30.267  41.103
ATOM    203  CD  PRO A  58      16.339  31.519  40.893
ATOM    204  CA  PRO A  58      16.243  29.115  40.849
ATOM    205  CB  PRO A  58      14.820  29.649  40.684
ATOM    206  CG  PRO A  58      15.025  31.103  40.217
ATOM    207  C   PRO A  58      16.686  28.331  39.660
ATOM    208  O   PRO A  58      16.316  27.157  39.609
ATOM    209  N   PRO A  59      17.414  28.832  38.708
ATOM    210  CD  PRO A  59      17.280  30.205  38.247
ATOM    211  CA  PRO A  59      17.670  27.945  37.621
ATOM    212  CB  PRO A  59      18.230  28.806  36.494
ATOM    213  CG  PRO A  59      17.545  30.164  36.730
ATOM    214  C   PRO A  59      18.489  26.761  37.991
ATOM    215  O   PRO A  59      19.535  26.917  38.621
ATOM    216  N   VAL A  60      18.016  25.561  37.608
ATOM    217  CA  VAL A  60      18.806  24.398  37.832
ATOM    218  CB  VAL A  60      18.021  23.116  37.950
ATOM    219  CG1 VAL A  60      17.172  23.179  39.228
ATOM    220  CG2 VAL A  60      17.186  22.900  36.677
ATOM    221  C   VAL A  60      19.645  24.330  36.611
ATOM    222  O   VAL A  60      19.136  24.409  35.494
ATOM    223  N   ALA A  61      20.972  24.231  36.784
ATOM    224  CA  ALA A  61      21.770  24.222  35.603
ATOM    225  CB  ALA A  61      23.236  24.618  35.846
ATOM    226  C   ALA A  61      21.758  22.827  35.093
ATOM    227  O   ALA A  61      22.243  21.906  35.749
ATOM    228  N   VAL A  62      21.173  22.641  33.898
ATOM    229  CA  VAL A  62      21.140  21.342  33.306
ATOM    230  CB  VAL A  62      19.772  20.728  33.295
ATOM    231  CG1 VAL A  62      19.332  20.495  34.750
ATOM    232  CG2 VAL A  62      18.827  21.649  32.504
ATOM    233  C   VAL A  62      21.571  21.524  31.891
ATOM    234  O   VAL A  62      21.167  22.477  31.226
ATOM    235  N   GLY A  63      22.407  20.604  31.381
ATOM    236  CA  GLY A  63      22.871  20.780  30.040
ATOM    237  C   GLY A  63      22.619  19.521  29.289
ATOM    238  O   GLY A  63      22.626  18.429  29.857
ATOM    239  N   MET A  64      22.386  19.643  27.968
ATOM    240  CA  MET A  64      22.167  18.435  27.238
ATOM    241  CB  MET A  64      20.817  18.299  26.528
ATOM    242  CG  MET A  64      20.795  18.971  25.154
ATOM    243  SD  MET A  64      19.361  18.541  24.123
ATOM    244  CE  MET A  64      20.212  18.896  22.560
ATOM    245  C   MET A  64      23.163  18.352  26.142
ATOM    246  O   MET A  64      23.637  19.363  25.632
ATOM    247  N   ASN A  65      23.561  17.118  25.797
ATOM    248  CA  ASN A  65      24.334  16.950  24.612
ATOM    249  CB  ASN A  65      25.865  17.058  24.751
ATOM    250  CG  ASN A  65      26.391  16.096  25.791
ATOM    251  OD1 ASN A  65      26.030  16.197  26.961
ATOM    252  ND2 ASN A  65      27.288  15.169  25.359
ATOM    253  C   ASN A  65      23.932  15.662  23.995
ATOM    254  O   ASN A  65      23.844  14.628  24.657
ATOM    255  N   ILE A  66      23.657  15.704  22.681
ATOM    256  CA  ILE A  66      23.176  14.520  22.051
ATOM    257  CB  ILE A  66      21.844  14.677  21.372
ATOM    258  CG2 ILE A  66      20.807  15.008  22.459
ATOM    259  CG1 ILE A  66      21.911  15.714  20.238
ATOM    260  CD  ILE A  66      22.223  17.133  20.713
ATOM    261  C   ILE A  66      24.159  14.062  21.031
ATOM    262  O   ILE A  66      24.675  14.846  20.236
ATOM    263  N   ASP A  67      24.465  12.752  21.073
ATOM    264  CA  ASP A  67      25.349  12.160  20.119
ATOM    265  CB  ASP A  67      26.541  11.431  20.761
ATOM    266  CG  ASP A  67      27.460  10.952  19.646
ATOM    267  OD1 ASP A  67      27.134  11.214  18.458
ATOM    268  OD2 ASP A  67      28.498  10.316  19.968
ATOM    269  C   ASP A  67      24.546  11.137  19.383
ATOM    270  O   ASP A  67      24.159  10.116  19.949
ATOM    271  N   ILE A  68      24.268  11.372  18.088
ATOM    272  CA  ILE A  68      23.474  10.406  17.390
ATOM    273  CB  ILE A  68      22.917  10.915  16.091
ATOM    274  CG2 ILE A  68      22.191   9.747  15.403
ATOM    275  CG1 ILE A  68      22.023  12.144  16.325
ATOM    276  CD  ILE A  68      21.680  12.896  15.039
ATOM    277  C   ILE A  68      24.372   9.260  17.060
ATOM    278  O   ILE A  68      25.360   9.415  16.344
ATOM    279  N   ALA A  69      24.052   8.071  17.603
ATOM    280  CA  ALA A  69      24.843   6.904  17.343
ATOM    281  CB  ALA A  69      24.372   5.675  18.136
ATOM    282  C   ALA A  69      24.721   6.558  15.895
ATOM    283  O   ALA A  69      25.719   6.254  15.245
ATOM    284  N   SER A  70      23.478   6.590  15.364
ATOM    285  CA  SER A  70      23.236   6.257  13.986
ATOM    286  CB  SER A  70      23.385   4.756  13.670
ATOM    287  OG  SER A  70      24.723   4.324  13.862
ATOM    288  C   SER A  70      21.809   6.593  13.676
ATOM    289  O   SER A  70      21.024   6.892  14.574
ATOM    290  N   ILE A  71      21.442   6.568  12.376
ATOM    291  CA  ILE A  71      20.080   6.820  11.985
ATOM    292  CB  ILE A  71      19.889   8.147  11.283
ATOM    293  CG2 ILE A  71      21.042   8.344  10.295
ATOM    294  CG1 ILE A  71      18.469   8.338  10.704
ATOM    295  CD  ILE A  71      18.158   7.558   9.425
ATOM    296  C   ILE A  71      19.564   5.670  11.172
ATOM    297  O   ILE A  71      20.210   5.213  10.231
ATOM    298  N   ASP A  72      18.392   5.139  11.591
ATOM    299  CA  ASP A  72      17.725   4.025  10.971
ATOM    300  CB  ASP A  72      16.611   3.445  11.858
ATOM    301  CG  ASP A  72      16.029   2.227  11.158
ATOM    302  OD1 ASP A  72      16.688   1.712  10.215
ATOM    303  OD2 ASP A  72      14.917   1.795  11.561
ATOM    304  C   ASP A  72      17.093   4.367   9.647
ATOM    305  O   ASP A  72      17.319   3.659   8.666
ATOM    306  N   MET A  73      16.283   5.451   9.568
ATOM    307  CA  MET A  73      15.595   5.716   8.327
ATOM    308  CB  MET A  73      14.365   4.816   8.114
ATOM    309  CG  MET A  73      14.692   3.331   7.945
ATOM    310  SD  MET A  73      13.232   2.251   7.860
ATOM    311  CE  MET A  73      12.627   2.933   6.290
ATOM    312  C   MET A  73      15.075   7.126   8.311
ATOM    313  O   MET A  73      14.896   7.750   9.357
ATOM    314  N   VAL A  74      14.812   7.666   7.097
ATOM    315  CA  VAL A  74      14.284   8.999   7.001
ATOM    316  CB  VAL A  74      15.356  10.050   6.931
ATOM    317  CG1 VAL A  74      14.696  11.424   6.730
ATOM    318  CG2 VAL A  74      16.220   9.948   8.198
ATOM    319  C   VAL A  74      13.468   9.121   5.747
ATOM    320  O   VAL A  74      13.710   8.435   4.757
ATOM    321  N   SER A  75      12.445  10.002   5.773
ATOM    322  CA  SER A  75      11.656  10.252   4.600
ATOM    323  CB  SER A  75      10.187   9.816   4.732
ATOM    324  OG  SER A  75      10.104   8.407   4.876
ATOM    325  C   SER A  75      11.655  11.731   4.443
ATOM    326  O   SER A  75      11.151  12.448   5.300
ATOM    327  N   GLU A  76      12.218  12.237   3.336
ATOM    328  CA  GLU A  76      12.302  13.654   3.163
ATOM    329  CB  GLU A  76      13.087  14.049   1.905
ATOM    330  CG  GLU A  76      13.179  15.563   1.717
ATOM    331  CD  GLU A  76      13.738  15.819   0.329
ATOM    332  OE1 GLU A  76      14.147  14.828  -0.332
ATOM    333  OE2 GLU A  76      13.758  17.005  -0.090
ATOM    334  C   GLU A  76      10.934  14.252   3.021
ATOM    335  O   GLU A  76      10.651  15.295   3.606
ATOM    336  N   VAL A  77      10.041  13.622   2.234
ATOM    337  CA  VAL A  77       8.753  14.232   2.045
ATOM    338  CB  VAL A  77       7.908  13.652   0.963
ATOM    339  CG1 VAL A  77       8.482  14.186  -0.348
ATOM    340  CG2 VAL A  77       7.902  12.118   1.074
ATOM    341  C   VAL A  77       7.965  14.275   3.302
ATOM    342  O   VAL A  77       7.277  15.260   3.570
ATOM    343  N   ASN A  78       8.008  13.186   4.079
ATOM    344  CA  ASN A  78       7.328  13.099   5.334
ATOM    345  CB  ASN A  78       7.216  11.657   5.856
ATOM    346  CG  ASN A  78       6.215  10.936   4.965
ATOM    347  OD1 ASN A  78       5.489  11.566   4.198
ATOM    348  ND2 ASN A  78       6.162   9.583   5.075
ATOM    349  C   ASN A  78       8.066  13.918   6.350
ATOM    350  O   ASN A  78       7.502  14.297   7.373
ATOM    351  N   MET A  79       9.365  14.169   6.090
ATOM    352  CA  MET A  79      10.281  14.857   6.957
ATOM    353  CB  MET A  79      10.021  16.378   7.099
ATOM    354  CG  MET A  79       8.594  16.801   7.469
ATOM    355  SD  MET A  79       8.076  16.460   9.178
ATOM    356  CE  MET A  79       9.101  17.761   9.921
ATOM    357  C   MET A  79      10.328  14.187   8.298
ATOM    358  O   MET A  79      10.436  14.847   9.330
ATOM    359  N   ASP A  80      10.276  12.837   8.308
ATOM    360  CA  ASP A  80      10.340  12.077   9.528
ATOM    361  CB  ASP A  80       9.191  11.066   9.675
ATOM    362  CG  ASP A  80       7.915  11.849   9.945
ATOM    363  OD1 ASP A  80       7.890  12.602  10.956
ATOM    364  OD2 ASP A  80       6.948  11.700   9.152
ATOM    365  C   ASP A  80      11.628  11.303   9.556
ATOM    366  O   ASP A  80      12.056  10.755   8.540
ATOM    367  N   TYR A  81      12.289  11.248  10.736
ATOM    368  CA  TYR A  81      13.543  10.553  10.858
ATOM    369  CB  TYR A  81      14.721  11.468  11.238
ATOM    370  CG  TYR A  81      14.864  12.628  10.314
ATOM    371  CD1 TYR A  81      14.045  13.726  10.450
ATOM    372  CE1 TYR A  81      14.177  14.810   9.615
ATOM    373  CZ  TYR A  81      15.141  14.806   8.636
ATOM    374  OH  TYR A  81      15.282  15.914   7.776
ATOM    375  CD2 TYR A  81      15.833  12.639   9.339
ATOM    376  CE2 TYR A  81      15.971  13.719   8.501
ATOM    377  C   TYR A  81      13.459   9.662  12.060
ATOM    378  O   TYR A  81      12.813   9.995  13.053
ATOM    379  N   THR A  82      14.120   8.489  11.999
ATOM    380  CA  THR A  82      14.254   7.669  13.169
ATOM    381  CB  THR A  82      13.806   6.247  12.979
ATOM    382  OG1 THR A  82      13.973   5.515  14.184
ATOM    383  CG2 THR A  82      14.600   5.599  11.835
ATOM    384  C   THR A  82      15.723   7.708  13.461
ATOM    385  O   THR A  82      16.542   7.372  12.608
ATOM    386  N   LEU A  83      16.101   8.151  14.678
ATOM    387  CA  LEU A  83      17.495   8.364  14.965
ATOM    388  CB  LEU A  83      17.831   9.845  15.219
ATOM    389  CG  LEU A  83      17.707  10.782  14.007
ATOM    390  CD1 LEU A  83      18.003  12.237  14.405
ATOM    391  CD2 LEU A  83      18.617  10.326  12.862
ATOM    392  C   LEU A  83      17.888   7.693  16.242
ATOM    393  O   LEU A  83      17.062   7.429  17.114
ATOM    394  N   THR A  84      19.202   7.424  16.381
ATOM    395  CA  THR A  84      19.727   6.858  17.587
ATOM    396  CB  THR A  84      20.738   5.776  17.345
ATOM    397  OG1 THR A  84      20.168   4.739  16.560
ATOM    398  CG2 THR A  84      21.191   5.216  18.704
ATOM    399  C   THR A  84      20.428   7.978  18.295
ATOM    400  O   THR A  84      21.358   8.578  17.758
ATOM    401  N   MET A  85      19.984   8.309  19.523
ATOM    402  CA  MET A  85      20.591   9.392  20.232
ATOM    403  CB  MET A  85      19.688  10.635  20.296
ATOM    404  CG  MET A  85      19.362  11.218  18.919
ATOM    405  SD  MET A  85      18.293  12.688  18.952
ATOM    406  CE  MET A  85      19.563  13.782  19.650
ATOM    407  C   MET A  85      20.857   8.978  21.640
ATOM    408  O   MET A  85      20.002   8.389  22.294
ATOM    409  N   TYR A  86      22.064   9.294  22.149
ATOM    410  CA  TYR A  86      22.383   9.021  23.519
ATOM    411  CB  TYR A  86      23.858   8.655  23.762
ATOM    412  CG  TYR A  86      24.206   7.436  22.980
ATOM    413  CD1 TYR A  86      24.584   7.545  21.662
ATOM    414  CE1 TYR A  86      24.913   6.427  20.936
ATOM    415  CZ  TYR A  86      24.865   5.185  21.521
ATOM    416  OH  TYR A  86      25.202   4.037  20.774
ATOM    417  CD2 TYR A  86      24.164   6.190  23.562
ATOM    418  CE2 TYR A  86      24.491   5.067  22.839
ATOM    419  C   TYR A  86      22.209  10.356  24.153
ATOM    420  O   TYR A  86      22.882  11.315  23.780
ATOM    421  N   PHE A  87      21.295  10.470  25.127
ATOM    422  CA  PHE A  87      21.048  11.784  25.633
ATOM    423  CB  PHE A  87      19.554  11.982  25.948
ATOM    424  CG  PHE A  87      19.244  13.430  26.074
ATOM    425  CD1 PHE A  87      18.981  14.189  24.957
ATOM    426  CE1 PHE A  87      18.687  15.527  25.072
ATOM    427  CZ  PHE A  87      18.649  16.121  26.310
ATOM    428  CD2 PHE A  87      19.196  14.029  27.306
ATOM    429  CE2 PHE A  87      18.904  15.366  27.429
ATOM    430  C   PHE A  87      21.819  11.930  26.894
ATOM    431  O   PHE A  87      21.473  11.339  27.916
ATOM    432  N   GLN A  88      22.905  12.727  26.869
ATOM    433  CA  GLN A  88      23.570  12.845  28.123
ATOM    434  CB  GLN A  88      25.089  12.583  28.116
ATOM    435  CG  GLN A  88      25.932  13.479  27.225
ATOM    436  CD  GLN A  88      27.378  13.028  27.390
ATOM    437  OE1 GLN A  88      27.684  11.841  27.284
ATOM    438  NE2 GLN A  88      28.289  13.995  27.679
ATOM    439  C   GLN A  88      23.184  14.134  28.748
ATOM    440  O   GLN A  88      23.389  15.220  28.204
ATOM    441  N   GLN A  89      22.555  13.997  29.930
ATOM    442  CA  GLN A  89      22.018  15.084  30.689
ATOM    443  CB  GLN A  89      20.619  14.780  31.249
ATOM    444  CG  GLN A  89      19.564  14.528  30.177
ATOM    445  CD  GLN A  89      18.291  14.029  30.846
ATOM    446  OE1 GLN A  89      19.460  13.652  30.785
ATOM    447  NE2 GLN A  89      17.532  15.050  30.366
ATOM    448  C   GLN A  89      22.890  15.269  31.885
ATOM    449  O   GLN A  89      23.312  14.295  32.507
ATOM    450  N   ALA A  90      23.180  16.537  32.238
ATOM    451  CA  ALA A  90      24.002  16.769  33.389
ATOM    452  CB  ALA A  90      25.418  17.259  33.041
ATOM    453  C   ALA A  90      23.366  17.828  34.235
ATOM    454  O   ALA A  90      22.745  18.763  33.732
ATOM    455  N   TRP A  91      23.489  17.671  35.568
ATOM    456  CA  TRP A  91      22.992  18.636  36.508
ATOM    457  CB  TRP A  91      21.459  18.699  36.587
ATOM    458  CG  TRP A  91      20.792  17.355  36.713
ATOM    459  CD1 TRP A  91      20.654  16.529  37.789
ATOM    460  NE1 TRP A  91      19.957  15.402  37.424
ATOM    461  CE2 TRP A  91      19.630  15.504  36.090
ATOM    462  CD2 TRP A  91      20.135  16.710  35.615
ATOM    463  CE3 TRP A  91      19.966  17.094  34.317
ATOM    464  CZ3 TRP A  91      19.274  16.239  33.490
ATOM    465  CZ2 TRP A  91      18.948  14.661  35.266
ATOM    466  CH2 TRP A  91      18.774  15.043  33.957
ATOM    467  C   TRP A  91      23.536  18.280  37.853
ATOM    468  O   TRP A  91      24.098  17.201  38.038
ATOM    469  N   ARG A  92      23.402  19.193  38.837
ATOM    470  CA  ARG A  92      23.946  18.888  40.129
ATOM    471  CB  ARG A  92      25.122  19.790  40.543
ATOM    472  CG  ARG A  92      26.396  19.571  39.724
ATOM    473  CD  ARG A  92      26.281  20.030  38.270
ATOM    474  NE  ARG A  92      27.590  19.761  37.611
ATOM    475  CZ  ARG A  92      27.845  18.527  37.083
ATOM    476  NH1 ARG A  92      26.913  17.537  37.184
ATOM    477  NH2 ARG A  92      29.032  18.286  36.454
ATOM    478  C   ARG A  92      22.892  19.070  41.171
ATOM    479  O   ARG A  92      22.070  19.984  41.103
ATOM    480  N   ASP A  93      22.891  18.158  42.162
ATOM    481  CA  ASP A  93      22.012  18.232  43.290
ATOM    482  CB  ASP A  93      21.051  17.034  43.380
ATOM    483  CG  ASP A  93      19.953  17.359  44.381
ATOM    484  OD1 ASP A  93      20.240  18.097  45.361
ATOM    485  OD2 ASP A  93      18.807  16.879  44.172
ATOM    486  C   ASP A  93      22.910  18.212  44.488
ATOM    487  O   ASP A  93      23.485  17.180  44.830
ATOM    488  N   LYS A  94      23.034  19.358  45.181
ATOM    489  CA  LYS A  94      23.948  19.479  46.284
ATOM    490  CB  LYS A  94      23.989  20.880  46.920
ATOM    491  CG  LYS A  94      24.755  21.916  46.094
ATOM    492  CD  LYS A  94      24.717  23.320  46.701
ATOM    493  CE  LYS A  94      25.669  24.310  46.026
ATOM    494  NZ  LYS A  94      25.671  25.592  46.764
ATOM    495  C   LYS A  94      23.578  18.514  47.359
ATOM    496  O   LYS A  94      24.436  18.077  48.124
ATOM    497  N   ARG A  95      22.287  18.166  47.472
ATOM    498  CA  ARG A  95      21.894  17.274  48.524
ATOM    499  CB  ARG A  95      20.375  17.045  48.649
ATOM    500  CG  ARG A  95      19.701  16.393  47.445
ATOM    501  CD  ARG A  95      18.202  16.166  47.653
ATOM    502  NE  ARG A  95      18.044  15.136  48.720
ATOM    503  CZ  ARG A  95      18.009  15.499  50.036
ATOM    504  NH1 ARG A  95      18.109  16.813  50.394
ATOM    505  NH2 ARG A  95      17.869  14.542  51.001
ATOM    506  C   ARG A  95      22.556  15.951  48.304
ATOM    507  O   ARG A  95      22.797  15.205  49.252
ATOM    508  N   LEU A  96      22.848  15.626  47.034
ATOM    509  CA  LEU A  96      23.433  14.377  46.635
ATOM    510  CB  LEU A  96      23.541  14.254  45.109
ATOM    511  CG  LEU A  96      22.163  14.311  44.430
ATOM    512  CD1 LEU A  96      22.272  14.105  42.911
ATOM    513  CD2 LEU A  96      21.175  13.344  45.103
ATOM    514  C   LEU A  96      24.804  14.206  47.221
ATOM    515  O   LEU A  96      25.225  13.079  47.477
ATOM    516  N   SER A  97      25.562  15.302  47.420
ATOM    517  CA  SER A  97      26.890  15.154  47.951
ATOM    518  CB  SER A  97      27.627  16.492  48.140
ATOM    519  OG  SER A  97      26.947  17.296  49.092
ATOM    520  C   SER A  97      26.792  14.506  49.294
ATOM    521  O   SER A  97      25.829  14.720  50.028
ATOM    522  N   TYR A  98      27.789  13.664  49.640
ATOM    523  CA  TYR A  98      27.733  13.020  50.919
ATOM    524  CB  TYR A  98      27.070  11.629  50.884
ATOM    525  CG  TYR A  98      26.675  11.280  52.281
ATOM    526  CD1 TYR A  98      25.626  11.943  52.877
ATOM    527  CE1 TYR A  98      25.237  11.642  54.161
ATOM    528  CZ  TYR A  98      25.894  10.663  54.863
ATOM    529  OH  TYR A  98      25.500  10.348  56.180
ATOM    530  CD2 TYR A  98      27.319  10.293  52.989
ATOM    531  CE2 TYR A  98      26.934   9.987  54.274
ATOM    532  C   TYR A  98      29.140  12.889  51.418
ATOM    533  O   TYR A  98      30.081  13.387  50.801
ATOM    534  N   ASN A  99      29.317  12.233  52.580
ATOM    535  CA  ASN A  99      30.615  12.079  53.165
ATOM    536  CB  ASN A  99      30.673  12.561  54.625
ATOM    537  CG  ASN A  99      32.137  12.649  55.031
ATOM    538  OD1 ASN A  99      32.882  11.675  54.942
ATOM    539  ND2 ASN A  99      32.571  13.859  55.479
ATOM    540  C   ASN A  99      30.964  10.622  53.152
ATOM    541  O   ASN A  99      31.656  10.144  52.255
ATOM    542  N   VAL A 100      30.491   9.878  54.167
ATOM    543  CA  VAL A 100      30.807   8.486  54.310
ATOM    544  CB  VAL A 100      30.216   7.871  55.546
ATOM    545  CG1 VAL A 100      30.799   8.591  56.774
ATOM    546  CG2 VAL A 100      28.683   7.926  55.449
ATOM    547  C   VAL A 100      30.285   7.719  53.134
ATOM    548  O   VAL A 100      30.927   6.774  52.677
ATOM    549  N   ILE A 101      29.108   8.100  52.601
ATOM    550  CA  ILE A 101      28.531   7.357  51.514
ATOM    551  CB  ILE A 101      27.212   7.906  51.049
ATOM    552  CG2 ILE A 101      26.853   7.220  49.720
ATOM    553  CG1 ILE A 101      26.141   7.732  52.140
ATOM    554  CD  ILE A 101      24.867   8.531  51.872
ATOM    555  C   ILE A 101      29.471   7.372  50.353
ATOM    556  O   ILE A 101      29.668   6.345  49.705
ATOM    557  N   PRO A 102      30.054   8.487  50.036
ATOM    558  CD  PRO A 102      29.450   9.788  50.251
ATOM    559  CA  PRO A 102      31.000   8.499  48.961
ATOM    560  CB  PRO A 102      31.230   9.975  48.616
ATOM    561  CG  PRO A 102      30.526  10.761  49.741
ATOM    562  C   PRO A 102      32.213   7.734  49.374
ATOM    563  O   PRO A 102      32.955   7.269  48.510
ATOM    564  N   LEU A 103      32.430   7.599  50.694
ATOM    565  CA  LEU A 103      33.574   6.900  51.195
ATOM    566  CB  LEU A 103      33.683   6.947  52.727
ATOM    567  CG  LEU A 103      33.946   8.359  53.279
ATOM    568  CD1 LEU A 103      34.079   8.346  54.810
ATOM    569  CD2 LEU A 103      35.151   9.009  52.580
ATOM    570  C   LEU A 103      33.484   5.459  50.809
ATOM    571  O   LEU A 103      34.477   4.864  50.392
ATOM    572  N   ASN A 104      32.287   4.853  50.929
ATOM    573  CA  ASN A 104      32.208   3.448  50.659
ATOM    574  CB  ASN A 104      30.792   2.875  50.845
ATOM    575  CG  ASN A 104      30.465   2.874  52.334
ATOM    576  OD1 ASN A 104      31.341   2.690  53.177
ATOM    577  ND2 ASN A 104      29.164   3.083  52.669
ATOM    578  C   ASN A 104      32.618   3.194  49.247
ATOM    579  O   ASN A 104      33.543   2.425  48.993
ATOM    580  N   LEU A 105      31.951   3.856  48.284
ATOM    581  CA  LEU A 105      32.322   3.670  46.914
ATOM    582  CB  LEU A 105      31.377   2.714  46.160
ATOM    583  CG  LEU A 105      31.877   2.232  44.779
ATOM    584  CD1 LEU A 105      30.822   1.344  44.100
ATOM    585  CD2 LEU A 105      32.358   3.379  43.878
ATOM    586  C   LEU A 105      32.201   5.026  46.309
ATOM    587  O   LEU A 105      31.174   5.685  46.459
ATOM    588  N   THR A 106      33.237   5.464  45.574
ATOM    589  CA  THR A 106      33.238   6.806  45.078
ATOM    590  CB  THR A 106      34.434   7.099  44.223
ATOM    591  OG1 THR A 106      34.450   6.236  43.096
ATOM    592  CG2 THR A 106      35.706   6.904  45.065
ATOM    593  C   THR A 106      32.026   7.046  44.237
ATOM    594  O   THR A 106      31.263   7.971  44.508
ATOM    595  N   LEU A 107      31.783   6.196  43.225
ATOM    596  CA  LEU A 107      30.667   6.433  42.355
ATOM    597  CB  LEU A 107      31.042   6.378  40.863
ATOM    598  CG  LEU A 107      29.856   6.633  39.913
ATOM    599  CD1 LEU A 107      29.360   8.083  40.017
ATOM    600  CD2 LEU A 107      30.189   6.219  38.471
ATOM    601  C   LEU A 107      29.665   5.349  42.581
ATOM    602  O   LEU A 107      30.022   4.178  42.690
ATOM    603  N   ASP A 108      28.372   5.716  42.672
ATOM    604  CA  ASP A 108      27.356   4.722  42.867
ATOM    605  CB  ASP A 108      26.595   4.864  44.203
ATOM    606  CG  ASP A 108      25.879   6.211  44.276
ATOM    607  OD1 ASP A 108      24.994   6.482  43.420
ATOM    608  OD2 ASP A 108      26.212   6.991  45.208
ATOM    609  C   ASP A 108      26.371   4.814  41.745
ATOM    610  O   ASP A 108      26.260   5.840  41.075
ATOM    611  N   ASN A 109      25.640   3.710  41.495
ATOM    612  CA  ASN A 109      24.645   3.729  40.467
ATOM    613  CB  ASN A 109      24.619   2.459  39.598
ATOM    614  CG  ASN A 109      23.611   2.676  38.477
ATOM    615  OD1 ASN A 109      23.980   2.967  37.339
ATOM    616  ND2 ASN A 109      22.298   2.533  38.802
ATOM    617  C   ASN A 109      23.321   3.840  41.147
ATOM    618  O   ASN A 109      22.972   3.016  41.992
ATOM    619  N   ARG A 110      22.552   4.887  40.794
ATOM    620  CA  ARG A 110      21.269   5.089  41.393
ATOM    621  CB  ARG A 110      21.167   6.416  42.167
ATOM    622  CG  ARG A 110      19.843   6.614  42.906
ATOM    623  CD  ARG A 110      19.809   7.890  43.750
ATOM    624  NE  ARG A 110      20.833   7.740  44.822
ATOM    625  CZ  ARG A 110      21.285   8.837  45.500
ATOM    626  NH1 ARG A 110      20.806  10.077  45.190
ATOM    627  NH2 ARG A 110      22.215   8.693  46.488
ATOM    628  C   ARG A 110      20.269   5.116  40.280
ATOM    629  O   ARG A 110      20.579   5.534  39.165
ATOM    630  N   VAL A 111      19.037   4.651  40.570
ATOM    631  CA  VAL A 111      17.978   4.560  39.605
ATOM    632  CB  VAL A 111      16.819   3.738  40.082
ATOM    633  CG1 VAL A 111      17.310   2.307  40.358
ATOM    634  CG2 VAL A 111      16.200   4.434  41.306
ATOM    635  C   VAL A 111      17.451   5.935  39.321
ATOM    636  O   VAL A 111      17.493   6.824  40.169
ATOM    637  N   ALA A 112      16.937   6.112  38.088
ATOM    638  CA  ALA A 112      16.446   7.343  37.530
ATOM    639  CB  ALA A 112      16.079   7.208  36.042
ATOM    640  C   ALA A 112      15.236   7.895  38.225
ATOM    641  O   ALA A 112      15.136   9.108  38.386
ATOM    642  N   ASP A 113      14.306   7.046  38.702
ATOM    643  CA  ASP A 113      13.016   7.506  39.152
ATOM    644  CB  ASP A 113      12.166   6.376  39.762
ATOM    645  CG  ASP A 113      12.932   5.748  40.921
ATOM    646  OD1 ASP A 113      12.955   6.355  42.024
ATOM    647  OD2 ASP A 113      13.516   4.652  40.709
ATOM    648  C   ASP A 113      13.110   8.624  40.152
ATOM    649  O   ASP A 113      12.349   9.586  40.070
ATOM    650  N   GLN A 114      14.058   8.570  41.097
ATOM    651  CA  GLN A 114      14.135   9.595  42.101
ATOM    652  CB  GLN A 114      15.251   9.347  43.127
ATOM    653  CG  GLN A 114      14.991   8.117  43.998
ATOM    654  CD  GLN A 114      16.152   7.972  44.971
ATOM    655  OE1 GLN A 114      17.100   8.754  44.947
ATOM    656  NE2 GLN A 114      16.074   6.943  45.857
ATOM    657  C   GLN A 114      14.401  10.911  41.441
ATOM    658  O   GLN A 114      13.982  11.961  41.924
ATOM    659  N   LEU A 115      15.123  10.875  40.313
ATOM    660  CA  LEU A 115      15.562  12.028  39.581
ATOM    661  CB  LEU A 115      16.510  11.635  38.444
ATOM    662  CG  LEU A 115      16.966  12.805  37.567
ATOM    663  CD1 LEU A 115      17.893  13.763  38.331
ATOM    664  CD2 LEU A 115      17.557  12.273  36.255
ATOM    665  C   LEU A 115      14.434  12.782  38.952
ATOM    666  O   LEU A 115      13.408  12.228  38.560
ATOM    667  N   TRP A 116      14.643  14.112  38.848
ATOM    668  CA  TRP A 116      13.740  15.040  38.233
ATOM    669  CB  TRP A 116      13.801  16.401  38.948
ATOM    670  CG  TRP A 116      13.019  17.517  38.312
ATOM    671  CD1 TRP A 116      11.680  17.767  38.308
ATOM    672  NE1 TRP A 116      11.423  18.920  37.603
ATOM    673  CE2 TRP A 116      12.621  19.430  37.149
ATOM    674  CD2 TRP A 116      13.639  18.580  37.576
ATOM    675  CE3 TRP A 116      14.952  18.825  37.285
ATOM    676  CZ3 TRP A 116      15.234  19.948  36.541
ATOM    677  CZ2 TRP A 116      12.902  20.546  36.414
ATOM    678  CH2 TRP A 116      14.226  20.786  36.115
ATOM    679  C   TRP A 116      14.222  15.189  36.823
ATOM    680  O   TRP A 116      15.282  15.764  36.579
ATOM    681  N   VAL A 117      13.438  14.680  35.849
ATOM    682  CA  VAL A 117      13.897  14.680  34.488
ATOM    683  CB  VAL A 117      13.545  13.432  33.735
ATOM    684  CG1 VAL A 117      13.959  13.620  32.266
ATOM    685  CG2 VAL A 117      14.228  12.237  34.422
ATOM    686  C   VAL A 117      13.306  15.833  33.747
ATOM    687  O   VAL A 117      12.111  16.120  33.816
ATOM    688  N   PRO A 118      14.156  16.507  33.025
ATOM    689  CD  PRO A 118      15.536  16.673  33.451
ATOM    690  CA  PRO A 118      13.690  17.634  32.270
ATOM    691  CB  PRO A 118      14.937  18.410  31.856
ATOM    692  CG  PRO A 118      15.951  18.073  32.962
ATOM    693  C   PRO A 118      12.841  17.196  31.125
ATOM    694  O   PRO A 118      13.145  16.188  30.492
ATOM    695  N   ASP A 119      11.778  17.958  30.830
ATOM    696  CA  ASP A 119      10.907  17.627  29.742
ATOM    697  CB  ASP A 119       9.604  18.441  29.753
ATOM    698  CG  ASP A 119       8.858  18.092  31.018
ATOM    699  OD1 ASP A 119       9.213  17.045  31.617
ATOM    700  OD2 ASP A 119       7.938  18.860  31.409
ATOM    701  C   ASP A 119      11.607  18.079  28.505
ATOM    702  O   ASP A 119      11.331  19.172  28.014
ATOM    703  N   THR A 120      12.520  17.253  27.953
ATOM    704  CA  THR A 120      13.201  17.695  26.770
ATOM    705  CB  THR A 120      14.405  16.870  26.416
ATOM    706  OG1 THR A 120      15.148  17.505  25.387
ATOM    707  CG2 THR A 120      13.936  15.479  25.959
ATOM    708  C   THR A 120      12.227  17.637  25.633
ATOM    709  O   THR A 120      11.382  16.745  25.579
ATOM    710  N   TYR A 121      12.292  18.626  24.712
ATOM    711  CA  TYR A 121      11.360  18.683  23.618
ATOM    712  CB  TYR A 121      10.159  19.578  23.989
ATOM    713  CG  TYR A 121       9.234  19.803  22.841
ATOM    714  CD1 TYR A 121       8.288  18.865  22.495
ATOM    715  CE1 TYR A 121       7.429  19.091  21.443
ATOM    716  CZ  TYR A 121       7.506  20.262  20.729
ATOM    717  OH  TYR A 121       6.629  20.499  19.649
ATOM    718  CD2 TYR A 121       9.294  20.978  22.128
ATOM    719  CE2 TYR A 121       8.439  21.206  21.076
ATOM    720  C   TYR A 121      12.038  19.281  22.421
ATOM    721  O   TYR A 121      12.762  20.268  22.535
ATOM    722  N   PHE A 122      11.811  18.703  21.224
ATOM    723  CA  PHE A 122      12.354  19.294  20.033
ATOM    724  CB  PHE A 122      12.704  18.267  18.950
ATOM    725  CG  PHE A 122      13.820  17.444  19.490
ATOM    726  CD1 PHE A 122      15.113  17.916  19.451
ATOM    727  CE1 PHE A 122      16.149  17.163  19.949
ATOM    728  CZ  PHE A 122      15.901  15.925  20.492
ATOM    729  CD2 PHE A 122      13.580  16.203  20.035
ATOM    730  CE2 PHE A 122      14.614  15.447  20.535
ATOM    731  C   PHE A 122      11.254  20.182  19.541
ATOM    732  O   PHE A 122      10.162  19.706  19.233
ATOM    733  N   LEU A 123      11.519  21.501  19.439
ATOM    734  CA  LEU A 123      10.411  22.394  19.242
ATOM    735  CB  LEU A 123      10.798  23.887  19.284
ATOM    736  CG  LEU A 123      11.523  24.427  18.040
ATOM    737  CD1 LEU A 123      11.947  25.888  18.243
ATOM    738  CD2 LEU A 123      12.669  23.504  17.605
ATOM    739  C   LEU A 123       9.633  22.133  17.986
ATOM    740  O   LEU A 123       8.453  21.796  18.055
ATOM    741  N   ASN A 124      10.264  22.236  16.805
ATOM    742  CA  ASN A 124       9.560  22.045  15.569
ATOM    743  CB  ASN A 124      10.316  22.580  14.337
ATOM    744  CG  ASN A 124      11.637  21.839  14.199
ATOM    745  OD1 ASN A 124      12.607  22.126  14.897
ATOM    746  ND2 ASN A 124      11.677  20.849  13.267
ATOM    747  C   ASN A 124       9.320  20.586  15.390
ATOM    748  O   ASN A 124       8.448  20.170  14.631
ATOM    749  N   ASP A 125      10.146  19.779  16.072
ATOM    750  CA  ASP A 125      10.163  18.352  15.945
ATOM    751  CB  ASP A 125      11.520  17.741  16.310
ATOM    752  CG  ASP A 125      12.626  18.437  15.541
ATOM    753  OD1 ASP A 125      12.721  19.692  15.623
ATOM    754  OD2 ASP A 125      13.413  17.705  14.885
ATOM    755  C   ASP A 125       9.247  17.769  16.974
ATOM    756  O   ASP A 125       8.097  18.175  17.139
ATOM    757  N   LYS A 126       9.793  16.757  17.683
ATOM    758  CA  LYS A 126       9.162  16.024  18.744
ATOM    759  CB  LYS A 126       8.696  16.926  19.901
ATOM    760  CG  LYS A 126       8.175  16.165  21.126
ATOM    761  CD  LYS A 126       9.240  15.341  21.853
ATOM    762  CE  LYS A 126       8.661  14.364  22.879
ATOM    763  NZ  LYS A 126       7.939  15.104  23.938
ATOM    764  C   LYS A 126       8.003  15.219  18.238
ATOM    765  O   LYS A 126       7.033  14.974  18.950
ATOM    766  N   LYS A 127       8.099  14.711  17.002
ATOM    767  CA  LYS A 127       7.017  13.929  16.482
ATOM    768  CB  LYS A 127       7.231  13.472  15.028
ATOM    769  CG  LYS A 127       7.088  14.613  14.019
ATOM    770  CD  LYS A 127       5.706  15.274  14.034
ATOM    771  CE  LYS A 127       5.554  16.422  13.031
ATOM    772  NZ  LYS A 127       6.293  17.615  13.502
ATOM    773  C   LYS A 127       6.833  12.714  17.338
ATOM    774  O   LYS A 127       5.716  12.219  17.472
ATOM    775  N   SER A 128       7.913  12.173  17.936
ATOM    776  CA  SER A 128       7.712  10.980  18.711
ATOM    777  CB  SER A 128       8.325   9.720  18.079
ATOM    778  OG  SER A 128       8.090   8.583  18.896
ATOM    779  C   SER A 128       8.329  11.138  20.062
ATOM    780  O   SER A 128       9.123  12.043  20.313
ATOM    781  N   PHE A 129       7.944  10.231  20.980
ATOM    782  CA  PHE A 129       8.418  10.231  22.330
ATOM    783  CB  PHE A 129       7.575   9.338  23.255
ATOM    784  CG  PHE A 129       6.171   9.831  23.165
ATOM    785  CD1 PHE A 129       5.357   9.407  22.140
ATOM    786  CE1 PHE A 129       4.061   9.852  22.040
ATOM    787  CZ  PHE A 129       3.566  10.730  22.973
ATOM    788  CD2 PHE A 129       5.668  10.712  24.094
ATOM    789  CE2 PHE A 129       4.372  11.159  24.000
ATOM    790  C   PHE A 129       9.805   9.678  22.322
ATOM    791  O   PHE A 129      10.180   8.920  21.428
ATOM    792  N   VAL A 130      10.617  10.077  23.321
ATOM    793  CA  VAL A 130      11.957   9.578  23.410
ATOM    794  CB  VAL A 130      12.754  10.225  24.506
ATOM    795  CG1 VAL A 130      14.129   9.545  24.591
ATOM    796  CG2 VAL A 130      12.820  11.736  24.226
ATOM    797  C   VAL A 130      11.839   8.124  23.718
ATOM    798  O   VAL A 130      11.010   7.718  24.531
ATOM    799  N   HSD A 131      12.665   7.289  23.061
ATOM    800  CA  HSD A 131      12.533   5.882  23.287
ATOM    801  CB  HSD A 131      12.439   5.077  21.979
ATOM    802  ND1 HSD A 131      10.748   3.228  22.370
ATOM    803  CG  HSD A 131      12.043   3.644  22.154
ATOM    804  CE1 HSD A 131      10.782   1.874  22.453
ATOM    805  NE2 HSD A 131      12.004   1.394  22.305
ATOM    806  CD2 HSD A 131      12.797   2.512  22.118
ATOM    807  C   HSD A 131      13.729   5.413  24.050
ATOM    808  O   HSD A 131      14.867   5.631  23.640
ATOM    809  N   GLY A 132      13.482   4.754  25.201
ATOM    810  CA  GLY A 132      14.536   4.220  26.012
ATOM    811  C   GLY A 132      14.940   5.246  27.022
ATOM    812  O   GLY A 132      15.820   5.000  27.845
ATOM    813  N   VAL A 133      14.340   6.448  26.956
ATOM    814  CA  VAL A 133      14.644   7.458  27.927
ATOM    815  CB  VAL A 133      14.085   8.808  27.567
ATOM    816  CG1 VAL A 133      12.550   8.734  27.495
ATOM    817  CG2 VAL A 133      14.616   9.834  28.579
ATOM    818  C   VAL A 133      14.058   7.009  29.218
ATOM    819  O   VAL A 133      14.665   7.124  30.282
ATOM    820  N   THR A 134      12.841   6.453  29.128
ATOM    821  CA  THR A 134      12.140   5.980  30.271
ATOM    822  CB  THR A 134      10.649   6.050  30.119
ATOM    823  OG1 THR A 134      10.249   7.384  29.839
ATOM    824  CG2 THR A 134       9.996   5.579  31.431
ATOM    825  C   THR A 134      12.512   4.550  30.394
ATOM    826  O   THR A 134      13.629   4.234  30.806
ATOM    827  N   VAL A 135      11.548   3.670  30.047
ATOM    828  CA  VAL A 135      11.668   2.249  30.158
ATOM    829  CB  VAL A 135      13.071   1.713  29.949
ATOM    830  CG1 VAL A 135      13.107   0.179  30.082
ATOM    831  CG2 VAL A 135      13.569   2.223  28.585
ATOM    832  C   VAL A 135      11.180   2.045  31.550
ATOM    833  O   VAL A 135      10.657   2.989  32.140
ATOM    834  N   LYS A 136      11.288   0.835  32.115
ATOM    835  CA  LYS A 136      10.848   0.698  33.465
ATOM    836  CB  LYS A 136      11.027  -0.731  33.999
ATOM    837  CG  LYS A 136      10.157  -1.742  33.250
ATOM    838  CD  LYS A 136       8.661  -1.434  33.335
ATOM    839  CE  LYS A 136       7.805  -2.266  32.379
ATOM    840  NZ  LYS A 136       8.031  -1.822  30.986
ATOM    841  C   LYS A 136      11.699   1.627  34.266
ATOM    842  O   LYS A 136      11.208   2.338  35.141
ATOM    843  N   ASN A 137      13.011   1.656  33.962
ATOM    844  CA  ASN A 137      13.883   2.555  34.649
ATOM    845  CB  ASN A 137      14.125   2.150  36.114
ATOM    846  CG  ASN A 137      14.949   3.232  36.794
ATOM    847  OD1 ASN A 137      14.498   4.365  36.958
ATOM    848  ND2 ASN A 137      16.193   2.875  37.213
ATOM    849  C   ASN A 137      15.195   2.494  33.947
ATOM    850  O   ASN A 137      15.480   1.548  33.214
ATOM    851  N   ARG A 138      16.021   3.533  34.145
ATOM    852  CA  ARG A 138      17.334   3.573  33.593
ATOM    853  CB  ARG A 138      17.431   4.510  32.399
ATOM    854  CG  ARG A 138      16.757   3.917  31.161
ATOM    855  CD  ARG A 138      17.351   2.562  30.763
ATOM    856  NE  ARG A 138      16.565   2.030  29.614
ATOM    857  CZ  ARG A 138      16.928   2.334  28.334
ATOM    858  NH1 ARG A 138      18.013   3.128  28.101
ATOM    859  NH2 ARG A 138      16.205   1.837  27.287
ATOM    860  C   ARG A 138      18.208   4.045  34.710
ATOM    861  O   ARG A 138      17.701   4.497  35.735
ATOM    862  N   MET A 139      19.542   3.947  34.560
ATOM    863  CA  MET A 139      20.382   4.259  35.682
ATOM    864  CB  MET A 139      21.571   3.297  35.875
ATOM    865  CG  MET A 139      21.211   1.849  36.223
ATOM    866  SD  MET A 139      20.550   0.860  34.847
ATOM    867  CE  MET A 139      18.805   1.196  35.212
ATOM    868  C   MET A 139      20.996   5.606  35.526
ATOM    869  O   MET A 139      21.021   6.197  34.446
ATOM    870  N   ILE A 140      21.490   6.126  36.665
ATOM    871  CA  ILE A 140      22.132   7.400  36.726
ATOM    872  CB  ILE A 140      21.198   8.426  37.290
ATOM    873  CG2 ILE A 140      21.125   8.215  38.811
ATOM    874  CG1 ILE A 140      21.609   9.835  36.866
ATOM    875  CD  ILE A 140      20.533  10.886  37.132
ATOM    876  C   ILE A 140      23.283   7.209  37.672
ATOM    877  O   ILE A 140      23.303   6.236  38.425
ATOM    878  N   ARG A 141      24.302   8.093  37.652
ATOM    879  CA  ARG A 141      25.381   7.852  38.566
ATOM    880  CB  ARG A 141      26.690   7.430  37.873
ATOM    881  CG  ARG A 141      26.535   6.116  37.100
ATOM    882  CD  ARG A 141      26.191   4.913  37.985
ATOM    883  NE  ARG A 141      27.451   4.411  38.602
ATOM    884  CZ  ARG A 141      28.058   3.301  38.085
ATOM    885  NH1 ARG A 141      27.492   2.646  37.030
ATOM    886  NH2 ARG A 141      29.221   2.839  38.628
ATOM    887  C   ARG A 141      25.636   9.086  39.374
ATOM    888  O   ARG A 141      25.590  10.204  38.866
ATOM    889  N   LEU A 142      25.897   8.888  40.683
ATOM    890  CA  LEU A 142      26.166   9.959  41.598
ATOM    891  CB  LEU A 142      25.285   9.899  42.858
ATOM    892  CG  LEU A 142      25.577  11.003  43.890
ATOM    893  CD1 LEU A 142      25.343  12.397  43.298
ATOM    894  CD2 LEU A 142      24.789  10.774  45.189
ATOM    895  C   LEU A 142      27.586   9.820  42.036
ATOM    896  O   LEU A 142      28.042   8.718  42.337
ATOM    897  N   HSD A 143      28.333  10.940  42.092
ATOM    898  CA  HSD A 143      29.705  10.793  42.477
ATOM    899  CB  HSD A 143      30.702  11.392  41.458
ATOM    900  ND1 HSD A 143      30.140  13.865  41.199
ATOM    901  CG  HSD A 143      31.000  12.854  41.562
ATOM    902  CE1 HSD A 143      30.813  15.029  41.377
ATOM    903  NE2 HSD A 143      32.039  14.836  41.827
ATOM    904  CD2 HSD A 143      32.152  13.464  41.948
ATOM    905  C   HSD A 143      29.861  11.374  43.849
ATOM    906  O   HSD A 143      28.887  11.870  44.412
ATOM    907  N   PRO A 144      31.018  11.314  44.451
ATOM    908  CD  PRO A 144      32.181  10.596  43.962
ATOM    909  CA  PRO A 144      31.186  11.772  45.799
ATOM    910  CB  PRO A 144      32.642  11.478  46.169
ATOM    911  CG  PRO A 144      33.328  11.135  44.830
ATOM    912  C   PRO A 144      30.772  13.197  45.978
ATOM    913  O   PRO A 144      30.281  13.520  47.059
ATOM    914  N   ASP A 145      31.012  14.071  44.977
ATOM    915  CA  ASP A 145      30.587  15.442  45.068
ATOM    916  CB  ASP A 145      31.252  16.381  44.048
ATOM    917  CG  ASP A 145      30.915  17.823  44.410
ATOM    918  OD1 ASP A 145      30.296  18.041  45.484
ATOM    919  OD2 ASP A 145      31.274  18.727  43.609
ATOM    920  C   ASP A 145      29.104  15.525  44.871
ATOM    921  O   ASP A 145      28.431  16.319  45.525
ATOM    922  N   GLY A 146      28.537  14.683  43.982
ATOM    923  CA  GLY A 146      27.120  14.762  43.775
ATOM    924  C   GLY A 146      26.767  15.003  42.334
ATOM    925  O   GLY A 146      25.613  14.779  41.971
ATOM    926  N   THR A 147      27.713  15.425  41.461
ATOM    927  CA  THR A 147      27.322  15.700  40.100
ATOM    928  CB  THR A 147      28.430  16.151  39.190
ATOM    929  OG1 THR A 147      29.331  15.087  38.929
ATOM    930  CG2 THR A 147      29.168  17.320  39.865
ATOM    931  C   THR A 147      26.759  14.439  39.523
ATOM    932  O   THR A 147      27.240  13.343  39.808
ATOM    933  N   VAL A 148      25.693  14.566  38.708
ATOM    934  CA  VAL A 148      25.035  13.385  38.237
ATOM    935  CB  VAL A 148      23.662  13.259  38.816
ATOM    936  CG1 VAL A 148      23.022  11.986  38.268
ATOM    937  CG2 VAL A 148      23.774  13.284  40.349
ATOM    938  C   VAL A 148      24.907  13.425  36.746
ATOM    939  O   VAL A 148      24.782  14.491  36.144
ATOM    940  N   LEU A 149      24.960  12.231  36.114
ATOM    941  CA  LEU A 149      24.818  12.113  34.690
ATOM    942  CB  LEU A 149      26.071  11.563  33.988
ATOM    943  CG  LEU A 149      25.909  11.414  32.462
ATOM    944  CD1 LEU A 149      25.679  12.774  31.783
ATOM    945  CD2 LEU A 149      27.083  10.633  31.852
ATOM    946  C   LEU A 149      23.709  11.149  34.412
ATOM    947  O   LEU A 149      23.624  10.089  35.030
ATOM    948  N   TYR A 150      22.814  11.523  33.477
ATOM    949  CA  TYR A 150      21.714  10.695  33.074
ATOM    950  CB  TYR A 150      20.380  11.397  33.390
ATOM    951  CG  TYR A 150      19.218  10.521  33.086
ATOM    952  CD1 TYR A 150      18.832   9.564  33.993
ATOM    953  CE1 TYR A 150      17.753   8.754  33.738
ATOM    954  CZ  TYR A 150      17.048   8.902  32.570
ATOM    955  OH  TYR A 150      15.940   8.068  32.312
ATOM    956  CD2 TYR A 150      18.503  10.670  31.920
ATOM    957  CE2 TYR A 150      17.422   9.862  31.660
ATOM    958  C   TYR A 150      21.839  10.602  31.588
ATOM    959  O   TYR A 150      21.607  11.583  30.887
ATOM    960  N   GLY A 151      22.208   9.425  31.050
ATOM    961  CA  GLY A 151      22.336   9.372  29.623
ATOM    962  C   GLY A 151      21.887   8.033  29.163
ATOM    963  O   GLY A 151      22.670   7.089  29.087
ATOM    964  N   LEU A 152      20.610   7.928  28.769
ATOM    965  CA  LEU A 152      20.129   6.639  28.395
ATOM    966  CB  LEU A 152      18.771   6.314  29.009
ATOM    967  CG  LEU A 152      18.917   6.191  30.530
ATOM    968  CD1 LEU A 152      19.900   5.063  30.886
ATOM    969  CD2 LEU A 152      19.269   7.523  31.211
ATOM    970  C   LEU A 152      20.057   6.557  26.912
ATOM    971  O   LEU A 152      19.709   7.524  26.237
ATOM    972  N   ARG A 153      20.407   5.374  26.368
ATOM    973  CA  ARG A 153      20.435   5.229  24.947
ATOM    974  CB  ARG A 153      20.986   3.874  24.459
ATOM    975  CG  ARG A 153      22.498   3.726  24.652
ATOM    976  CD  ARG A 153      23.071   2.430  24.076
ATOM    977  NE  ARG A 153      24.553   2.477  24.245
ATOM    978  CZ  ARG A 153      25.302   1.352  24.051
ATOM    979  NH1 ARG A 153      24.693   0.175  23.724
ATOM    980  NH2 ARG A 153      26.659   1.402  24.181
ATOM    981  C   ARG A 153      19.051   5.417  24.440
ATOM    982  O   ARG A 153      18.108   4.736  24.835
ATOM    983  N   ILE A 154      18.918   6.363  23.504
ATOM    984  CA  ILE A 154      17.651   6.758  22.980
ATOM    985  CB  ILE A 154      17.374   8.222  23.213
ATOM    986  CG2 ILE A 154      16.035   8.589  22.553
ATOM    987  CG1 ILE A 154      17.417   8.548  24.714
ATOM    988  CD  ILE A 154      16.361   7.807  25.529
ATOM    989  C   ILE A 154      17.692   6.561  21.502
ATOM    990  O   ILE A 154      18.760   6.493  20.901
ATOM    991  N   THR A 155      16.501   6.343  20.918
ATOM    992  CA  THR A 155      16.249   6.307  19.507
ATOM    993  CB  THR A 155      16.233   4.916  18.943
ATOM    994  OG1 THR A 155      17.496   4.296  19.135
ATOM    995  CG2 THR A 155      15.884   4.976  17.447
ATOM    996  C   THR A 155      14.856   6.848  19.408
ATOM    997  O   THR A 155      13.994   6.432  20.177
ATOM    998  N   THR A 156      14.570   7.791  18.488
ATOM    999  CA  THR A 156      13.226   8.297  18.501
ATOM   1000  CB  THR A 156      13.041   9.470  19.419
ATOM   1001  OG1 THR A 156      13.860  10.554  19.005
ATOM   1002  CG2 THR A 156      13.411   9.038  20.848
ATOM   1003  C   THR A 156      12.823   8.740  17.131
ATOM   1004  O   THR A 156      13.558   8.565  16.160
ATOM   1005  N   THR A 157      11.603   9.316  17.030
ATOM   1006  CA  THR A 157      11.113   9.795  15.769
ATOM   1007  CB  THR A 157       9.684   9.436  15.482
ATOM   1008  OG1 THR A 157       9.518   8.025  15.500
ATOM   1009  CG2 THR A 157       9.304   9.995  14.101
ATOM   1010  C   THR A 157      11.211  11.287  15.792
ATOM   1011  O   THR A 157      10.846  11.931  16.775
ATOM   1012  N   ALA A 158      11.713  11.877  14.689
ATOM   1013  CA  ALA A 158      11.930  13.293  14.672
ATOM   1014  CB  ALA A 158      13.419  13.679  14.625
ATOM   1015  C   ALA A 158      11.286  13.896  13.469
ATOM   1016  O   ALA A 158      10.989  13.211  12.493
ATOM   1017  N   ALA A 159      11.005  15.214  13.548
ATOM   1018  CA  ALA A 159      10.447  15.923  12.437
ATOM   1019  CB  ALA A 159       9.003  16.396  12.662
ATOM   1020  C   ALA A 159      11.275  17.153  12.245
ATOM   1021  O   ALA A 159      11.390  17.980  13.146
ATOM   1022  N   CYS A 160      11.862  17.321  11.047
ATOM   1023  CA  CYS A 160      12.677  18.471  10.787
ATOM   1024  CB  CYS A 160      14.171  18.147  10.728
ATOM   1025  SG  CYS A 160      15.152  19.605  10.304
ATOM   1026  C   CYS A 160      12.287  19.006   9.449
ATOM   1027  O   CYS A 160      11.741  18.281   8.620
ATOM   1028  N   MET A 161      12.564  20.303   9.202
ATOM   1029  CA  MET A 161      12.161  20.871   7.953
ATOM   1030  CB  MET A 161      12.234  22.407   7.899
ATOM   1031  CG  MET A 161      11.254  23.116   8.834
ATOM   1032  SD  MET A 161      11.065  24.893   8.495
ATOM   1033  CE  MET A 161      12.814  25.302   8.760
ATOM   1034  C   MET A 161      13.025  20.361   6.856
ATOM   1035  O   MET A 161      14.235  20.533   6.879
ATOM   1036  N   MET A 162      12.454  19.551   5.953
ATOM   1037  CA  MET A 162      13.076  19.236   4.706
ATOM   1038  CB  MET A 162      12.524  17.947   4.077
ATOM   1039  CG  MET A 162      12.922  16.666   4.811
ATOM   1040  SD  MET A 162      14.685  16.243   4.674
ATOM   1041  CE  MET A 162      14.477  14.534   5.250
ATOM   1042  C   MET A 162      12.749  20.343   3.767
ATOM   1043  O   MET A 162      13.548  20.744   2.923
ATOM   1044  N   ASP A 163      11.504  20.852   3.893
ATOM   1045  CA  ASP A 163      10.944  21.810   2.982
ATOM   1046  CB  ASP A 163      11.578  23.208   3.083
ATOM   1047  CG  ASP A 163      11.139  23.785   4.422
ATOM   1048  OD1 ASP A 163      10.415  23.063   5.158
ATOM   1049  OD2 ASP A 163      11.516  24.946   4.729
ATOM   1050  C   ASP A 163      11.082  21.283   1.578
ATOM   1051  O   ASP A 163      11.582  20.188   1.329
ATOM   1052  N   LEU A 164      10.590  22.048   0.595
ATOM   1053  CA  LEU A 164      10.693  21.606  -0.764
ATOM   1054  CB  LEU A 164      10.089  22.602  -1.770
ATOM   1055  CG  LEU A 164       8.565  22.774  -1.654
ATOM   1056  CD1 LEU A 164       8.040  23.778  -2.694
ATOM   1057  CD2 LEU A 164       7.845  21.419  -1.725
ATOM   1058  C   LEU A 164      12.151  21.527  -1.077
ATOM   1059  O   LEU A 164      12.584  20.732  -1.911
ATOM   1060  N   ARG A 165      12.906  22.397  -0.385
ATOM   1061  CA  ARG A 165      14.298  22.740  -0.486
ATOM   1062  CB  ARG A 165      14.639  23.997   0.331
ATOM   1063  CG  ARG A 165      16.062  24.510   0.105
ATOM   1064  CD  ARG A 165      16.394  25.760   0.921
ATOM   1065  NE  ARG A 165      17.795  26.146   0.594
ATOM   1066  CZ  ARG A 165      18.040  26.966  -0.469
ATOM   1067  NH1 ARG A 165      16.999  27.450  -1.209
ATOM   1068  NH2 ARG A 165      19.321  27.302  -0.795
ATOM   1069  C   ARG A 165      15.290  21.676  -0.074
ATOM   1070  O   ARG A 165      16.472  21.823  -0.359
ATOM   1071  N   ARG A 166      14.927  20.645   0.704
ATOM   1072  CA  ARG A 166      15.966  19.740   1.148
ATOM   1073  CB  ARG A 166      15.491  18.708   2.182
ATOM   1074  CG  ARG A 166      16.559  17.648   2.463
ATOM   1075  CD  ARG A 166      17.881  18.227   2.973
ATOM   1076  NE  ARG A 166      17.908  18.070   4.453
ATOM   1077  CZ  ARG A 166      18.393  16.917   4.999
ATOM   1078  NH1 ARG A 166      18.852  15.919   4.188
ATOM   1079  NH2 ARG A 166      18.425  16.763   6.355
ATOM   1080  C   ARG A 166      16.617  18.959   0.038
ATOM   1081  O   ARG A 166      17.839  18.831  -0.017
ATOM   1082  N   TYR A 167      15.809  18.425  -0.882
ATOM   1083  CA  TYR A 167      16.209  17.594  -1.985
ATOM   1084  CB  TYR A 167      15.001  17.075  -2.785
ATOM   1085  CG  TYR A 167      15.505  16.261  -3.928
ATOM   1086  CD1 TYR A 167      15.972  14.982  -3.735
ATOM   1087  CE1 TYR A 167      16.432  14.237  -4.796
ATOM   1088  CZ  TYR A 167      16.422  14.767  -6.065
ATOM   1089  OH  TYR A 167      16.892  14.006  -7.156
ATOM   1090  CD2 TYR A 167      15.495  16.781  -5.202
ATOM   1091  CE2 TYR A 167      15.952  16.041  -6.267
ATOM   1092  C   TYR A 167      17.115  18.316  -2.935
ATOM   1093  O   TYR A 167      17.876  17.650  -3.634
ATOM   1094  N   PRO A 168      17.088  19.612  -3.075
ATOM   1095  CD  PRO A 168      15.883  20.417  -2.944
ATOM   1096  CA  PRO A 168      17.947  20.187  -4.056
ATOM   1097  CB  PRO A 168      17.552  21.661  -4.179
ATOM   1098  CG  PRO A 168      16.399  21.844  -3.177
ATOM   1099  C   PRO A 168      19.396  19.948  -3.821
ATOM   1100  O   PRO A 168      19.772  19.463  -2.756
ATOM   1101  N   LEU A 169      20.203  20.194  -4.869
ATOM   1102  CA  LEU A 169      21.626  20.098  -4.782
ATOM   1103  CB  LEU A 169      22.342  20.329  -6.124
ATOM   1104  CG  LEU A 169      22.084  19.212  -7.154
ATOM   1105  CD1 LEU A 169      20.601  19.140  -7.547
ATOM   1106  CD2 LEU A 169      23.017  19.345  -8.369
ATOM   1107  C   LEU A 169      22.019  21.181  -3.839
ATOM   1108  O   LEU A 169      23.049  21.111  -3.173
ATOM   1109  N   ASP A 170      21.179  22.231  -3.806
ATOM   1110  CA  ASP A 170      21.336  23.403  -2.997
ATOM   1111  CB  ASP A 170      20.135  24.358  -3.087
ATOM   1112  CG  ASP A 170      19.871  24.768  -4.521
ATOM   1113  OD1 ASP A 170      20.052  23.926  -5.441
ATOM   1114  OD2 ASP A 170      19.468  25.944  -4.713
ATOM   1115  C   ASP A 170      21.306  22.985  -1.572
ATOM   1116  O   ASP A 170      22.085  23.482  -0.767
ATOM   1117  N   GLU A 171      20.357  22.089  -1.237
ATOM   1118  CA  GLU A 171      20.140  21.555   0.078
ATOM   1119  CB  GLU A 171      21.402  21.193   0.877
ATOM   1120  CG  GLU A 171      21.952  22.350   1.705
ATOM   1121  CD  GLU A 171      23.455  22.349   1.529
ATOM   1122  OE1 GLU A 171      23.926  21.880   0.459
ATOM   1123  OE2 GLU A 171      24.153  22.824   2.461
ATOM   1124  C   GLU A 171      19.417  22.593   0.870
ATOM   1125  O   GLU A 171      19.094  23.667   0.364
ATOM   1126  N   GLN A 172      19.093  22.254   2.132
ATOM   1127  CA  GLN A 172      18.481  23.179   3.033
ATOM   1128  CB  GLN A 172      16.952  23.113   3.065
ATOM   1129  CG  GLN A 172      16.356  24.213   3.939
ATOM   1130  CD  GLN A 172      14.852  24.140   3.798
ATOM   1131  OE1 GLN A 172      14.326  23.210   3.189
ATOM   1132  NE2 GLN A 172      14.144  25.147   4.373
ATOM   1133  C   GLN A 172      18.985  22.828   4.394
ATOM   1134  O   GLN A 172      19.447  21.710   4.618
ATOM   1135  N   ASN A 173      18.905  23.779   5.342
ATOM   1136  CA  ASN A 173      19.455  23.532   6.641
ATOM   1137  CB  ASN A 173      20.094  24.800   7.228
ATOM   1138  CG  ASN A 173      21.027  24.386   8.345
ATOM   1139  OD1 ASN A 173      21.143  23.202   8.654
ATOM   1140  ND2 ASN A 173      21.711  25.383   8.967
ATOM   1141  C   ASN A 173      18.364  23.097   7.578
ATOM   1142  O   ASN A 173      17.575  23.905   8.065
ATOM   1143  N   CYS A 174      18.332  21.785   7.878
ATOM   1144  CA  CYS A 174      17.397  21.177   8.781
ATOM   1145  CB  CYS A 174      17.809  19.711   9.001
ATOM   1146  SG  CYS A 174      17.026  18.896  10.411
ATOM   1147  C   CYS A 174      17.517  21.902  10.079
ATOM   1148  O   CYS A 174      18.498  21.746  10.801
ATOM   1149  N   THR A 175      16.494  22.697  10.435
ATOM   1150  CA  THR A 175      16.598  23.443  11.651
ATOM   1151  CB  THR A 175      16.017  24.823  11.540
ATOM   1152  OG1 THR A 175      16.145  25.512  12.776
ATOM   1153  CG2 THR A 175      14.549  24.730  11.102
ATOM   1154  C   THR A 175      15.886  22.693  12.724
ATOM   1155  O   THR A 175      14.676  22.478  12.660
ATOM   1156  N   LEU A 176      16.644  22.246  13.744
ATOM   1157  CA  LEU A 176      16.009  21.524  14.803
ATOM   1158  CB  LEU A 176      16.448  20.055  14.885
ATOM   1159  CG  LEU A 176      16.029  19.260  13.643
ATOM   1160  CD1 LEU A 176      16.306  17.758  13.808
ATOM   1161  CD2 LEU A 176      14.575  19.584  13.272
ATOM   1162  C   LEU A 176      16.368  22.160  16.104
ATOM   1163  O   LEU A 176      17.528  22.163  16.496
ATOM   1164  N   GLU A 177      15.385  22.697  16.845
ATOM   1165  CA  GLU A 177      15.774  23.314  18.080
ATOM   1166  CB  GLU A 177      15.260  24.757  18.242
ATOM   1167  CG  GLU A 177      15.937  25.707  17.245
ATOM   1168  CD  GLU A 177      15.407  27.122  17.433
ATOM   1169  OE1 GLU A 177      14.161  27.296  17.452
ATOM   1170  OE2 GLU A 177      16.248  28.052  17.554
ATOM   1171  C   GLU A 177      15.310  22.463  19.219
ATOM   1172  O   GLU A 177      14.222  21.890  19.190
ATOM   1173  N   ILE A 178      16.171  22.338  20.251
ATOM   1174  CA  ILE A 178      15.871  21.514  21.386
ATOM   1175  CB  ILE A 178      16.782  20.328  21.504
ATOM   1176  CG2 ILE A 178      18.211  20.863  21.657
ATOM   1177  CG1 ILE A 178      16.331  19.398  22.643
ATOM   1178  CD  ILE A 178      15.005  18.689  22.372
ATOM   1179  C   ILE A 178      16.030  22.320  22.638
ATOM   1180  O   ILE A 178      16.940  23.131  22.758
ATOM   1181  N   GLU A 179      15.122  22.135  23.611
ATOM   1182  CA  GLU A 179      15.208  22.855  24.852
ATOM   1183  CB  GLU A 179      14.778  24.343  24.733
ATOM   1184  CG  GLU A 179      14.229  25.014  26.018
ATOM   1185  CD  GLU A 179      15.341  25.125  27.074
ATOM   1186  OE1 GLU A 179      16.532  24.993  26.687
ATOM   1187  OE2 GLU A 179      15.011  25.319  28.275
ATOM   1188  C   GLU A 179      14.249  22.233  25.803
ATOM   1189  O   GLU A 179      13.325  21.534  25.394
ATOM   1190  N   SER A 180      14.466  22.478  27.109
ATOM   1191  CA  SER A 180      13.538  22.089  28.113
ATOM   1192  CB  SER A 180      13.832  22.696  29.495
ATOM   1193  OG  SER A 180      15.081  22.225  29.977
ATOM   1194  C   SER A 180      12.201  22.584  27.659
ATOM   1195  O   SER A 180      12.091  23.620  27.006
ATOM   1196  N   TYR A 181      11.142  21.810  27.949
ATOM   1197  CA  TYR A 181       9.833  22.220  27.540
ATOM   1198  CB  TYR A 181       9.102  21.180  26.675
ATOM   1199  CG  TYR A 181       7.846  21.818  26.189
ATOM   1200  CD1 TYR A 181       6.703  21.806  26.955
ATOM   1201  CE1 TYR A 181       5.550  22.399  26.497
ATOM   1202  CZ  TYR A 181       5.531  23.013  25.268
ATOM   1203  OH  TYR A 181       4.349  23.622  24.796
ATOM   1204  CD2 TYR A 181       7.818  22.435  24.961
ATOM   1205  CE2 TYR A 181       6.669  23.031  24.498
ATOM   1206  C   TYR A 181       9.051  22.363  28.801
ATOM   1207  O   TYR A 181       9.193  21.570  29.717
ATOM   1208  N   GLY A 182       8.242  23.416  28.944
ATOM   1209  CA  GLY A 182       7.414  23.485  30.112
ATOM   1210  C   GLY A 182       8.097  24.221  31.224
ATOM   1211  O   GLY A 182       7.444  24.606  32.192
ATOM   1212  N   TYR A 183       9.421  24.452  31.136
ATOM   1213  CA  TYR A 183      10.063  25.119  32.232
ATOM   1214  CB  TYR A 183      11.089  24.220  32.940
ATOM   1215  CG  TYR A 183      10.359  22.969  33.306
ATOM   1216  CD1 TYR A 183       9.573  22.915  34.433
ATOM   1217  CE1 TYR A 183       8.896  21.763  34.758
ATOM   1218  CZ  TYR A 183       8.993  20.654  33.953
ATOM   1219  OH  TYR A 183       8.299  19.472  34.288
ATOM   1220  CD2 TYR A 183      10.438  21.856  32.498
ATOM   1221  CE2 TYR A 183       9.764  20.701  32.818
ATOM   1222  C   TYR A 183      10.780  26.314  31.679
ATOM   1223  O   TYR A 183      11.473  26.223  30.667
ATOM   1224  N   THR A 184      10.626  27.475  32.348
ATOM   1225  CA  THR A 184      11.206  28.706  31.884
ATOM   1226  CB  THR A 184      10.432  29.917  32.318
ATOM   1227  OG1 THR A 184      10.939  31.082  31.684
ATOM   1228  CG2 THR A 184      10.547  30.050  33.847
ATOM   1229  C   THR A 184      12.586  28.843  32.430
ATOM   1230  O   THR A 184      13.021  28.050  33.257
ATOM   1231  N   THR A 185      13.302  29.891  31.987
ATOM   1232  CA  THR A 185      14.658  30.161  32.374
ATOM   1233  CB  THR A 185      15.215  31.385  31.714
ATOM   1234  OG1 THR A 185      16.602  31.504  31.990
ATOM   1235  CG2 THR A 185      14.460  32.613  32.252
ATOM   1236  C   THR A 185      14.681  30.411  33.842
ATOM   1237  O   THR A 185      15.698  30.200  34.500
ATOM   1238  N   ASP A 186      13.582  30.952  34.392
ATOM   1239  CA  ASP A 186      13.566  31.197  35.801
ATOM   1240  CB  ASP A 186      12.259  31.855  36.272
ATOM   1241  CG  ASP A 186      12.207  33.274  35.727
ATOM   1242  OD1 ASP A 186      13.292  33.816  35.384
ATOM   1243  OD2 ASP A 186      11.082  33.834  35.647
ATOM   1244  C   ASP A 186      13.660  29.886  36.518
ATOM   1245  O   ASP A 186      14.470  29.730  37.430
ATOM   1246  N   ASP A 187      12.791  28.924  36.148
ATOM   1247  CA  ASP A 187      12.780  27.638  36.788
ATOM   1248  CB  ASP A 187      11.522  26.828  36.431
ATOM   1249  CG  ASP A 187      10.327  27.529  37.062
ATOM   1250  OD1 ASP A 187      10.507  28.142  38.147
ATOM   1251  OD2 ASP A 187       9.219  27.464  36.465
ATOM   1252  C   ASP A 187      13.968  26.806  36.401
ATOM   1253  O   ASP A 187      14.692  26.313  37.264
ATOM   1254  N   ILE A 188      14.216  26.651  35.081
ATOM   1255  CA  ILE A 188      15.242  25.755  34.626
ATOM   1256  CB  ILE A 188      14.669  24.438  34.176
ATOM   1257  CG2 ILE A 188      15.827  23.495  33.813
ATOM   1258  CG1 ILE A 188      13.719  23.865  35.243
ATOM   1259  CD  ILE A 188      14.349  23.680  36.619
ATOM   1260  C   ILE A 188      15.912  26.341  33.412
ATOM   1261  O   ILE A 188      15.354  27.204  32.735
ATOM   1262  N   GLU A 189      17.152  25.887  33.120
ATOM   1263  CA  GLU A 189      17.851  26.330  31.947
ATOM   1264  CB  GLU A 189      18.917  27.395  32.252
ATOM   1265  CG  GLU A 189      18.305  28.705  32.753
ATOM   1266  CD  GLU A 189      19.428  29.693  33.032
ATOM   1267  OE1 GLU A 189      20.600  29.246  33.153
ATOM   1268  OE2 GLU A 189      19.125  30.911  33.132
ATOM   1269  C   GLU A 189      18.541  25.142  31.348
ATOM   1270  O   GLU A 189      19.231  24.388  32.033
ATOM   1271  N   PHE A 190      18.379  24.965  30.024
ATOM   1272  CA  PHE A 190      18.914  23.838  29.317
ATOM   1273  CB  PHE A 190      17.818  23.283  28.395
ATOM   1274  CG  PHE A 190      17.989  21.835  28.122
ATOM   1275  CD1 PHE A 190      17.752  20.927  29.130
ATOM   1276  CE1 PHE A 190      17.880  19.579  28.906
ATOM   1277  CZ  PHE A 190      18.230  19.137  27.655
ATOM   1278  CD2 PHE A 190      18.322  21.386  26.869
ATOM   1279  CE2 PHE A 190      18.448  20.038  26.641
ATOM   1280  C   PHE A 190      20.036  24.398  28.490
ATOM   1281  O   PHE A 190      19.843  25.374  27.768
ATOM   1282  N   TYR A 191      21.250  23.808  28.573
ATOM   1283  CA  TYR A 191      22.355  24.372  27.842
ATOM   1284  CB  TYR A 191      23.408  25.078  28.714
ATOM   1285  CG  TYR A 191      22.799  26.332  29.243
ATOM   1286  CD1 TYR A 191      22.858  27.492  28.506
ATOM   1287  CE1 TYR A 191      22.299  28.656  28.980
ATOM   1288  CZ  TYR A 191      21.671  28.665  30.202
ATOM   1289  OH  TYR A 191      21.096  29.856  30.692
ATOM   1290  CD2 TYR A 191      22.163  26.348  30.462
ATOM   1291  CE2 TYR A 191      21.602  27.509  30.943
ATOM   1292  C   TYR A 191      23.070  23.313  27.057
ATOM   1293  O   TYR A 191      22.848  22.118  27.243
ATOM   1294  N   TRP A 192      23.935  23.763  26.120
ATOM   1295  CA  TRP A 192      24.700  22.927  25.229
ATOM   1296  CB  TRP A 192      25.240  23.709  24.021
ATOM   1297  CG  TRP A 192      26.073  24.903  24.433
ATOM   1298  CD1 TRP A 192      25.660  26.175  24.698
ATOM   1299  NE1 TRP A 192      26.732  26.957  25.050
ATOM   1300  CE2 TRP A 192      27.870  26.182  25.013
ATOM   1301  CD2 TRP A 192      27.497  24.894  24.631
ATOM   1302  CE3 TRP A 192      28.418  23.895  24.508
ATOM   1303  CZ3 TRP A 192      29.733  24.211  24.775
ATOM   1304  CZ2 TRP A 192      29.173  26.492  25.279
ATOM   1305  CH2 TRP A 192      30.104  25.485  25.153
ATOM   1306  C   TRP A 192      25.911  22.388  25.926
ATOM   1307  O   TRP A 192      26.510  23.058  26.763
ATOM   1308  N   ARG A 193      26.258  21.112  25.652
ATOM   1309  CA  ARG A 193      27.473  20.557  26.178
ATOM   1310  CB  ARG A 193      27.545  19.024  26.154
ATOM   1311  CG  ARG A 193      28.882  18.496  26.688
ATOM   1312  CD  ARG A 193      29.165  18.899  28.138
ATOM   1313  NE  ARG A 193      30.541  18.440  28.479
ATOM   1314  CZ  ARG A 193      30.735  17.256  29.132
ATOM   1315  NH1 ARG A 193      29.663  16.497  29.503
ATOM   1316  NH2 ARG A 193      32.002  16.837  29.422
ATOM   1317  C   ARG A 193      28.658  21.060  25.423
ATOM   1318  O   ARG A 193      29.675  21.417  26.016
ATOM   1319  N   GLY A 194      28.562  21.107  24.080
ATOM   1320  CA  GLY A 194      29.733  21.512  23.365
ATOM   1321  C   GLY A 194      29.390  21.721  21.933
ATOM   1322  O   GLY A 194      28.303  21.377  21.470
ATOM   1323  N   ASP A 195      30.360  22.285  21.192
ATOM   1324  CA  ASP A 195      30.177  22.574  19.807
ATOM   1325  CB  ASP A 195      31.259  23.506  19.235
ATOM   1326  CG  ASP A 195      31.102  24.863  19.907
ATOM   1327  OD1 ASP A 195      30.144  25.018  20.711
ATOM   1328  OD2 ASP A 195      31.937  25.765  19.626
ATOM   1329  C   ASP A 195      30.259  21.280  19.089
ATOM   1330  O   ASP A 195      30.618  20.255  19.669
ATOM   1331  N   ASP A 196      29.897  21.297  17.798
ATOM   1332  CA  ASP A 196      29.916  20.080  17.059
ATOM   1333  CB  ASP A 196      29.095  20.155  15.753
ATOM   1334  CG  ASP A 196      29.604  21.300  14.882
ATOM   1335  OD1 ASP A 196      29.528  22.473  15.337
ATOM   1336  OD2 ASP A 196      30.076  21.014  13.750
ATOM   1337  C   ASP A 196      31.335  19.723  16.758
ATOM   1338  O   ASP A 196      31.840  19.943  15.657
ATOM   1339  N   ASN A 197      32.034  19.155  17.760
ATOM   1340  CA  ASN A 197      33.354  18.686  17.482
ATOM   1341  CB  ASN A 197      34.019  18.000  18.688
ATOM   1342  CG  ASN A 197      34.318  19.054  19.745
ATOM   1343  OD1 ASN A 197      33.841  18.971  20.877
ATOM   1344  ND2 ASN A 197      35.136  20.074  19.372
ATOM   1345  C   ASN A 197      33.096  17.643  16.459
ATOM   1346  O   ASN A 197      33.756  17.563  15.424
ATOM   1347  N   ALA A 198      32.075  16.820  16.756
ATOM   1348  CA  ALA A 198      31.591  15.841  15.840
ATOM   1349  CB  ALA A 198      30.902  14.644  16.518
ATOM   1350  C   ALA A 198      30.567  16.548  15.018
ATOM   1351  O   ALA A 198      30.106  17.631  15.375
ATOM   1352  N   VAL A 199      30.199  15.956  13.871
ATOM   1353  CA  VAL A 199      29.221  16.551  13.018
ATOM   1354  CB  VAL A 199      29.725  16.833  11.633
ATOM   1355  CG1 VAL A 199      30.869  17.856  11.724
ATOM   1356  CG2 VAL A 199      30.126  15.500  10.978
ATOM   1357  C   VAL A 199      28.123  15.553  12.881
ATOM   1358  O   VAL A 199      28.203  14.445  13.408
ATOM   1359  N   THR A 200      27.039  15.954  12.195
ATOM   1360  CA  THR A 200      25.927  15.083  11.955
ATOM   1361  CB  THR A 200      24.799  15.771  11.246
ATOM   1362  OG1 THR A 200      23.660  14.924  11.199
ATOM   1363  CG2 THR A 200      25.259  16.134   9.825
ATOM   1364  C   THR A 200      26.424  13.980  11.078
ATOM   1365  O   THR A 200      25.965  12.842  11.151
ATOM   1366  N   GLY A 201      27.396  14.322  10.218
ATOM   1367  CA  GLY A 201      28.005  13.430   9.277
ATOM   1368  C   GLY A 201      28.686  12.330  10.019
ATOM   1369  O   GLY A 201      28.875  11.241   9.478
ATOM   1370  N   VAL A 202      29.119  12.601  11.264
ATOM   1371  CA  VAL A 202      29.836  11.611  12.010
ATOM   1372  CB  VAL A 202      30.115  12.035  13.422
ATOM   1373  CG1 VAL A 202      30.745  10.851  14.173
ATOM   1374  CG2 VAL A 202      31.000  13.291  13.388
ATOM   1375  C   VAL A 202      28.992  10.383  12.077
ATOM   1376  O   VAL A 202      29.485   9.277  11.862
ATOM   1377  N   THR A 203      27.691  10.543  12.374
ATOM   1378  CA  THR A 203      26.834   9.398  12.430
ATOM   1379  CB  THR A 203      26.012   9.387  13.682
ATOM   1380  OG1 THR A 203      25.173   8.244  13.717
ATOM   1381  CG2 THR A 203      25.178  10.676  13.740
ATOM   1382  C   THR A 203      25.885   9.468  11.277
ATOM   1383  O   THR A 203      24.674   9.296  11.426
ATOM   1384  N   LYS A 204      26.417   9.695  10.069
ATOM   1385  CA  LYS A 204      25.554   9.751   8.932
ATOM   1386  CB  LYS A 204      26.158  10.520   7.745
ATOM   1387  CG  LYS A 204      25.239  10.584   6.523
ATOM   1388  CD  LYS A 204      25.749  11.512   5.421
ATOM   1389  CE  LYS A 204      26.993  10.985   4.703
ATOM   1390  NZ  LYS A 204      27.414  11.943   3.656
ATOM   1391  C   LYS A 204      25.354   8.354   8.462
ATOM   1392  O   LYS A 204      26.293   7.559   8.436
ATOM   1393  N   ILE A 205      24.117   8.003   8.072
ATOM   1394  CA  ILE A 205      23.966   6.677   7.575
ATOM   1395  CB  ILE A 205      22.732   5.941   8.025
ATOM   1396  CG2 ILE A 205      21.499   6.820   7.833
ATOM   1397  CG1 ILE A 205      22.693   4.537   7.397
ATOM   1398  CD  ILE A 205      21.654   3.612   8.027
ATOM   1399  C   ILE A 205      24.144   6.683   6.092
ATOM   1400  O   ILE A 205      23.648   7.549   5.371
ATOM   1401  N   GLU A 206      24.944   5.706   5.632
ATOM   1402  CA  GLU A 206      25.356   5.504   4.273
ATOM   1403  CB  GLU A 206      26.337   4.331   4.151
ATOM   1404  CG  GLU A 206      27.635   4.542   4.931
ATOM   1405  CD  GLU A 206      28.376   3.215   4.952
ATOM   1406  OE1 GLU A 206      27.913   2.275   4.252
ATOM   1407  OE2 GLU A 206      29.406   3.118   5.671
ATOM   1408  C   GLU A 206      24.158   5.166   3.449
ATOM   1409  O   GLU A 206      24.100   5.458   2.256
ATOM   1410  N   LEU A 207      23.171   4.522   4.088
ATOM   1411  CA  LEU A 207      21.973   4.035   3.466
ATOM   1412  CB  LEU A 207      21.087   3.301   4.500
ATOM   1413  CG  LEU A 207      19.832   2.560   3.981
ATOM   1414  CD1 LEU A 207      19.147   1.812   5.136
ATOM   1415  CD2 LEU A 207      18.838   3.481   3.259
ATOM   1416  C   LEU A 207      21.207   5.178   2.851
ATOM   1417  O   LEU A 207      20.591   4.999   1.801
ATOM   1418  N   PRO A 208      21.200   6.345   3.431
ATOM   1419  CD  PRO A 208      21.116   6.406   4.876
ATOM   1420  CA  PRO A 208      20.394   7.385   2.858
ATOM   1421  CB  PRO A 208      20.263   8.469   3.916
ATOM   1422  CG  PRO A 208      20.267   7.650   5.208
ATOM   1423  C   PRO A 208      20.719   7.902   1.499
ATOM   1424  O   PRO A 208      21.859   7.850   1.046
ATOM   1425  N   GLN A 209      19.658   8.394   0.846
ATOM   1426  CA  GLN A 209      19.611   8.965  -0.459
ATOM   1427  CB  GLN A 209      18.170   9.248  -0.885
ATOM   1428  CG  GLN A 209      17.370   7.960  -1.057
ATOM   1429  CD  GLN A 209      15.915   8.341  -0.896
ATOM   1430  OE1 GLN A 209      15.573   8.951   0.115
ATOM   1431  NE2 GLN A 209      15.050   7.994  -1.886
ATOM   1432  C   GLN A 209      20.356  10.255  -0.449
ATOM   1433  O   GLN A 209      20.800  10.736  -1.490
ATOM   1434  N   PHE A 210      20.461  10.892   0.729
ATOM   1435  CA  PHE A 210      21.082  12.181   0.765
ATOM   1436  CB  PHE A 210      20.326  13.194   1.640
ATOM   1437  CG  PHE A 210      20.315  12.674   3.035
ATOM   1438  CD1 PHE A 210      21.369  12.922   3.884
ATOM   1439  CE1 PHE A 210      21.359  12.441   5.171
ATOM   1440  CZ  PHE A 210      20.289  11.706   5.622
ATOM   1441  CD2 PHE A 210      19.247  11.939   3.494
ATOM   1442  CE2 PHE A 210      19.232  11.456   4.782
ATOM   1443  C   PHE A 210      22.483  12.088   1.282
ATOM   1444  O   PHE A 210      22.915  11.056   1.791
ATOM   1445  N   SER A 211      23.238  13.195   1.101
ATOM   1446  CA  SER A 211      24.598  13.332   1.537
ATOM   1447  CB  SER A 211      25.599  13.537   0.387
ATOM   1448  OG  SER A 211      25.348  14.769  -0.269
ATOM   1449  C   SER A 211      24.644  14.556   2.400
ATOM   1450  O   SER A 211      23.730  15.381   2.367
ATOM   1451  N   ILE A 212      25.731  14.713   3.184
ATOM   1452  CA  ILE A 212      25.804  15.773   4.148
ATOM   1453  CB  ILE A 212      26.079  15.249   5.536
ATOM   1454  CG2 ILE A 212      24.921  14.302   5.890
ATOM   1455  CG1 ILE A 212      27.449  14.542   5.639
ATOM   1456  CD  ILE A 212      28.668  15.464   5.711
ATOM   1457  C   ILE A 212      26.878  16.743   3.766
ATOM   1458  O   ILE A 212      27.829  16.402   3.066
ATOM   1459  N   VAL A 213      26.716  18.013   4.193
ATOM   1460  CA  VAL A 213      27.725  18.999   3.944
ATOM   1461  CB  VAL A 213      27.280  20.205   3.142
ATOM   1462  CG1 VAL A 213      26.951  19.716   1.722
ATOM   1463  CG2 VAL A 213      26.100  20.927   3.804
ATOM   1464  C   VAL A 213      28.296  19.396   5.279
ATOM   1465  O   VAL A 213      29.417  19.001   5.596
ATOM   1466  N   ASP A 214      27.570  20.201   6.088
ATOM   1467  CA  ASP A 214      28.037  20.572   7.401
ATOM   1468  CB  ASP A 214      28.552  22.015   7.520
ATOM   1469  CG  ASP A 214      29.974  22.082   6.998
ATOM   1470  OD1 ASP A 214      30.556  21.008   6.688
ATOM   1471  OD2 ASP A 214      30.507  23.221   6.920
ATOM   1472  C   ASP A 214      26.905  20.469   8.379
ATOM   1473  O   ASP A 214      25.735  20.505   8.005
ATOM   1474  N   TYR A 215      27.250  20.293   9.673
ATOM   1475  CA  TYR A 215      26.301  20.228  10.751
ATOM   1476  CB  TYR A 215      26.130  18.766  11.211
ATOM   1477  CG  TYR A 215      25.389  18.642  12.498
ATOM   1478  CD1 TYR A 215      24.022  18.785  12.564
ATOM   1479  CE1 TYR A 215      23.366  18.647  13.766
ATOM   1480  CZ  TYR A 215      24.072  18.357  14.911
ATOM   1481  OH  TYR A 215      23.400  18.215  16.143
ATOM   1482  CD2 TYR A 215      26.083  18.339  13.647
ATOM   1483  CE2 TYR A 215      25.434  18.200  14.850
ATOM   1484  C   TYR A 215      26.881  21.038  11.874
ATOM   1485  O   TYR A 215      28.009  20.788  12.294
ATOM   1486  N   LYS A 216      26.128  22.033  12.399
ATOM   1487  CA  LYS A 216      26.654  22.869  13.447
ATOM   1488  CB  LYS A 216      27.110  24.245  12.937
ATOM   1489  CG  LYS A 216      28.277  24.157  11.954
ATOM   1490  CD  LYS A 216      28.482  25.420  11.116
ATOM   1491  CE  LYS A 216      29.255  26.526  11.835
ATOM   1492  NZ  LYS A 216      29.432  27.681  10.927
ATOM   1493  C   LYS A 216      25.566  23.119  14.445
ATOM   1494  O   LYS A 216      24.384  23.059  14.109
ATOM   1495  N   LEU A 217      25.941  23.389  15.714
ATOM   1496  CA  LEU A 217      24.945  23.637  16.721
ATOM   1497  CB  LEU A 217      24.819  22.479  17.724
ATOM   1498  CG  LEU A 217      24.615  21.108  17.052
ATOM   1499  CD1 LEU A 217      24.332  20.010  18.089
ATOM   1500  CD2 LEU A 217      23.570  21.177  15.931
ATOM   1501  C   LEU A 217      25.388  24.830  17.522
ATOM   1502  O   LEU A 217      26.509  24.853  18.029
ATOM   1503  N   ILE A 218      24.516  25.851  17.679
ATOM   1504  CA  ILE A 218      24.890  27.017  18.437
ATOM   1505  CB  ILE A 218      24.977  28.255  17.579
ATOM   1506  CG2 ILE A 218      23.539  28.724  17.301
ATOM   1507  CG1 ILE A 218      25.880  29.342  18.196
ATOM   1508  CD  ILE A 218      25.391  29.940  19.511
ATOM   1509  C   ILE A 218      23.812  27.221  19.463
ATOM   1510  O   ILE A 218      22.642  26.952  19.197
ATOM   1511  N   THR A 219      24.180  27.679  20.679
ATOM   1512  CA  THR A 219      23.211  27.854  21.727
ATOM   1513  CB  THR A 219      23.803  27.812  23.102
ATOM   1514  OG1 THR A 219      22.774  27.788  24.079
ATOM   1515  CG2 THR A 219      24.689  29.054  23.291
ATOM   1516  C   THR A 219      22.541  29.182  21.589
ATOM   1517  O   THR A 219      23.060  30.095  20.949
ATOM   1518  N   LYS A 220      21.337  29.305  22.187
ATOM   1519  CA  LYS A 220      20.612  30.540  22.137
ATOM   1520  CB  LYS A 220      19.820  30.729  20.832
ATOM   1521  CG  LYS A 220      20.710  30.882  19.597
ATOM   1522  CD  LYS A 220      21.653  32.083  19.680
ATOM   1523  CE  LYS A 220      20.922  33.426  19.735
ATOM   1524  NZ  LYS A 220      21.902  34.530  19.824
ATOM   1525  C   LYS A 220      19.614  30.536  23.249
ATOM   1526  O   LYS A 220      19.226  29.484  23.756
ATOM   1527  N   LYS A 221      19.191  31.743  23.674
ATOM   1528  CA  LYS A 221      18.190  31.876  24.689
ATOM   1529  CB  LYS A 221      18.688  32.611  25.945
ATOM   1530  CG  LYS A 221      19.254  34.000  25.644
ATOM   1531  CD  LYS A 221      19.465  34.868  26.887
ATOM   1532  CE  LYS A 221      18.205  35.609  27.340
ATOM   1533  NZ  LYS A 221      17.278  34.671  28.011
ATOM   1534  C   LYS A 221      17.100  32.701  24.084
ATOM   1535  O   LYS A 221      17.371  33.673  23.381
ATOM   1536  N   VAL A 222      15.828  32.330  24.329
ATOM   1537  CA  VAL A 222      14.779  33.113  23.748
ATOM   1538  CB  VAL A 222      13.531  32.340  23.451
ATOM   1539  CG1 VAL A 222      12.510  33.312  22.841
ATOM   1540  CG2 VAL A 222      13.891  31.154  22.541
ATOM   1541  C   VAL A 222      14.442  34.166  24.752
ATOM   1542  O   VAL A 222      14.055  33.865  25.879
ATOM   1543  N   VAL A 223      14.600  35.441  24.350
ATOM   1544  CA  VAL A 223      14.449  36.545  25.251
ATOM   1545  CB  VAL A 223      14.791  37.859  24.613
ATOM   1546  CG1 VAL A 223      14.505  38.982  25.624
ATOM   1547  CG2 VAL A 223      16.253  37.804  24.137
ATOM   1548  C   VAL A 223      13.061  36.669  25.790
ATOM   1549  O   VAL A 223      12.892  36.731  27.004
ATOM   1550  N   PHE A 224      12.020  36.717  24.931
ATOM   1551  CA  PHE A 224      10.682  36.920  25.433
ATOM   1552  CB  PHE A 224      10.100  35.769  26.279
ATOM   1553  CG  PHE A 224       9.636  34.662  25.395
ATOM   1554  CD1 PHE A 224       8.349  34.668  24.906
ATOM   1555  CE1 PHE A 224       7.899  33.655  24.092
ATOM   1556  CZ  PHE A 224       8.737  32.620  23.760
ATOM   1557  CD2 PHE A 224      10.469  33.623  25.056
ATOM   1558  CE2 PHE A 224      10.022  32.606  24.243
ATOM   1559  C   PHE A 224      10.624  38.156  26.283
ATOM   1560  O   PHE A 224      11.608  38.869  26.478
ATOM   1561  N   SER A 225       9.411  38.486  26.771
ATOM   1562  CA  SER A 225       9.286  39.607  27.654
ATOM   1563  CB  SER A 225       7.830  39.906  28.049
ATOM   1564  OG  SER A 225       7.296  38.831  28.808
ATOM   1565  C   SER A 225      10.035  39.254  28.901
ATOM   1566  O   SER A 225      10.828  40.045  29.410
ATOM   1567  N   THR A 226       9.798  38.029  29.414
ATOM   1568  CA  THR A 226      10.469  37.547  30.587
ATOM   1569  CB  THR A 226       9.561  36.830  31.539
ATOM   1570  OG1 THR A 226      10.249  36.528  32.744
ATOM   1571  CG2 THR A 226       9.068  35.539  30.865
ATOM   1572  C   THR A 226      11.482  36.557  30.119
ATOM   1573  O   THR A 226      11.431  36.118  28.973
ATOM   1574  N   GLY A 227      12.430  36.170  30.998
ATOM   1575  CA  GLY A 227      13.455  35.257  30.580
ATOM   1576  C   GLY A 227      12.803  33.963  30.218
ATOM   1577  O   GLY A 227      11.954  33.449  30.945
ATOM   1578  N   SER A 228      13.232  33.376  29.086
ATOM   1579  CA  SER A 228      12.626  32.165  28.623
ATOM   1580  CB  SER A 228      11.926  32.313  27.261
ATOM   1581  OG  SER A 228      11.350  31.077  26.865
ATOM   1582  C   SER A 228      13.693  31.133  28.466
ATOM   1583  O   SER A 228      14.885  31.430  28.511
ATOM   1584  N   TYR A 229      13.254  29.874  28.283
ATOM   1585  CA  TYR A 229      14.098  28.727  28.141
ATOM   1586  CB  TYR A 229      13.303  27.432  27.917
ATOM   1587  CG  TYR A 229      12.372  27.692  26.787
ATOM   1588  CD1 TYR A 229      12.775  27.545  25.481
ATOM   1589  CE1 TYR A 229      11.896  27.794  24.454
ATOM   1590  CZ  TYR A 229      10.610  28.192  24.729
ATOM   1591  OH  TYR A 229       9.707  28.448  23.676
ATOM   1592  CD2 TYR A 229      11.084  28.094  27.052
ATOM   1593  CE2 TYR A 229      10.202  28.343  26.030
ATOM   1594  C   TYR A 229      15.085  28.916  27.029
ATOM   1595  O   TYR A 229      14.887  29.661  26.071
ATOM   1596  N   PRO A 230      16.199  28.269  27.250
ATOM   1597  CD  PRO A 230      16.637  28.076  28.620
ATOM   1598  CA  PRO A 230      17.316  28.264  26.332
ATOM   1599  CB  PRO A 230      18.556  27.928  27.161
ATOM   1600  CG  PRO A 230      18.004  27.396  28.489
ATOM   1601  C   PRO A 230      17.070  27.315  25.204
ATOM   1602  O   PRO A 230      15.951  26.846  25.067
ATOM   1603  N   ARG A 231      18.035  27.073  24.302
ATOM   1604  CA  ARG A 231      17.740  26.056  23.332
ATOM   1605  CB  ARG A 231      16.667  26.452  22.300
ATOM   1606  CG  ARG A 231      17.042  27.662  21.445
ATOM   1607  CD  ARG A 231      16.071  27.913  20.289
ATOM   1608  NE  ARG A 231      14.820  28.492  20.855
ATOM   1609  CZ  ARG A 231      13.795  27.678  21.243
ATOM   1610  NH1 ARG A 231      13.920  26.323  21.148
ATOM   1611  NH2 ARG A 231      12.640  28.226  21.720
ATOM   1612  C   ARG A 231      18.981  25.718  22.568
ATOM   1613  O   ARG A 231      19.897  26.526  22.441
ATOM   1614  N   LEU A 232      19.030  24.479  22.047
ATOM   1615  CA  LEU A 232      20.105  24.009  21.233
ATOM   1616  CB  LEU A 232      20.595  22.596  21.592
ATOM   1617  CG  LEU A 232      21.187  22.478  23.006
ATOM   1618  CD1 LEU A 232      22.451  23.336  23.149
ATOM   1619  CD2 LEU A 232      20.132  22.771  24.086
ATOM   1620  C   LEU A 232      19.546  23.923  19.855
ATOM   1621  O   LEU A 232      18.542  23.247  19.628
ATOM   1622  N   SER A 233      20.176  24.614  18.889
ATOM   1623  CA  SER A 233      19.656  24.553  17.560
ATOM   1624  CB  SER A 233      19.562  25.925  16.867
ATOM   1625  OG  SER A 233      18.625  26.753  17.540
ATOM   1626  C   SER A 233      20.589  23.717  16.752
ATOM   1627  O   SER A 233      21.790  23.969  16.690
ATOM   1628  N   LEU A 234      20.030  22.683  16.106
ATOM   1629  CA  LEU A 234      20.757  21.775  15.285
ATOM   1630  CB  LEU A 234      20.211  20.336  15.322
ATOM   1631  CG  LEU A 234      20.140  19.708  16.729
ATOM   1632  CD1 LEU A 234      19.747  18.223  16.653
ATOM   1633  CD2 LEU A 234      21.425  19.945  17.536
ATOM   1634  C   LEU A 234      20.557  22.253  13.895
ATOM   1635  O   LEU A 234      19.460  22.676  13.532
ATOM   1636  N   SER A 235      21.628  22.236  13.086
ATOM   1637  CA  SER A 235      21.462  22.639  11.728
ATOM   1638  CB  SER A 235      22.258  23.903  11.361
ATOM   1639  OG  SER A 235      23.653  23.646  11.440
ATOM   1640  C   SER A 235      21.985  21.520  10.899
ATOM   1641  O   SER A 235      23.141  21.121  11.031
ATOM   1642  N   PHE A 236      21.128  20.970  10.023
ATOM   1643  CA  PHE A 236      21.577  19.906   9.184
ATOM   1644  CB  PHE A 236      20.589  18.729   9.104
ATOM   1645  CG  PHE A 236      20.542  18.039  10.425
ATOM   1646  CD1 PHE A 236      19.919  18.624  11.503
ATOM   1647  CE1 PHE A 236      19.871  17.981  12.718
ATOM   1648  CZ  PHE A 236      20.440  16.738  12.862
ATOM   1649  CD2 PHE A 236      21.100  16.791  10.576
ATOM   1650  CE2 PHE A 236      21.054  16.143  11.787
ATOM   1651  C   PHE A 236      21.678  20.460   7.806
ATOM   1652  O   PHE A 236      20.674  20.824   7.197
ATOM   1653  N   LYS A 237      22.908  20.550   7.274
ATOM   1654  CA  LYS A 237      23.026  20.999   5.921
ATOM   1655  CB  LYS A 237      24.141  22.040   5.703
ATOM   1656  CG  LYS A 237      23.877  23.389   6.377
ATOM   1657  CD  LYS A 237      25.099  24.312   6.418
ATOM   1658  CE  LYS A 237      25.167  25.308   5.256
ATOM   1659  NZ  LYS A 237      25.488  24.604   3.994
ATOM   1660  C   LYS A 237      23.371  19.778   5.131
ATOM   1661  O   LYS A 237      24.480  19.259   5.244
ATOM   1662  N   LEU A 238      22.413  19.275   4.323
ATOM   1663  CA  LEU A 238      22.659  18.069   3.583
ATOM   1664  CB  LEU A 238      21.926  16.853   4.181
ATOM   1665  CG  LEU A 238      22.079  16.686   5.708
ATOM   1666  CD1 LEU A 238      21.449  15.367   6.186
ATOM   1667  CD2 LEU A 238      23.526  16.871   6.180
ATOM   1668  C   LEU A 238      22.067  18.219   2.207
ATOM   1669  O   LEU A 238      20.970  18.755   2.051
ATOM   1670  N   LYS A 239      22.776  17.717   1.172
ATOM   1671  CA  LYS A 239      22.301  17.739  -0.189
ATOM   1672  CB  LYS A 239      23.418  18.020  -1.209
ATOM   1673  CG  LYS A 239      24.032  19.416  -1.084
ATOM   1674  CD  LYS A 239      25.401  19.542  -1.760
ATOM   1675  CE  LYS A 239      25.373  19.340  -3.276
ATOM   1676  NZ  LYS A 239      26.748  19.417  -3.817
ATOM   1677  C   LYS A 239      21.804  16.345  -0.453
ATOM   1678  O   LYS A 239      22.152  15.428   0.284
ATOM   1679  N   ARG A 240      20.982  16.128  -1.505
ATOM   1680  CA  ARG A 240      20.421  14.812  -1.703
ATOM   1681  CB  ARG A 240      18.891  14.755  -1.599
ATOM   1682  CG  ARG A 240      18.357  14.957  -0.186
ATOM   1683  CD  ARG A 240      16.869  14.636  -0.061
ATOM   1684  NE  ARG A 240      16.743  13.202   0.320
ATOM   1685  CZ  ARG A 240      16.654  12.864   1.639
ATOM   1686  NH1 ARG A 240      16.643  13.841   2.593
ATOM   1687  NH2 ARG A 240      16.564  11.553   2.003
ATOM   1688  C   ARG A 240      20.736  14.281  -3.069
ATOM   1689  O   ARG A 240      21.831  14.463  -3.601
ATOM   1690  N   ASN A 241      19.721  13.611  -3.662
ATOM   1691  CA  ASN A 241      19.744  13.025  -4.978
ATOM   1692  CB  ASN A 241      19.899  14.088  -6.085
ATOM   1693  CG  ASN A 241      19.617  13.450  -7.438
ATOM   1694  OD1 ASN A 241      19.396  12.246  -7.547
ATOM   1695  ND2 ASN A 241      19.626  14.289  -8.509
ATOM   1696  C   ASN A 241      20.796  11.980  -5.202
ATOM   1697  O   ASN A 241      21.911  12.269  -5.633
ATOM   1698  N   ILE A 242      20.452  10.717  -4.865
ATOM   1699  CA  ILE A 242      21.285   9.582  -5.163
ATOM   1700  CB  ILE A 242      20.746   8.270  -4.670
ATOM   1701  CG2 ILE A 242      21.633   7.159  -5.255
ATOM   1702  CG1 ILE A 242      20.657   8.235  -3.136
ATOM   1703  CD  ILE A 242      19.946   6.986  -2.615
ATOM   1704  C   ILE A 242      21.373   9.486  -6.662
ATOM   1705  O   ILE A 242      20.410   9.765  -7.373
ATOM   1706  N   GLY A 243      22.560   9.092  -7.163
ATOM   1707  CA  GLY A 243      22.932   9.035  -8.554
ATOM   1708  C   GLY A 243      22.140   8.058  -9.379
ATOM   1709  O   GLY A 243      21.939   8.293 -10.566
ATOM   1710  N   TYR A 244      21.683   6.924  -8.818
ATOM   1711  CA  TYR A 244      21.085   5.917  -9.660
ATOM   1712  CB  TYR A 244      20.632   4.664  -8.882
ATOM   1713  CG  TYR A 244      19.479   5.016  -8.006
ATOM   1714  CD1 TYR A 244      19.685   5.469  -6.723
ATOM   1715  CE1 TYR A 244      18.620   5.796  -5.916
ATOM   1716  CZ  TYR A 244      17.336   5.669  -6.387
ATOM   1717  OH  TYR A 244      16.242   6.004  -5.561
ATOM   1718  CD2 TYR A 244      18.188   4.887  -8.466
ATOM   1719  CE2 TYR A 244      17.120   5.214  -7.665
ATOM   1720  C   TYR A 244      19.900   6.465 -10.396
ATOM   1721  O   TYR A 244      19.734   6.218 -11.589
ATOM   1722  N   PHE A 245      19.059   7.257  -9.715
ATOM   1723  CA  PHE A 245      17.842   7.761 -10.285
ATOM   1724  CB  PHE A 245      17.069   8.623  -9.267
ATOM   1725  CG  PHE A 245      15.934   9.323  -9.935
ATOM   1726  CD1 PHE A 245      14.797   8.645 -10.314
ATOM   1727  CE1 PHE A 245      13.758   9.311 -10.921
ATOM   1728  CZ  PHE A 245      13.839  10.664 -11.146
ATOM   1729  CD2 PHE A 245      16.001  10.680 -10.154
ATOM   1730  CE2 PHE A 245      14.965  11.350 -10.758
ATOM   1731  C   PHE A 245      18.146   8.597 -11.489
ATOM   1732  O   PHE A 245      17.459   8.498 -12.506
ATOM   1733  N   ILE A 246      19.201   9.425 -11.420
ATOM   1734  CA  ILE A 246      19.449  10.355 -12.481
ATOM   1735  CB  ILE A 246      20.617  11.266 -12.230
ATOM   1736  CG2 ILE A 246      20.325  12.046 -10.937
ATOM   1737  CG1 ILE A 246      21.940  10.488 -12.196
ATOM   1738  CD  ILE A 246      23.177  11.384 -12.193
ATOM   1739  C   ILE A 246      19.696   9.641 -13.771
ATOM   1740  O   ILE A 246      19.161  10.038 -14.804
ATOM   1741  N   LEU A 247      20.500   8.564 -13.760
ATOM   1742  CA  LEU A 247      20.852   7.936 -15.001
ATOM   1743  CB  LEU A 247      21.898   6.820 -14.844
ATOM   1744  CG  LEU A 247      22.304   6.181 -16.186
ATOM   1745  CD1 LEU A 247      22.963   7.214 -17.114
ATOM   1746  CD2 LEU A 247      23.182   4.937 -15.972
ATOM   1747  C   LEU A 247      19.650   7.344 -15.678
ATOM   1748  O   LEU A 247      19.483   7.496 -16.886
ATOM   1749  N   GLN A 248      18.764   6.671 -14.922
ATOM   1750  CA  GLN A 248      17.670   5.976 -15.540
ATOM   1751  CB  GLN A 248      16.838   5.173 -14.522
ATOM   1752  CG  GLN A 248      16.133   6.025 -13.465
ATOM   1753  CD  GLN A 248      15.419   5.080 -12.507
ATOM   1754  OE1 GLN A 248      15.837   3.939 -12.318
ATOM   1755  NE2 GLN A 248      14.311   5.564 -11.883
ATOM   1756  C   GLN A 248      16.761   6.922 -16.260
ATOM   1757  O   GLN A 248      16.353   6.642 -17.381
ATOM   1758  N   THR A 249      16.404   8.064 -15.650
ATOM   1759  CA  THR A 249      15.492   8.977 -16.283
ATOM   1760  CB  THR A 249      15.016  10.044 -15.341
ATOM   1761  OG1 THR A 249      16.107  10.847 -14.915
ATOM   1762  CG2 THR A 249      14.356   9.363 -14.130
ATOM   1763  C   THR A 249      16.107   9.658 -17.469
ATOM   1764  O   THR A 249      15.482   9.782 -18.521
ATOM   1765  N   TYR A 250      17.364  10.107 -17.336
ATOM   1766  CA  TYR A 250      18.005  10.889 -18.355
ATOM   1767  CB  TYR A 250      19.395  11.390 -17.925
ATOM   1768  CG  TYR A 250      19.993  12.115 -19.081
ATOM   1769  CD1 TYR A 250      19.568  13.381 -19.413
ATOM   1770  CE1 TYR A 250      20.125  14.047 -20.480
ATOM   1771  CZ  TYR A 250      21.116  13.451 -21.222
ATOM   1772  OH  TYR A 250      21.688  14.133 -22.316
ATOM   1773  CD2 TYR A 250      20.990  11.529 -19.826
ATOM   1774  CE2 TYR A 250      21.551  12.190 -20.893
ATOM   1775  C   TYR A 250      18.175  10.106 -19.617
ATOM   1776  O   TYR A 250      17.979  10.642 -20.706
ATOM   1777  N   MET A 251      18.537   8.817 -19.508
ATOM   1778  CA  MET A 251      18.879   8.046 -20.670
ATOM   1779  CB  MET A 251      19.335   6.622 -20.303
ATOM   1780  CG  MET A 251      19.760   5.771 -21.500
ATOM   1781  SD  MET A 251      20.383   4.122 -21.052
ATOM   1782  CE  MET A 251      18.783   3.511 -20.445
ATOM   1783  C   MET A 251      17.731   7.948 -21.631
ATOM   1784  O   MET A 251      17.937   8.119 -22.830
ATOM   1785  N   PRO A 252      16.531   7.684 -21.206
ATOM   1786  CD  PRO A 252      16.311   6.693 -20.180
ATOM   1787  CA  PRO A 252      15.474   7.636 -22.167
ATOM   1788  CB  PRO A 252      14.286   6.961 -21.476
ATOM   1789  CG  PRO A 252      14.782   6.667 -20.047
ATOM   1790  C   PRO A 252      15.212   8.993 -22.715
ATOM   1791  O   PRO A 252      14.534   9.097 -23.732
ATOM   1792  N   SER A 253      15.680  10.050 -22.034
ATOM   1793  CA  SER A 253      15.514  11.370 -22.564
ATOM   1794  CB  SER A 253      15.987  12.469 -21.597
ATOM   1795  OG  SER A 253      15.799  13.748 -22.185
ATOM   1796  C   SER A 253      16.356  11.475 -23.791
ATOM   1797  O   SER A 253      15.892  11.911 -24.840
ATOM   1798  N   ILE A 254      17.635  11.080 -23.685
ATOM   1799  CA  ILE A 254      18.508  11.117 -24.820
ATOM   1800  CB  ILE A 254      19.940  10.781 -24.505
ATOM   1801  CG2 ILE A 254      20.039   9.294 -24.138
ATOM   1802  CG1 ILE A 254      20.844  11.179 -25.684
ATOM   1803  CD  ILE A 254      22.334  11.145 -25.346
ATOM   1804  C   ILE A 254      17.987  10.108 -25.786
ATOM   1805  O   ILE A 254      18.060  10.278 -26.999
ATOM   1806  N   LEU A 255      17.464   8.989 -25.261
ATOM   1807  CA  LEU A 255      16.963   7.980 -26.139
ATOM   1808  CB  LEU A 255      16.356   6.800 -25.376
ATOM   1809  CG  LEU A 255      15.588   5.845 -26.300
ATOM   1810  CD1 LEU A 255      16.505   5.234 -27.369
ATOM   1811  CD2 LEU A 255      14.818   4.795 -25.486
ATOM   1812  C   LEU A 255      15.862   8.547 -26.968
ATOM   1813  O   LEU A 255      15.880   8.458 -28.195
ATOM   1814  N   ILE A 256      14.884   9.179 -26.306
ATOM   1815  CA  ILE A 256      13.755   9.739 -26.975
ATOM   1816  CB  ILE A 256      12.699  10.279 -26.049
ATOM   1817  CG2 ILE A 256      12.194   9.106 -25.193
ATOM   1818  CG1 ILE A 256      13.217  11.464 -25.223
ATOM   1819  CD  ILE A 256      12.108  12.214 -24.485
ATOM   1820  C   ILE A 256      14.264  10.838 -27.836
ATOM   1821  O   ILE A 256      13.770  11.046 -28.940
ATOM   1822  N   THR A 257      15.275  11.580 -27.353
ATOM   1823  CA  THR A 257      15.746  12.669 -28.148
ATOM   1824  CB  THR A 257      16.802  13.543 -27.523
ATOM   1825  OG1 THR A 257      16.807  14.804 -28.178
ATOM   1826  CG2 THR A 257      18.186  12.908 -27.701
ATOM   1827  C   THR A 257      16.281  12.090 -29.410
ATOM   1828  O   THR A 257      16.160  12.696 -30.468
ATOM   1829  N   ILE A 258      16.911  10.905 -29.335
ATOM   1830  CA  ILE A 258      17.425  10.275 -30.516
ATOM   1831  CB  ILE A 258      18.219   9.039 -30.217
ATOM   1832  CG2 ILE A 258      18.598   8.388 -31.558
ATOM   1833  CG1 ILE A 258      19.430   9.384 -29.334
ATOM   1834  CD  ILE A 258      20.391  10.382 -29.979
ATOM   1835  C   ILE A 258      16.285   9.879 -31.398
ATOM   1836  O   ILE A 258      16.367  10.056 -32.605
ATOM   1837  N   LEU A 259      15.202   9.316 -30.825
ATOM   1838  CA  LEU A 259      14.069   8.852 -31.584
ATOM   1839  CB  LEU A 259      13.050   8.101 -30.701
ATOM   1840  CG  LEU A 259      11.879   7.436 -31.456
ATOM   1841  CD1 LEU A 259      10.899   8.466 -32.041
ATOM   1842  CD2 LEU A 259      12.390   6.434 -32.506
ATOM   1843  C   LEU A 259      13.394  10.020 -32.220
ATOM   1844  O   LEU A 259      12.935   9.907 -33.351
ATOM   1845  N   SER A 260      13.270  11.151 -31.497
ATOM   1846  CA  SER A 260      12.674  12.342 -32.031
ATOM   1847  CB  SER A 260      12.435  13.428 -30.969
ATOM   1848  OG  SER A 260      11.483  12.979 -30.016
ATOM   1849  C   SER A 260      13.648  12.893 -33.012
ATOM   1850  O   SER A 260      13.282  13.528 -33.997
ATOM   1851  N   TRP A 261      14.940  12.648 -32.745
ATOM   1852  CA  TRP A 261      16.018  13.090 -33.572
ATOM   1853  CB  TRP A 261      17.385  12.684 -32.986
ATOM   1854  CG  TRP A 261      18.583  13.081 -33.810
ATOM   1855  CD1 TRP A 261      18.680  13.301 -35.151
ATOM   1856  NE1 TRP A 261      19.973  13.629 -35.479
ATOM   1857  CE2 TRP A 261      20.730  13.638 -34.328
ATOM   1858  CD2 TRP A 261      19.894  13.301 -33.265
ATOM   1859  CE3 TRP A 261      20.363  13.227 -31.984
ATOM   1860  CZ3 TRP A 261      21.697  13.501 -31.784
ATOM   1861  CZ2 TRP A 261      22.053  13.909 -34.126
ATOM   1862  CH2 TRP A 261      22.527  13.836 -32.835
ATOM   1863  C   TRP A 261      15.797  12.403 -34.871
ATOM   1864  O   TRP A 261      15.953  12.975 -35.947
ATOM   1865  N   VAL A 262      15.418  11.126 -34.754
ATOM   1866  CA  VAL A 262      15.047  10.229 -35.795
ATOM   1867  CB  VAL A 262      14.861   8.843 -35.236
ATOM   1868  CG1 VAL A 262      14.268   7.919 -36.294
ATOM   1869  CG2 VAL A 262      16.227   8.343 -34.736
ATOM   1870  C   VAL A 262      13.759  10.762 -36.327
ATOM   1871  O   VAL A 262      13.444  10.633 -37.502
ATOM   1872  N   SER A 263      12.952  11.384 -35.461
ATOM   1873  CA  SER A 263      11.714  11.916 -35.924
ATOM   1874  CB  SER A 263      10.859  12.551 -34.814
ATOM   1875  OG  SER A 263       9.649  13.054 -35.360
ATOM   1876  C   SER A 263      12.067  12.977 -36.908
ATOM   1877  O   SER A 263      11.338  13.205 -37.871
ATOM   1878  N   PHE A 264      13.165  13.714 -36.652
ATOM   1879  CA  PHE A 264      13.575  14.706 -37.603
ATOM   1880  CB  PHE A 264      14.619  15.690 -37.043
ATOM   1881  CG  PHE A 264      14.041  16.319 -35.823
ATOM   1882  CD1 PHE A 264      13.057  17.276 -35.916
ATOM   1883  CE1 PHE A 264      12.523  17.841 -34.782
ATOM   1884  CZ  PHE A 264      12.965  17.447 -33.541
ATOM   1885  CD2 PHE A 264      14.468  15.922 -34.578
ATOM   1886  CE2 PHE A 264      13.940  16.484 -33.440
ATOM   1887  C   PHE A 264      14.210  14.051 -38.796
ATOM   1888  O   PHE A 264      13.831  14.297 -39.940
ATOM   1889  N   TRP A 265      15.183  13.159 -38.525
ATOM   1890  CA  TRP A 265      16.039  12.550 -39.509
ATOM   1891  CB  TRP A 265      17.173  11.736 -38.863
ATOM   1892  CG  TRP A 265      18.154  11.154 -39.849
ATOM   1893  CD1 TRP A 265      18.202   9.914 -40.414
ATOM   1894  NE1 TRP A 265      19.279   9.828 -41.265
ATOM   1895  CE2 TRP A 265      19.941  11.038 -41.255
ATOM   1896  CD2 TRP A 265      19.264  11.888 -40.383
ATOM   1897  CE3 TRP A 265      19.684  13.169 -40.162
ATOM   1898  CZ3 TRP A 265      20.808  13.589 -40.836
ATOM   1899  CZ2 TRP A 265      21.055  11.458 -41.924
ATOM   1900  CH2 TRP A 265      21.480  12.750 -41.700
ATOM   1901  C   TRP A 265      15.299  11.635 -40.432
ATOM   1902  O   TRP A 265      15.511  11.669 -41.642
ATOM   1903  N   ILE A 266      14.402  10.795 -39.892
ATOM   1904  CA  ILE A 266      13.734   9.821 -40.703
ATOM   1905  CB  ILE A 266      12.668   9.011 -40.021
ATOM   1906  CG2 ILE A 266      11.808   8.367 -41.121
ATOM   1907  CG1 ILE A 266      13.247   7.993 -39.041
ATOM   1908  CD  ILE A 266      12.162   7.267 -38.244
ATOM   1909  C   ILE A 266      12.994  10.528 -41.766
ATOM   1910  O   ILE A 266      13.015  10.106 -42.914
ATOM   1911  N   ASN A 267      12.304  11.614 -41.408
ATOM   1912  CA  ASN A 267      11.506  12.303 -42.368
ATOM   1913  CB  ASN A 267      10.604  13.362 -41.716
ATOM   1914  CG  ASN A 267       9.596  12.583 -40.875
ATOM   1915  OD1 ASN A 267       9.059  11.567 -41.314
ATOM   1916  ND2 ASN A 267       9.342  13.048 -39.624
ATOM   1917  C   ASN A 267      12.354  12.923 -43.441
ATOM   1918  O   ASN A 267      11.997  12.915 -44.617
ATOM   1919  N   TYR A 268      13.508  13.503 -43.087
ATOM   1920  CA  TYR A 268      14.298  14.107 -44.120
ATOM   1921  CB  TYR A 268      15.544  14.809 -43.548
ATOM   1922  CG  TYR A 268      16.340  15.396 -44.664
ATOM   1923  CD1 TYR A 268      16.017  16.626 -45.188
ATOM   1924  CE1 TYR A 268      16.758  17.165 -46.215
ATOM   1925  CZ  TYR A 268      17.833  16.480 -46.725
ATOM   1926  OH  TYR A 268      18.592  17.034 -47.778
ATOM   1927  CD2 TYR A 268      17.422  14.717 -45.179
ATOM   1928  CE2 TYR A 268      18.165  15.253 -46.205
ATOM   1929  C   TYR A 268      14.779  13.047 -45.062
ATOM   1930  O   TYR A 268      14.591  13.167 -46.270
ATOM   1931  N   ASP A 269      15.403  11.969 -44.540
ATOM   1932  CA  ASP A 269      15.933  10.992 -45.452
ATOM   1933  CB  ASP A 269      16.862   9.933 -44.816
ATOM   1934  CG  ASP A 269      16.088   8.998 -43.900
ATOM   1935  OD1 ASP A 269      15.470   9.485 -42.920
ATOM   1936  OD2 ASP A 269      16.101   7.770 -44.179
ATOM   1937  C   ASP A 269      14.812  10.286 -46.145
ATOM   1938  O   ASP A 269      14.822  10.140 -47.365
ATOM   1939  N   ALA A 270      13.819   9.796 -45.380
ATOM   1940  CA  ALA A 270      12.682   9.196 -46.008
ATOM   1941  CB  ALA A 270      12.839   7.685 -46.241
ATOM   1942  C   ALA A 270      11.532   9.381 -45.077
ATOM   1943  O   ALA A 270      11.148   8.471 -44.344
ATOM   1944  N   SER A 271      10.958  10.590 -45.073
ATOM   1945  CA  SER A 271       9.808  10.856 -44.268
ATOM   1946  CB  SER A 271       9.336  12.322 -44.335
ATOM   1947  OG  SER A 271       8.170  12.507 -43.545
ATOM   1948  C   SER A 271       8.782  10.137 -44.992
ATOM   1949  O   SER A 271       7.865   9.531 -44.444
ATOM   1950  N   ALA A 272       9.014  10.159 -46.302
ATOM   1951  CA  ALA A 272       8.008   9.714 -47.172
ATOM   1952  CB  ALA A 272       8.420   9.800 -48.652
ATOM   1953  C   ALA A 272       7.672   8.297 -46.888
ATOM   1954  O   ALA A 272       6.501   7.955 -46.751
ATOM   1955  N   ALA A 273       8.692   7.442 -46.735
ATOM   1956  CA  ALA A 273       8.388   6.051 -46.623
ATOM   1957  CB  ALA A 273       9.649   5.170 -46.582
ATOM   1958  C   ALA A 273       7.592   5.740 -45.398
ATOM   1959  O   ALA A 273       6.567   5.065 -45.490
ATOM   1960  N   ARG A 274       8.001   6.233 -44.213
ATOM   1961  CA  ARG A 274       7.252   5.775 -43.081
ATOM   1962  CB  ARG A 274       8.048   4.770 -42.237
ATOM   1963  CG  ARG A 274       9.366   5.325 -41.696
ATOM   1964  CD  ARG A 274      10.185   4.311 -40.897
ATOM   1965  NE  ARG A 274      11.407   5.014 -40.416
ATOM   1966  CZ  ARG A 274      12.410   4.312 -39.814
ATOM   1967  NH1 ARG A 274      12.319   2.954 -39.695
ATOM   1968  NH2 ARG A 274      13.504   4.969 -39.326
ATOM   1969  C   ARG A 274       6.867   6.908 -42.187
ATOM   1970  O   ARG A 274       7.261   6.946 -41.022
ATOM   1971  N   VAL A 275       6.051   7.851 -42.690
ATOM   1972  CA  VAL A 275       5.598   8.893 -41.816
ATOM   1973  CB  VAL A 275       4.732   9.920 -42.486
ATOM   1974  CG1 VAL A 275       4.144  10.834 -41.398
ATOM   1975  CG2 VAL A 275       5.561  10.683 -43.526
ATOM   1976  C   VAL A 275       4.712   8.244 -40.806
ATOM   1977  O   VAL A 275       4.839   8.467 -39.603
ATOM   1978  N   ALA A 276       3.798   7.393 -41.308
ATOM   1979  CA  ALA A 276       2.828   6.712 -40.506
ATOM   1980  CB  ALA A 276       1.870   5.841 -41.335
ATOM   1981  C   ALA A 276       3.547   5.817 -39.553
ATOM   1982  O   ALA A 276       3.135   5.678 -38.402
ATOM   1983  N   LEU A 277       4.649   5.187 -40.004
ATOM   1984  CA  LEU A 277       5.357   4.312 -39.114
ATOM   1985  CB  LEU A 277       6.669   3.733 -39.667
ATOM   1986  CG  LEU A 277       6.508   2.556 -40.633
ATOM   1987  CD1 LEU A 277       7.884   2.062 -41.100
ATOM   1988  CD2 LEU A 277       5.675   1.433 -39.999
ATOM   1989  C   LEU A 277       5.772   5.116 -37.937
ATOM   1990  O   LEU A 277       5.701   4.650 -36.802
ATOM   1991  N   GLY A 278       6.214   6.355 -38.187
ATOM   1992  CA  GLY A 278       6.629   7.222 -37.127
ATOM   1993  C   GLY A 278       5.441   7.479 -36.266
ATOM   1994  O   GLY A 278       5.562   7.658 -35.055
ATOM   1995  N   ILE A 279       4.247   7.499 -36.886
ATOM   1996  CA  ILE A 279       3.048   7.773 -36.156
ATOM   1997  CB  ILE A 279       1.814   7.625 -36.980
ATOM   1998  CG2 ILE A 279       0.641   7.313 -36.045
ATOM   1999  CG1 ILE A 279       1.655   8.891 -37.818
ATOM   2000  CD  ILE A 279       1.660  10.117 -36.909
ATOM   2001  C   ILE A 279       2.956   6.805 -35.036
ATOM   2002  O   ILE A 279       2.575   7.164 -33.923
ATOM   2003  N   THR A 280       3.315   5.543 -35.288
ATOM   2004  CA  THR A 280       3.214   4.600 -34.221
ATOM   2005  CB  THR A 280       3.522   3.190 -34.655
ATOM   2006  OG1 THR A 280       2.964   2.268 -33.733
ATOM   2007  CG2 THR A 280       5.043   2.983 -34.733
ATOM   2008  C   THR A 280       4.156   5.013 -33.121
ATOM   2009  O   THR A 280       3.818   4.937 -31.939
ATOM   2010  N   THR A 281       5.364   5.489 -33.480
ATOM   2011  CA  THR A 281       6.358   5.837 -32.503
ATOM   2012  CB  THR A 281       7.672   6.208 -33.118
ATOM   2013  OG1 THR A 281       8.169   5.131 -33.898
ATOM   2014  CG2 THR A 281       8.661   6.543 -31.989
ATOM   2015  C   THR A 281       5.903   6.989 -31.671
ATOM   2016  O   THR A 281       6.139   7.007 -30.466
ATOM   2017  N   VAL A 282       5.238   7.988 -32.278
ATOM   2018  CA  VAL A 282       4.838   9.114 -31.486
ATOM   2019  CB  VAL A 282       4.116  10.188 -32.249
ATOM   2020  CG1 VAL A 282       5.056  10.730 -33.338
ATOM   2021  CG2 VAL A 282       2.779   9.638 -32.766
ATOM   2022  C   VAL A 282       3.914   8.599 -30.433
ATOM   2023  O   VAL A 282       3.935   9.061 -29.293
ATOM   2024  N   LEU A 283       3.070   7.620 -30.805
ATOM   2025  CA  LEU A 283       2.133   7.063 -29.879
ATOM   2026  CB  LEU A 283       1.232   6.018 -30.561
ATOM   2027  CG  LEU A 283       0.557   6.543 -31.847
ATOM   2028  CD1 LEU A 283      -0.428   5.515 -32.425
ATOM   2029  CD2 LEU A 283      -0.064   7.932 -31.647
ATOM   2030  C   LEU A 283       2.891   6.364 -28.786
ATOM   2031  O   LEU A 283       2.654   6.592 -27.599
ATOM   2032  N   THR A 284       3.863   5.512 -29.161
ATOM   2033  CA  THR A 284       4.583   4.754 -28.174
ATOM   2034  CB  THR A 284       5.541   3.761 -28.755
ATOM   2035  OG1 THR A 284       6.086   2.952 -27.724
ATOM   2036  CG2 THR A 284       6.665   4.484 -29.518
ATOM   2037  C   THR A 284       5.396   5.652 -27.294
ATOM   2038  O   THR A 284       5.534   5.402 -26.099
ATOM   2039  N   MET A 285       6.020   6.686 -27.881
ATOM   2040  CA  MET A 285       6.903   7.553 -27.152
ATOM   2041  CB  MET A 285       7.707   8.486 -28.074
ATOM   2042  CG  MET A 285       6.846   9.523 -28.800
ATOM   2043  SD  MET A 285       7.782  10.673 -29.851
ATOM   2044  CE  MET A 285       8.555  11.551 -28.461
ATOM   2045  C   MET A 285       6.212   8.421 -26.150
ATOM   2046  O   MET A 285       6.725   8.593 -25.051
ATOM   2047  N   THR A 286       5.067   9.038 -26.494
ATOM   2048  CA  THR A 286       4.408   9.894 -25.541
ATOM   2049  CB  THR A 286       3.305  10.711 -26.146
ATOM   2050  OG1 THR A 286       2.861  11.690 -25.219
ATOM   2051  CG2 THR A 286       2.147   9.775 -26.526
ATOM   2052  C   THR A 286       3.804   9.054 -24.457
ATOM   2053  O   THR A 286       3.673   9.503 -23.317
ATOM   2054  N   THR A 287       3.354   7.831 -24.807
ATOM   2055  CA  THR A 287       2.790   6.934 -23.835
ATOM   2056  CB  THR A 287       2.104   5.728 -24.415
ATOM   2057  OG1 THR A 287       1.315   5.098 -23.417
ATOM   2058  CG2 THR A 287       3.149   4.736 -24.941
ATOM   2059  C   THR A 287       3.897   6.493 -22.940
ATOM   2060  O   THR A 287       3.728   6.335 -21.733
ATOM   2061  N   ILE A 288       5.106   6.319 -23.501
ATOM   2062  CA  ILE A 288       6.177   6.092 -22.587
ATOM   2063  CB  ILE A 288       7.423   5.465 -23.169
ATOM   2064  CG2 ILE A 288       8.126   6.449 -24.111
ATOM   2065  CG1 ILE A 288       8.327   4.954 -22.035
ATOM   2066  CD  ILE A 288       9.435   4.017 -22.515
ATOM   2067  C   ILE A 288       6.393   7.500 -22.174
ATOM   2068  O   ILE A 288       5.826   8.385 -22.745
ATOM   2069  N   ASN A 289       7.054   7.849 -21.111
ATOM   2070  CA  ASN A 289       7.104   9.236 -20.700
ATOM   2071  CB  ASN A 289       7.816  10.294 -21.611
ATOM   2072  CG  ASN A 289       7.103  10.752 -22.878
ATOM   2073  OD1 ASN A 289       7.719  10.843 -23.939
ATOM   2074  ND2 ASN A 289       5.779  11.044 -22.775
ATOM   2075  C   ASN A 289       5.772   9.716 -20.161
ATOM   2076  O   ASN A 289       5.768  10.551 -19.259
ATOM   2077  N   THR A 290       4.601   9.224 -20.637
ATOM   2078  CA  THR A 290       3.398   9.554 -19.930
ATOM   2079  CB  THR A 290       2.113   9.426 -20.714
ATOM   2080  OG1 THR A 290       1.076  10.118 -20.035
ATOM   2081  CG2 THR A 290       1.709   7.953 -20.867
ATOM   2082  C   THR A 290       3.387   8.619 -18.767
ATOM   2083  O   THR A 290       3.067   8.991 -17.640
ATOM   2084  N   HSD A 291       3.783   7.359 -19.048
ATOM   2085  CA  HSD A 291       3.857   6.303 -18.078
ATOM   2086  CB  HSD A 291       4.176   4.931 -18.697
ATOM   2087  ND1 HSD A 291       3.073   3.207 -17.189
ATOM   2088  CG  HSD A 291       4.199   3.827 -17.681
ATOM   2089  CE1 HSD A 291       3.495   2.274 -16.298
ATOM   2090  NE2 HSD A 291       4.811   2.251 -16.185
ATOM   2091  CD2 HSD A 291       5.253   3.231 -17.057
ATOM   2092  C   HSD A 291       4.957   6.642 -17.141
ATOM   2093  O   HSD A 291       4.886   6.346 -15.949
ATOM   2094  N   LEU A 292       6.016   7.276 -17.675
ATOM   2095  CA  LEU A 292       7.120   7.637 -16.836
ATOM   2096  CB  LEU A 292       8.237   8.359 -17.609
ATOM   2097  CG  LEU A 292       8.851   7.500 -18.732
ATOM   2098  CD1 LEU A 292       9.974   8.252 -19.465
ATOM   2099  CD2 LEU A 292       9.293   6.125 -18.207
ATOM   2100  C   LEU A 292       6.569   8.585 -15.824
ATOM   2101  O   LEU A 292       6.994   8.606 -14.670
ATOM   2102  N   ARG A 293       5.579   9.389 -16.249
ATOM   2103  CA  ARG A 293       4.948  10.383 -15.427
ATOM   2104  CB  ARG A 293       3.882  11.180 -16.198
ATOM   2105  CG  ARG A 293       3.181  12.254 -15.366
ATOM   2106  CD  ARG A 293       2.065  12.970 -16.130
ATOM   2107  NE  ARG A 293       2.698  13.714 -17.256
ATOM   2108  CZ  ARG A 293       3.055  15.021 -17.088
ATOM   2109  NH1 ARG A 293       2.814  15.640 -15.897
ATOM   2110  NH2 ARG A 293       3.647  15.707 -18.109
ATOM   2111  C   ARG A 293       4.266   9.726 -14.266
ATOM   2112  O   ARG A 293       4.107  10.317 -13.204
ATOM   2113  N   GLU A 294       3.744   8.508 -14.419
ATOM   2114  CA  GLU A 294       3.152   7.969 -13.232
ATOM   2115  CB  GLU A 294       2.404   6.659 -13.521
ATOM   2116  CG  GLU A 294       1.175   6.875 -14.412
ATOM   2117  CD  GLU A 294       0.701   5.524 -14.927
ATOM   2118  OE1 GLU A 294       1.553   4.603 -15.044
ATOM   2119  OE2 GLU A 294      -0.519   5.395 -15.217
ATOM   2120  C   GLU A 294       4.235   7.706 -12.229
ATOM   2121  O   GLU A 294       4.123   8.076 -11.059
ATOM   2122  N   THR A 295       5.336   7.072 -12.678
ATOM   2123  CA  THR A 295       6.380   6.681 -11.775
ATOM   2124  CB  THR A 295       7.372   5.733 -12.395
ATOM   2125  OG1 THR A 295       8.216   5.190 -11.392
ATOM   2126  CG2 THR A 295       8.211   6.470 -13.452
ATOM   2127  C   THR A 295       7.126   7.852 -11.215
ATOM   2128  O   THR A 295       7.363   7.910 -10.010
ATOM   2129  N   LEU A 296       7.521   8.826 -12.060
ATOM   2130  CA  LEU A 296       8.326   9.886 -11.532
ATOM   2131  CB  LEU A 296       8.910  10.828 -12.607
ATOM   2132  CG  LEU A 296      10.080  10.219 -13.405
ATOM   2133  CD1 LEU A 296       9.665   8.949 -14.162
ATOM   2134  CD2 LEU A 296      10.730  11.268 -14.321
ATOM   2135  C   LEU A 296       7.554  10.678 -10.540
ATOM   2136  O   LEU A 296       8.078  10.877  -9.464
ATOM   2137  N   PRO A 297       6.359  11.124 -10.747
ATOM   2138  CD  PRO A 297       6.114  11.799 -12.000
ATOM   2139  CA  PRO A 297       5.725  11.857  -9.684
ATOM   2140  CB  PRO A 297       4.463  12.430 -10.306
ATOM   2141  CG  PRO A 297       4.942  12.765 -11.731
ATOM   2142  C   PRO A 297       5.565  11.075  -8.431
ATOM   2143  O   PRO A 297       5.350  11.680  -7.383
ATOM   2144  N   LYS A 298       5.639   9.741  -8.500
ATOM   2145  CA  LYS A 298       5.641   9.047  -7.256
ATOM   2146  CB  LYS A 298       5.713   7.518  -7.430
ATOM   2147  CG  LYS A 298       4.440   6.920  -8.039
ATOM   2148  CD  LYS A 298       4.603   5.487  -8.556
ATOM   2149  CE  LYS A 298       4.868   4.457  -7.456
ATOM   2150  NZ  LYS A 298       6.246   4.612  -6.939
ATOM   2151  C   LYS A 298       6.885   9.504  -6.551
ATOM   2152  O   LYS A 298       6.839   9.877  -5.380
ATOM   2153  N   ILE A 299       8.036   9.509  -7.261
ATOM   2154  CA  ILE A 299       9.262   9.957  -6.657
ATOM   2155  CB  ILE A 299      10.538   9.522  -7.357
ATOM   2156  CG2 ILE A 299      10.520   9.827  -8.860
ATOM   2157  CG1 ILE A 299      11.754  10.076  -6.598
ATOM   2158  CD  ILE A 299      13.078   9.442  -7.025
ATOM   2159  C   ILE A 299       9.233  11.441  -6.347
ATOM   2160  O   ILE A 299       9.635  11.778  -5.242
ATOM   2161  N   PRO A 300       8.846  12.387  -7.166
ATOM   2162  CD  PRO A 300       9.764  12.685  -8.258
ATOM   2163  CA  PRO A 300       8.648  13.668  -6.558
ATOM   2164  CB  PRO A 300       8.474  14.660  -7.708
ATOM   2165  CG  PRO A 300       9.202  13.976  -8.882
ATOM   2166  C   PRO A 300       7.612  13.737  -5.492
ATOM   2167  O   PRO A 300       7.632  14.699  -4.726
ATOM   2168  N   TYR A 301       6.679  12.777  -5.422
ATOM   2169  CA  TYR A 301       5.797  12.822  -4.302
ATOM   2170  CB  TYR A 301       4.777  11.671  -4.266
ATOM   2171  CG  TYR A 301       3.790  12.008  -3.199
ATOM   2172  CD1 TYR A 301       2.738  12.846  -3.485
ATOM   2173  CE1 TYR A 301       1.815  13.174  -2.521
ATOM   2174  CZ  TYR A 301       1.941  12.662  -1.252
ATOM   2175  OH  TYR A 301       0.995  12.997  -0.260
ATOM   2176  CD2 TYR A 301       3.911  11.500  -1.925
ATOM   2177  CE2 TYR A 301       2.990  11.825  -0.956
ATOM   2178  C   TYR A 301       6.749  12.626  -3.179
ATOM   2179  O   TYR A 301       6.627  13.225  -2.114
ATOM   2180  N   VAL A 302       7.739  11.757  -3.451
ATOM   2181  CA  VAL A 302       8.820  11.394  -2.588
ATOM   2182  CB  VAL A 302       9.579  10.176  -3.039
ATOM   2183  CG1 VAL A 302      10.724   9.912  -2.046
ATOM   2184  CG2 VAL A 302       8.592   9.007  -3.185
ATOM   2185  C   VAL A 302       9.818  12.527  -2.368
ATOM   2186  O   VAL A 302      10.445  12.543  -1.311
ATOM   2187  N   LYS A 303      10.044  13.485  -3.315
ATOM   2188  CA  LYS A 303      11.090  14.485  -3.089
ATOM   2189  CB  LYS A 303      12.441  14.071  -3.696
ATOM   2190  CG  LYS A 303      13.033  12.818  -3.046
ATOM   2191  CD  LYS A 303      14.175  12.189  -3.845
ATOM   2192  CE  LYS A 303      14.748  10.924  -3.200
ATOM   2193  NZ  LYS A 303      15.408  11.259  -1.918
ATOM   2194  C   LYS A 303      10.752  15.888  -3.661
ATOM   2195  O   LYS A 303       9.594  16.121  -3.992
ATOM   2196  N   ALA A 304      11.748  16.859  -3.779
ATOM   2197  CA  ALA A 304      11.590  18.266  -4.199
ATOM   2198  CB  ALA A 304      12.902  19.068  -4.135
ATOM   2199  C   ALA A 304      11.021  18.448  -5.595
ATOM   2200  O   ALA A 304      11.518  17.893  -6.573
ATOM   2201  N   ILE A 305       9.965  19.304  -5.679
ATOM   2202  CA  ILE A 305       9.113  19.674  -6.795
ATOM   2203  CB  ILE A 305       7.891  20.407  -6.320
ATOM   2204  CG2 ILE A 305       7.102  20.880  -7.552
ATOM   2205  CG1 ILE A 305       7.075  19.516  -5.367
ATOM   2206  CD  ILE A 305       5.993  20.274  -4.600
ATOM   2207  C   ILE A 305       9.738  20.530  -7.869
ATOM   2208  O   ILE A 305       9.518  20.287  -9.055
ATOM   2209  N   ASP A 306      10.537  21.545  -7.491
ATOM   2210  CA  ASP A 306      11.012  22.568  -8.393
ATOM   2211  CB  ASP A 306      11.974  23.551  -7.708
ATOM   2212  CG  ASP A 306      12.300  24.648  -8.708
ATOM   2213  OD1 ASP A 306      11.476  24.858  -9.640
ATOM   2214  OD2 ASP A 306      13.378  25.281  -8.564
ATOM   2215  C   ASP A 306      11.759  21.966  -9.533
ATOM   2216  O   ASP A 306      11.723  22.485 -10.647
ATOM   2217  N   MET A 307      12.453  20.851  -9.286
ATOM   2218  CA  MET A 307      13.239  20.215 -10.297
ATOM   2219  CB  MET A 307      13.955  18.955  -9.784
ATOM   2220  CG  MET A 307      12.995  17.831  -9.386
ATOM   2221  SD  MET A 307      13.810  16.326  -8.776
ATOM   2222  CE  MET A 307      14.437  15.824 -10.403
ATOM   2223  C   MET A 307      12.312  19.793 -11.390
ATOM   2224  O   MET A 307      12.695  19.741 -12.557
ATOM   2225  N   TYR A 308      11.055  19.494 -11.023
ATOM   2226  CA  TYR A 308      10.051  18.986 -11.913
ATOM   2227  CB  TYR A 308       8.696  18.776 -11.215
ATOM   2228  CG  TYR A 308       7.831  17.954 -12.110
ATOM   2229  CD1 TYR A 308       7.885  16.580 -12.043
ATOM   2230  CE1 TYR A 308       7.098  15.801 -12.858
ATOM   2231  CZ  TYR A 308       6.244  16.396 -13.753
ATOM   2232  OH  TYR A 308       5.433  15.603 -14.592
ATOM   2233  CD2 TYR A 308       6.973  18.541 -13.011
ATOM   2234  CE2 TYR A 308       6.184  17.767 -13.829
ATOM   2235  C   TYR A 308       9.845  19.959 -13.034
ATOM   2236  O   TYR A 308       9.614  19.562 -14.174
ATOM   2237  N   LEU A 309       9.940  21.267 -12.745
ATOM   2238  CA  LEU A 309       9.688  22.282 -13.728
ATOM   2239  CB  LEU A 309       9.921  23.693 -13.146
ATOM   2240  CG  LEU A 309       9.507  24.894 -14.026
ATOM   2241  CD1 LEU A 309       9.753  26.208 -13.275
ATOM   2242  CD2 LEU A 309      10.197  24.906 -15.400
ATOM   2243  C   LEU A 309      10.622  22.047 -14.873
ATOM   2244  O   LEU A 309      10.248  22.238 -16.029
ATOM   2245  N   MET A 310      11.858  21.601 -14.594
ATOM   2246  CA  MET A 310      12.786  21.383 -15.665
ATOM   2247  CB  MET A 310      14.134  20.823 -15.183
ATOM   2248  CG  MET A 310      15.017  21.849 -14.466
ATOM   2249  SD  MET A 310      14.400  22.411 -12.852
ATOM   2250  CE  MET A 310      13.362  23.736 -13.532
ATOM   2251  C   MET A 310      12.177  20.373 -16.585
ATOM   2252  O   MET A 310      12.213  20.530 -17.805
ATOM   2253  N   GLY A 311      11.575  19.316 -16.014
ATOM   2254  CA  GLY A 311      10.937  18.296 -16.791
ATOM   2255  C   GLY A 311       9.789  18.917 -17.514
ATOM   2256  O   GLY A 311       9.458  18.517 -18.628
ATOM   2257  N   CYS A 312       9.137  19.910 -16.883
ATOM   2258  CA  CYS A 312       7.960  20.477 -17.468
ATOM   2259  CB  CYS A 312       7.432  21.681 -16.667
ATOM   2260  SG  CYS A 312       6.939  21.242 -14.973
ATOM   2261  C   CYS A 312       8.276  20.983 -18.842
ATOM   2262  O   CYS A 312       7.708  20.515 -19.826
ATOM   2263  N   PHE A 313       9.236  21.914 -18.960
ATOM   2264  CA  PHE A 313       9.515  22.502 -20.238
ATOM   2265  CB  PHE A 313      10.561  23.628 -20.149
ATOM   2266  CG  PHE A 313      10.711  24.240 -21.500
ATOM   2267  CD1 PHE A 313       9.880  25.263 -21.895
ATOM   2268  CE1 PHE A 313      10.012  25.834 -23.138
ATOM   2269  CZ  PHE A 313      10.981  25.384 -24.002
ATOM   2270  CD2 PHE A 313      11.679  23.796 -22.370
ATOM   2271  CE2 PHE A 313      11.815  24.363 -23.616
ATOM   2272  C   PHE A 313      10.061  21.468 -21.169
ATOM   2273  O   PHE A 313       9.615  21.347 -22.310
ATOM   2274  N   VAL A 314      11.037  20.675 -20.689
ATOM   2275  CA  VAL A 314      11.696  19.739 -21.554
ATOM   2276  CB  VAL A 314      12.789  18.977 -20.864
ATOM   2277  CG1 VAL A 314      13.336  17.917 -21.835
ATOM   2278  CG2 VAL A 314      13.851  19.982 -20.385
ATOM   2279  C   VAL A 314      10.711  18.745 -22.079
ATOM   2280  O   VAL A 314      10.636  18.507 -23.283
ATOM   2281  N   PHE A 315       9.909  18.155 -21.179
ATOM   2282  CA  PHE A 315       8.954  17.147 -21.533
ATOM   2283  CB  PHE A 315       8.221  16.607 -20.294
ATOM   2284  CG  PHE A 315       7.173  15.666 -20.764
ATOM   2285  CD1 PHE A 315       7.487  14.366 -21.074
ATOM   2286  CE1 PHE A 315       6.511  13.503 -21.507
ATOM   2287  CZ  PHE A 315       5.212  13.933 -21.632
ATOM   2288  CD2 PHE A 315       5.870  16.092 -20.890
ATOM   2289  CE2 PHE A 315       4.891  15.231 -21.322
ATOM   2290  C   PHE A 315       7.927  17.738 -22.443
ATOM   2291  O   PHE A 315       7.563  17.138 -23.455
ATOM   2292  N   VAL A 316       7.438  18.944 -22.103
ATOM   2293  CA  VAL A 316       6.411  19.580 -22.876
ATOM   2294  CB  VAL A 316       5.916  20.866 -22.280
ATOM   2295  CG1 VAL A 316       4.988  21.544 -23.303
ATOM   2296  CG2 VAL A 316       5.211  20.548 -20.950
ATOM   2297  C   VAL A 316       6.924  19.887 -24.240
ATOM   2298  O   VAL A 316       6.177  19.807 -25.210
ATOM   2299  N   PHE A 317       8.212  20.246 -24.353
ATOM   2300  CA  PHE A 317       8.785  20.602 -25.618
ATOM   2301  CB  PHE A 317      10.266  20.996 -25.511
ATOM   2302  CG  PHE A 317      10.731  21.335 -26.883
ATOM   2303  CD1 PHE A 317      10.503  22.586 -27.411
ATOM   2304  CE1 PHE A 317      10.932  22.897 -28.680
ATOM   2305  CZ  PHE A 317      11.594  21.957 -29.432
ATOM   2306  CD2 PHE A 317      11.395  20.401 -27.643
ATOM   2307  CE2 PHE A 317      11.826  20.707 -28.912
ATOM   2308  C   PHE A 317       8.691  19.416 -26.511
ATOM   2309  O   PHE A 317       8.458  19.549 -27.711
ATOM   2310  N   MET A 318       8.875  18.215 -25.941
ATOM   2311  CA  MET A 318       8.784  17.030 -26.736
ATOM   2312  CB  MET A 318       8.923  15.746 -25.900
ATOM   2313  CG  MET A 318      10.253  15.650 -25.147
ATOM   2314  SD  MET A 318      11.730  15.518 -26.198
ATOM   2315  CE  MET A 318      12.902  15.544 -24.810
ATOM   2316  C   MET A 318       7.400  17.059 -27.292
ATOM   2317  O   MET A 318       7.164  16.661 -28.432
ATOM   2318  N   ALA A 319       6.438  17.508 -26.464
ATOM   2319  CA  ALA A 319       5.073  17.607 -26.884
ATOM   2320  CB  ALA A 319       4.130  17.961 -25.722
ATOM   2321  C   ALA A 319       4.883  18.659 -27.941
ATOM   2322  O   ALA A 319       4.296  18.398 -28.990
ATOM   2323  N   LEU A 320       5.406  19.877 -27.702
ATOM   2324  CA  LEU A 320       5.191  20.999 -28.573
ATOM   2325  CB  LEU A 320       5.832  22.282 -28.020
ATOM   2326  CG  LEU A 320       5.309  22.686 -26.630
ATOM   2327  CD1 LEU A 320       5.987  23.974 -26.134
ATOM   2328  CD2 LEU A 320       3.774  22.771 -26.609
ATOM   2329  C   LEU A 320       5.846  20.736 -29.884
ATOM   2330  O   LEU A 320       5.263  20.943 -30.948
ATOM   2331  N   LEU A 321       7.095  20.256 -29.826
ATOM   2332  CA  LEU A 321       7.851  20.037 -31.014
ATOM   2333  CB  LEU A 321       9.301  19.596 -30.722
ATOM   2334  CG  LEU A 321      10.187  19.361 -31.965
ATOM   2335  CD1 LEU A 321       9.814  18.081 -32.732
ATOM   2336  CD2 LEU A 321      10.205  20.608 -32.865
ATOM   2337  C   LEU A 321       7.173  18.972 -31.800
ATOM   2338  O   LEU A 321       7.041  19.095 -33.008
ATOM   2339  N   GLU A 322       6.700  17.903 -31.141
ATOM   2340  CA  GLU A 322       6.128  16.811 -31.870
ATOM   2341  CB  GLU A 322       5.689  15.663 -30.944
ATOM   2342  CG  GLU A 322       5.078  14.468 -31.680
ATOM   2343  CD  GLU A 322       4.695  13.422 -30.642
ATOM   2344  OE1 GLU A 322       5.573  13.050 -29.819
ATOM   2345  OE2 GLU A 322       3.513  12.986 -30.655
ATOM   2346  C   GLU A 322       4.921  17.249 -32.630
ATOM   2347  O   GLU A 322       4.845  17.005 -33.829
ATOM   2348  N   TYR A 323       3.972  17.960 -31.995
ATOM   2349  CA  TYR A 323       2.755  18.240 -32.702
ATOM   2350  CB  TYR A 323       1.665  18.935 -31.854
ATOM   2351  CG  TYR A 323       2.009  20.359 -31.581
ATOM   2352  CD1 TYR A 323       1.727  21.325 -32.518
ATOM   2353  CE1 TYR A 323       2.027  22.645 -32.283
ATOM   2354  CZ  TYR A 323       2.610  23.011 -31.094
ATOM   2355  OH  TYR A 323       2.919  24.366 -30.848
ATOM   2356  CD2 TYR A 323       2.584  20.735 -30.389
ATOM   2357  CE2 TYR A 323       2.887  22.055 -30.146
ATOM   2358  C   TYR A 323       3.063  19.066 -33.911
ATOM   2359  O   TYR A 323       2.522  18.811 -34.986
ATOM   2360  N   ALA A 324       3.933  20.082 -33.771
ATOM   2361  CA  ALA A 324       4.278  20.893 -34.907
ATOM   2362  CB  ALA A 324       5.113  22.124 -34.517
ATOM   2363  C   ALA A 324       5.084  20.108 -35.896
ATOM   2364  O   ALA A 324       4.806  20.110 -37.093
ATOM   2365  N   LEU A 325       6.095  19.381 -35.388
ATOM   2366  CA  LEU A 325       7.054  18.679 -36.182
ATOM   2367  CB  LEU A 325       8.113  17.983 -35.298
ATOM   2368  CG  LEU A 325       9.245  17.247 -36.044
ATOM   2369  CD1 LEU A 325       8.745  15.990 -36.768
ATOM   2370  CD2 LEU A 325      10.022  18.205 -36.961
ATOM   2371  C   LEU A 325       6.328  17.661 -36.974
ATOM   2372  O   LEU A 325       6.511  17.612 -38.179
ATOM   2373  N   VAL A 326       5.488  16.834 -36.330
ATOM   2374  CA  VAL A 326       4.711  15.809 -36.973
ATOM   2375  CB  VAL A 326       4.080  14.841 -36.013
ATOM   2376  CG1 VAL A 326       2.975  15.566 -35.225
ATOM   2377  CG2 VAL A 326       3.568  13.635 -36.816
ATOM   2378  C   VAL A 326       3.604  16.406 -37.774
ATOM   2379  O   VAL A 326       3.240  15.879 -38.820
ATOM   2380  N   ASN A 327       2.986  17.495 -37.289
ATOM   2381  CA  ASN A 327       1.913  18.034 -38.067
ATOM   2382  CB  ASN A 327       1.243  19.256 -37.421
ATOM   2383  CG  ASN A 327      -0.028  19.561 -38.202
ATOM   2384  OD1 ASN A 327      -0.221  19.102 -39.328
ATOM   2385  ND2 ASN A 327      -0.925  20.376 -37.587
ATOM   2386  C   ASN A 327       2.519  18.470 -39.351
ATOM   2387  O   ASN A 327       1.962  18.220 -40.415
ATOM   2388  N   TYR A 328       3.695  19.123 -39.250
ATOM   2389  CA  TYR A 328       4.456  19.624 -40.360
ATOM   2390  CB  TYR A 328       5.651  20.496 -39.947
ATOM   2391  CG  TYR A 328       6.396  20.783 -41.206
ATOM   2392  CD1 TYR A 328       5.994  21.794 -42.049
ATOM   2393  CE1 TYR A 328       6.682  22.049 -43.212
ATOM   2394  CZ  TYR A 328       7.781  21.291 -43.541
ATOM   2395  OH  TYR A 328       8.489  21.551 -44.733
ATOM   2396  CD2 TYR A 328       7.497  20.032 -41.545
ATOM   2397  CE2 TYR A 328       8.190  20.281 -42.705
ATOM   2398  C   TYR A 328       5.006  18.496 -41.170
ATOM   2399  O   TYR A 328       5.068  18.590 -42.395
ATOM   2400  N   ILE A 329       5.446  17.413 -40.495
ATOM   2401  CA  ILE A 329       5.998  16.276 -41.161
ATOM   2402  CB  ILE A 329       6.317  15.098 -40.284
ATOM   2403  CG2 ILE A 329       6.516  13.880 -41.203
ATOM   2404  CG1 ILE A 329       7.526  15.387 -39.384
ATOM   2405  CD  ILE A 329       8.778  15.804 -40.153
ATOM   2406  C   ILE A 329       4.887  15.894 -42.009
ATOM   2407  O   ILE A 329       5.024  15.539 -43.180
ATOM   2408  N   PHE A 330       3.719  15.988 -41.384
ATOM   2409  CA  PHE A 330       2.601  15.792 -42.171
ATOM   2410  CB  PHE A 330       1.351  15.670 -41.293
ATOM   2411  CG  PHE A 330       1.291  14.229 -40.889
ATOM   2412  CD1 PHE A 330       0.844  13.293 -41.793
ATOM   2413  CE1 PHE A 330       0.779  11.958 -41.467
ATOM   2414  CZ  PHE A 330       1.173  11.534 -40.222
ATOM   2415  CD2 PHE A 330       1.697  13.786 -39.652
ATOM   2416  CE2 PHE A 330       1.637  12.455 -39.314
ATOM   2417  C   PHE A 330       2.631  16.855 -43.245
ATOM   2418  O   PHE A 330       2.880  16.514 -44.393
ATOM   2419  N   PHE A 331       2.555  18.164 -42.934
ATOM   2420  CA  PHE A 331       2.384  19.247 -43.888
ATOM   2421  CB  PHE A 331       2.889  20.613 -43.384
ATOM   2422  CG  PHE A 331       1.875  21.194 -42.461
ATOM   2423  CD1 PHE A 331       1.849  20.867 -41.126
ATOM   2424  CE1 PHE A 331       0.904  21.419 -40.293
ATOM   2425  CZ  PHE A 331      -0.023  22.304 -40.789
ATOM   2426  CD2 PHE A 331       0.943  22.083 -42.948
ATOM   2427  CE2 PHE A 331      -0.004  22.639 -42.121
ATOM   2428  C   PHE A 331       2.999  19.049 -45.259
ATOM   2429  O   PHE A 331       4.190  19.228 -45.462
ATOM   2430  N   GLY A 332       2.149  18.660 -46.232
ATOM   2431  CA  GLY A 332       2.306  18.436 -47.647
ATOM   2432  C   GLY A 332       0.968  17.982 -48.176
ATOM   2433  O   GLY A 332       0.524  16.888 -47.859
ATOM   2434  N   ARG A 333       0.323  18.736 -49.091
ATOM   2435  CA  ARG A 333      -1.066  18.478 -49.405
ATOM   2436  CB  ARG A 333      -1.575  19.378 -50.542
ATOM   2437  CG  ARG A 333      -1.650  20.857 -50.154
ATOM   2438  CD  ARG A 333      -1.898  21.785 -51.343
ATOM   2439  NE  ARG A 333      -3.238  21.462 -51.906
ATOM   2440  CZ  ARG A 333      -3.467  21.631 -53.241
ATOM   2441  NH1 ARG A 333      -2.456  22.046 -54.059
ATOM   2442  NH2 ARG A 333      -4.706  21.380 -53.758
ATOM   2443  C   ARG A 333      -1.359  17.050 -49.790
ATOM   2444  O   ARG A 333      -2.150  16.387 -49.125
ATOM   2445  N   GLY A 334      -0.796  16.534 -50.888
ATOM   2446  CA  GLY A 334      -0.960  15.143 -51.228
ATOM   2447  C   GLY A 334       0.006  14.211 -50.544
ATOM   2448  O   GLY A 334      -0.374  13.121 -50.114
ATOM   2449  N   PRO A 335       1.264  14.589 -50.468
ATOM   2450  CD  PRO A 335       1.850  15.521 -51.417
ATOM   2451  CA  PRO A 335       2.264  13.662 -50.022
ATOM   2452  CB  PRO A 335       3.626  14.203 -50.446
ATOM   2453  CG  PRO A 335       3.322  15.600 -50.984
ATOM   2454  C   PRO A 335       2.249  13.204 -48.626
ATOM   2455  O   PRO A 335       2.794  12.122 -48.423
ATOM   2456  N   GLN A 336       1.740  14.007 -47.667
ATOM   2457  CA  GLN A 336       1.648  13.479 -46.340
ATOM   2458  CB  GLN A 336       2.970  12.876 -45.824
ATOM   2459  CG  GLN A 336       4.105  13.895 -45.735
ATOM   2460  CD  GLN A 336       5.414  13.126 -45.636
ATOM   2461  OE1 GLN A 336       6.423  13.640 -45.157
ATOM   2462  NE2 GLN A 336       5.404  11.859 -46.131
ATOM   2463  C   GLN A 336       1.300  14.529 -45.357
ATOM   2464  O   GLN A 336       1.742  14.331 -44.232
ATOM   2465  N   ARG A 337       0.464  15.562 -45.693
ATOM   2466  CA  ARG A 337       0.276  16.787 -44.916
ATOM   2467  CB  ARG A 337      -0.390  18.057 -45.569
ATOM   2468  CG  ARG A 337      -0.370  19.382 -44.799
ATOM   2469  CD  ARG A 337      -0.570  20.619 -45.675
ATOM   2470  NE  ARG A 337      -1.874  20.480 -46.378
ATOM   2471  CZ  ARG A 337      -2.465  21.582 -46.925
ATOM   2472  NH1 ARG A 337      -1.875  22.806 -46.799
ATOM   2473  NH2 ARG A 337      -3.646  21.459 -47.597
ATOM   2474  C   ARG A 337      -0.252  16.537 -43.534
ATOM   2475  O   ARG A 337      -0.627  15.399 -43.171
ATOM   2476  NT  ARG A 337      -0.302  17.610 -42.699
ATOM   2477  CAY HSD B 421       1.510  14.129 -89.271
ATOM   2478  CY  HSD B 421       0.281  13.301 -89.420
ATOM   2479  OY  HSD B 421      -0.831  13.769 -89.180
ATOM   2480  N   HSD B 421       0.458  12.031 -89.826
ATOM   2481  CA  HSD B 421      -0.711  11.140 -89.999
ATOM   2482  CB  HSD B 421      -0.285   9.757 -90.523
ATOM   2483  ND1 HSD B 421       1.260  10.187 -92.506
ATOM   2484  CG  HSD B 421       0.059   9.761 -91.984
ATOM   2485  CE1 HSD B 421       1.178  10.035 -93.852
ATOM   2486  NE2 HSD B 421       0.013   9.544 -94.231
ATOM   2487  CD2 HSD B 421      -0.692   9.373 -93.052
ATOM   2488  C   HSD B 421      -1.484  10.956 -88.739
ATOM   2489  O   HSD B 421      -1.031  11.308 -87.652
ATOM   2490  N   VAL B 422      -2.704  10.410 -88.884
ATOM   2491  CA  VAL B 422      -3.590  10.195 -87.781
ATOM   2492  CB  VAL B 422      -4.885   9.567 -88.201
ATOM   2493  CG1 VAL B 422      -5.727   9.287 -86.943
ATOM   2494  CG2 VAL B 422      -5.570  10.495 -89.219
ATOM   2495  C   VAL B 422      -2.918   9.254 -86.840
ATOM   2496  O   VAL B 422      -2.994   9.418 -85.624
ATOM   2497  N   ALA B 423      -2.222   8.242 -87.387
ATOM   2498  CA  ALA B 423      -1.574   7.284 -86.547
ATOM   2499  CB  ALA B 423      -0.803   6.216 -87.341
ATOM   2500  C   ALA B 423      -0.588   8.025 -85.710
ATOM   2501  O   ALA B 423      -0.441   7.762 -84.518
ATOM   2502  N   GLN B 424       0.121   8.988 -86.316
ATOM   2503  CA  GLN B 424       1.081   9.731 -85.559
ATOM   2504  CB  GLN B 424       1.912  10.694 -86.423
ATOM   2505  CG  GLN B 424       3.053  11.357 -85.650
ATOM   2506  CD  GLN B 424       3.957  12.069 -86.646
ATOM   2507  OE1 GLN B 424       3.644  12.176 -87.831
ATOM   2508  NE2 GLN B 424       5.123  12.564 -86.152
ATOM   2509  C   GLN B 424       0.340  10.522 -84.529
ATOM   2510  O   GLN B 424       0.785  10.661 -83.392
ATOM   2511  N   LYS B 425      -0.838  11.052 -84.899
ATOM   2512  CA  LYS B 425      -1.587  11.869 -83.992
ATOM   2513  CB  LYS B 425      -2.889  12.409 -84.610
ATOM   2514  CG  LYS B 425      -3.663  13.349 -83.682
ATOM   2515  CD  LYS B 425      -4.775  14.129 -84.388
ATOM   2516  CE  LYS B 425      -5.568  15.050 -83.456
ATOM   2517  NZ  LYS B 425      -4.799  16.284 -83.187
ATOM   2518  C   LYS B 425      -1.958  11.055 -82.796
ATOM   2519  O   LYS B 425      -1.886  11.537 -81.666
ATOM   2520  N   LYS B 426      -2.337   9.780 -83.004
ATOM   2521  CA  LYS B 426      -2.783   8.992 -81.894
ATOM   2522  CB  LYS B 426      -3.202   7.558 -82.267
ATOM   2523  CG  LYS B 426      -2.047   6.620 -82.617
ATOM   2524  CD  LYS B 426      -2.461   5.148 -82.687
ATOM   2525  CE  LYS B 426      -1.316   4.198 -83.039
ATOM   2526  NZ  LYS B 426      -1.811   2.802 -83.080
ATOM   2527  C   LYS B 426      -1.670   8.910 -80.905
ATOM   2528  O   LYS B 426      -1.899   8.987 -79.699
ATOM   2529  N   SER B 427      -0.423   8.765 -81.388
ATOM   2530  CA  SER B 427       0.661   8.680 -80.458
ATOM   2531  CB  SER B 427       2.030   8.412 -81.108
ATOM   2532  OG  SER B 427       2.488   9.557 -81.809
ATOM   2533  C   SER B 427       0.736   9.985 -79.734
ATOM   2534  O   SER B 427       1.139  10.031 -78.575
ATOM   2535  N   ARG B 428       0.374  11.092 -80.412
ATOM   2536  CA  ARG B 428       0.388  12.384 -79.786
ATOM   2537  CB  ARG B 428       0.085  13.532 -80.764
ATOM   2538  CG  ARG B 428       0.086  14.905 -80.090
ATOM   2539  CD  ARG B 428      -0.389  16.043 -80.995
ATOM   2540  NE  ARG B 428       0.668  16.285 -82.015
ATOM   2541  CZ  ARG B 428       0.494  17.262 -82.952
ATOM   2542  NH1 ARG B 428      -0.659  17.994 -82.966
ATOM   2543  NH2 ARG B 428       1.471  17.511 -83.870
ATOM   2544  C   ARG B 428      -0.655  12.442 -78.715
ATOM   2545  O   ARG B 428      -0.394  12.928 -77.617
ATOM   2546  N   LEU B 429      -1.876  11.953 -79.006
ATOM   2547  CA  LEU B 429      -2.916  12.011 -78.021
ATOM   2548  CB  LEU B 429      -4.300  11.579 -78.542
ATOM   2549  CG  LEU B 429      -4.948  12.621 -79.475
ATOM   2550  CD1 LEU B 429      -4.141  12.811 -80.767
ATOM   2551  CD2 LEU B 429      -6.429  12.301 -79.733
ATOM   2552  C   LEU B 429      -2.544  11.133 -76.875
ATOM   2553  O   LEU B 429      -2.761  11.492 -75.719
ATOM   2554  N   ARG B 430      -1.986   9.943 -77.165
ATOM   2555  CA  ARG B 430      -1.595   9.051 -76.114
ATOM   2556  CB  ARG B 430      -1.142   7.672 -76.628
ATOM   2557  CG  ARG B 430       0.038   7.713 -77.601
ATOM   2558  CD  ARG B 430       0.430   6.334 -78.134
ATOM   2559  NE  ARG B 430      -0.783   5.742 -78.768
ATOM   2560  CZ  ARG B 430      -0.679   4.635 -79.560
ATOM   2561  NH1 ARG B 430       0.545   4.083 -79.805
ATOM   2562  NH2 ARG B 430      -1.800   4.081 -80.109
ATOM   2563  C   ARG B 430      -0.467   9.664 -75.342
ATOM   2564  O   ARG B 430      -0.443   9.607 -74.115
ATOM   2565  N   ARG B 431       0.496  10.280 -76.052
ATOM   2566  CA  ARG B 431       1.643  10.877 -75.430
ATOM   2567  CB  ARG B 431       2.664  11.429 -76.441
ATOM   2568  CG  ARG B 431       3.888  12.063 -75.774
ATOM   2569  CD  ARG B 431       4.979  12.495 -76.757
ATOM   2570  NE  ARG B 431       4.475  13.677 -77.510
ATOM   2571  CZ  ARG B 431       5.355  14.486 -78.170
ATOM   2572  NH1 ARG B 431       6.693  14.217 -78.122
ATOM   2573  NH2 ARG B 431       4.900  15.562 -78.874
ATOM   2574  C   ARG B 431       1.187  12.015 -74.579
ATOM   2575  O   ARG B 431       1.709  12.235 -73.487
ATOM   2576  N   ARG B 432       0.187  12.766 -75.065
ATOM   2577  CA  ARG B 432      -0.312  13.909 -74.362
ATOM   2578  CB  ARG B 432      -1.444  14.620 -75.124
ATOM   2579  CG  ARG B 432      -1.821  15.988 -74.552
ATOM   2580  CD  ARG B 432      -0.784  17.078 -74.840
ATOM   2581  NE  ARG B 432       0.454  16.736 -74.087
ATOM   2582  CZ  ARG B 432       1.671  17.149 -74.549
ATOM   2583  NH1 ARG B 432       1.757  17.844 -75.720
ATOM   2584  NH2 ARG B 432       2.802  16.863 -73.840
ATOM   2585  C   ARG B 432      -0.868  13.438 -73.055
ATOM   2586  O   ARG B 432      -0.693  14.089 -72.028
ATOM   2587  N   ALA B 433      -1.546  12.275 -73.064
ATOM   2588  CA  ALA B 433      -2.159  11.752 -71.877
ATOM   2589  CB  ALA B 433      -2.894  10.424 -72.126
ATOM   2590  C   ALA B 433      -1.096  11.494 -70.859
ATOM   2591  O   ALA B 433      -1.282  11.772 -69.675
ATOM   2592  N   SER B 434       0.053  10.952 -71.300
ATOM   2593  CA  SER B 434       1.129  10.629 -70.410
ATOM   2594  CB  SER B 434       2.298   9.929 -71.123
ATOM   2595  OG  SER B 434       1.872   8.680 -71.650
ATOM   2596  C   SER B 434       1.669  11.890 -69.810
ATOM   2597  O   SER B 434       2.120  11.892 -68.667
ATOM   2598  N   GLN B 435       1.651  13.001 -70.570
ATOM   2599  CA  GLN B 435       2.191  14.247 -70.096
ATOM   2600  CB  GLN B 435       2.143  15.350 -71.167
ATOM   2601  CG  GLN B 435       2.600  16.720 -70.659
ATOM   2602  CD  GLN B 435       4.111  16.696 -70.487
ATOM   2603  OE1 GLN B 435       4.689  17.590 -69.871
ATOM   2604  NE2 GLN B 435       4.770  15.648 -71.049
ATOM   2605  C   GLN B 435       1.411  14.757 -68.923
ATOM   2606  O   GLN B 435       1.987  15.164 -67.917
ATOM   2607  N   LEU B 436       0.070  14.751 -68.999
ATOM   2608  CA  LEU B 436      -0.671  15.285 -67.894
ATOM   2609  CB  LEU B 436      -2.192  15.314 -68.130
ATOM   2610  CG  LEU B 436      -2.637  16.325 -69.204
ATOM   2611  CD1 LEU B 436      -2.069  15.972 -70.587
ATOM   2612  CD2 LEU B 436      -4.165  16.486 -69.214
ATOM   2613  C   LEU B 436      -0.416  14.426 -66.706
ATOM   2614  O   LEU B 436      -0.227  14.916 -65.595
ATOM   2615  N   LYS B 437      -0.405  13.103 -66.911
ATOM   2616  CA  LYS B 437      -0.182  12.235 -65.802
ATOM   2617  CB  LYS B 437      -0.348  10.739 -66.147
ATOM   2618  CG  LYS B 437       0.694  10.151 -67.104
ATOM   2619  CD  LYS B 437       2.069   9.909 -66.474
ATOM   2620  CE  LYS B 437       3.093   9.308 -67.438
ATOM   2621  NZ  LYS B 437       2.686   7.935 -67.813
ATOM   2622  C   LYS B 437       1.196  12.468 -65.300
ATOM   2623  O   LYS B 437       1.413  12.454 -64.098
ATOM   2624  N   ILE B 438       2.176  12.717 -66.184
ATOM   2625  CA  ILE B 438       3.508  12.840 -65.674
ATOM   2626  CB  ILE B 438       4.581  12.987 -66.722
ATOM   2627  CG2 ILE B 438       4.541  14.402 -67.315
ATOM   2628  CG1 ILE B 438       5.947  12.653 -66.102
ATOM   2629  CD  ILE B 438       7.059  12.477 -67.134
ATOM   2630  C   ILE B 438       3.568  14.014 -64.756
ATOM   2631  O   ILE B 438       4.186  13.950 -63.693
ATOM   2632  N   THR B 439       2.900  15.118 -65.131
ATOM   2633  CA  THR B 439       2.962  16.303 -64.335
ATOM   2634  CB  THR B 439       2.283  17.495 -64.948
ATOM   2635  OG1 THR B 439       2.697  18.677 -64.280
ATOM   2636  CG2 THR B 439       0.761  17.343 -64.817
ATOM   2637  C   THR B 439       2.339  16.052 -62.997
ATOM   2638  O   THR B 439       2.818  16.559 -61.984
ATOM   2639  N   ILE B 440       1.258  15.252 -62.935
ATOM   2640  CA  ILE B 440       0.601  15.112 -61.668
ATOM   2641  CB  ILE B 440      -0.652  14.282 -61.731
ATOM   2642  CG2 ILE B 440      -1.161  14.082 -60.293
ATOM   2643  CG1 ILE B 440      -1.683  14.941 -62.662
ATOM   2644  CD  ILE B 440      -2.867  14.037 -63.000
ATOM   2645  C   ILE B 440       1.547  14.522 -60.655
ATOM   2646  O   ILE B 440       1.673  15.091 -59.574
ATOM   2647  N   PRO B 441       2.244  13.445 -60.914
ATOM   2648  CD  PRO B 441       1.541  12.250 -61.331
ATOM   2649  CA  PRO B 441       3.148  13.022 -59.895
ATOM   2650  CB  PRO B 441       3.657  11.640 -60.313
ATOM   2651  CG  PRO B 441       2.641  11.176 -61.376
ATOM   2652  C   PRO B 441       4.214  13.992 -59.508
ATOM   2653  O   PRO B 441       4.641  13.946 -58.357
ATOM   2654  N   ASP B 442       4.686  14.862 -60.416
ATOM   2655  CA  ASP B 442       5.703  15.772 -59.976
ATOM   2656  CB  ASP B 442       6.364  16.589 -61.106
ATOM   2657  CG  ASP B 442       5.369  17.535 -61.760
ATOM   2658  OD1 ASP B 442       4.883  18.473 -61.074
ATOM   2659  OD2 ASP B 442       5.100  17.345 -62.976
ATOM   2660  C   ASP B 442       5.087  16.706 -58.985
ATOM   2661  O   ASP B 442       5.742  17.147 -58.042
ATOM   2662  N   LEU B 443       3.793  17.026 -59.182
ATOM   2663  CA  LEU B 443       3.109  17.970 -58.346
ATOM   2664  CB  LEU B 443       1.669  18.224 -58.824
ATOM   2665  CG  LEU B 443       0.897  19.244 -57.970
ATOM   2666  CD1 LEU B 443       1.537  20.638 -58.058
ATOM   2667  CD2 LEU B 443      -0.596  19.255 -58.336
ATOM   2668  C   LEU B 443       3.051  17.455 -56.938
ATOM   2669  O   LEU B 443       3.355  18.178 -55.993
ATOM   2670  N   THR B 444       2.693  16.177 -56.739
ATOM   2671  CA  THR B 444       2.598  15.680 -55.395
ATOM   2672  CB  THR B 444       2.194  14.237 -55.349
ATOM   2673  OG1 THR B 444       0.929  14.059 -55.968
ATOM   2674  CG2 THR B 444       2.147  13.778 -53.882
ATOM   2675  C   THR B 444       3.957  15.781 -54.791
ATOM   2676  O   THR B 444       4.112  16.166 -53.634
ATOM   2677  N   ASP B 445       4.982  15.443 -55.589
ATOM   2678  CA  ASP B 445       6.339  15.448 -55.137
ATOM   2679  CB  ASP B 445       7.320  14.982 -56.226
ATOM   2680  CG  ASP B 445       7.043  13.513 -56.516
ATOM   2681  OD1 ASP B 445       6.257  12.896 -55.749
ATOM   2682  OD2 ASP B 445       7.608  12.991 -57.513
ATOM   2683  C   ASP B 445       6.708  16.846 -54.773
ATOM   2684  O   ASP B 445       7.441  17.064 -53.810
ATOM   2685  N   VAL B 446       6.199  17.841 -55.526
ATOM   2686  CA  VAL B 446       6.592  19.181 -55.214
ATOM   2687  CB  VAL B 446       6.041  20.259 -56.113
ATOM   2688  CG1 VAL B 446       6.311  19.868 -57.575
ATOM   2689  CG2 VAL B 446       4.590  20.593 -55.741
ATOM   2690  C   VAL B 446       6.104  19.457 -53.831
ATOM   2691  O   VAL B 446       6.705  20.242 -53.102
ATOM   2692  N   ASN B 447       4.972  18.835 -53.447
ATOM   2693  CA  ASN B 447       4.401  19.056 -52.148
ATOM   2694  CB  ASN B 447       3.013  18.417 -51.997
ATOM   2695  CG  ASN B 447       2.052  19.125 -52.942
ATOM   2696  OD1 ASN B 447       1.582  18.541 -53.916
ATOM   2697  ND2 ASN B 447       1.753  20.418 -52.650
ATOM   2698  C   ASN B 447       5.308  18.551 -51.055
ATOM   2699  O   ASN B 447       5.558  19.274 -50.092
ATOM   2700  N   ALA B 448       5.845  17.313 -51.154
ATOM   2701  CA  ALA B 448       6.725  16.866 -50.104
ATOM   2702  CB  ALA B 448       6.649  15.351 -49.845
ATOM   2703  C   ALA B 448       8.116  17.175 -50.558
ATOM   2704  O   ALA B 448       8.640  16.555 -51.481
ATOM   2705  N   ILE B 449       8.772  18.123 -49.870
ATOM   2706  CA  ILE B 449      10.064  18.584 -50.285
ATOM   2707  CB  ILE B 449      10.147  20.080 -50.361
ATOM   2708  CG2 ILE B 449      11.609  20.464 -50.634
ATOM   2709  CG1 ILE B 449       9.149  20.625 -51.393
ATOM   2710  CD  ILE B 449       8.927  22.133 -51.283
ATOM   2711  C   ILE B 449      11.057  18.168 -49.254
ATOM   2712  O   ILE B 449      10.742  18.084 -48.070
ATOM   2713  N   ASP B 450      12.265  17.797 -49.720
ATOM   2714  CA  ASP B 450      13.375  17.430 -48.887
ATOM   2715  CB  ASP B 450      14.486  16.681 -49.644
ATOM   2716  CG  ASP B 450      14.021  15.255 -49.895
ATOM   2717  OD1 ASP B 450      12.885  14.920 -49.464
ATOM   2718  OD2 ASP B 450      14.796  14.481 -50.517
ATOM   2719  C   ASP B 450      14.028  18.626 -48.255
ATOM   2720  O   ASP B 450      14.565  18.516 -47.158
ATOM   2721  N   ARG B 451      14.032  19.797 -48.927
ATOM   2722  CA  ARG B 451      14.829  20.906 -48.460
ATOM   2723  CB  ARG B 451      14.828  22.110 -49.419
ATOM   2724  CG  ARG B 451      15.799  23.208 -48.977
ATOM   2725  CD  ARG B 451      16.009  24.317 -50.011
ATOM   2726  NE  ARG B 451      14.869  25.269 -49.902
ATOM   2727  CZ  ARG B 451      14.887  26.433 -50.614
ATOM   2728  NH1 ARG B 451      15.945  26.717 -51.428
ATOM   2729  NH2 ARG B 451      13.846  27.311 -50.515
ATOM   2730  C   ARG B 451      14.440  21.419 -47.098
ATOM   2731  O   ARG B 451      15.312  21.630 -46.258
ATOM   2732  N   TRP B 452      13.138  21.651 -46.845
ATOM   2733  CA  TRP B 452      12.647  22.208 -45.606
ATOM   2734  CB  TRP B 452      11.160  22.597 -45.680
ATOM   2735  CG  TRP B 452      10.881  23.757 -46.604
ATOM   2736  CD1 TRP B 452      11.758  24.565 -47.266
ATOM   2737  NE1 TRP B 452      11.072  25.495 -48.009
ATOM   2738  CE2 TRP B 452       9.720  25.289 -47.828
ATOM   2739  CD2 TRP B 452       9.565  24.211 -46.957
ATOM   2740  CE3 TRP B 452       8.329  23.766 -46.584
ATOM   2741  CZ3 TRP B 452       7.238  24.425 -47.104
ATOM   2742  CZ2 TRP B 452       8.635  25.939 -48.344
ATOM   2743  CH2 TRP B 452       7.389  25.491 -47.967
ATOM   2744  C   TRP B 452      12.798  21.248 -44.467
ATOM   2745  O   TRP B 452      13.013  21.658 -43.327
ATOM   2746  N   SER B 453      12.649  19.940 -44.730
ATOM   2747  CA  SER B 453      12.740  18.984 -43.667
ATOM   2748  CB  SER B 453      12.615  17.529 -44.155
ATOM   2749  OG  SER B 453      11.329  17.308 -44.715
ATOM   2750  C   SER B 453      14.097  19.145 -43.083
ATOM   2751  O   SER B 453      14.314  18.899 -41.897
ATOM   2752  N   ARG B 454      15.055  19.544 -43.936
ATOM   2753  CA  ARG B 454      16.392  19.792 -43.502
ATOM   2754  CB  ARG B 454      17.359  20.094 -44.658
ATOM   2755  CG  ARG B 454      18.791  20.336 -44.179
ATOM   2756  CD  ARG B 454      19.054  21.766 -43.703
ATOM   2757  NE  ARG B 454      19.100  22.639 -44.910
ATOM   2758  CZ  ARG B 454      19.629  23.894 -44.819
ATOM   2759  NH1 ARG B 454      20.076  24.359 -43.616
ATOM   2760  NH2 ARG B 454      19.718  24.682 -45.931
ATOM   2761  C   ARG B 454      16.370  20.990 -42.616
ATOM   2762  O   ARG B 454      17.049  21.026 -41.601
ATOM   2763  N   ILE B 455      15.569  22.011 -42.951
ATOM   2764  CA  ILE B 455      15.573  23.205 -42.162
ATOM   2765  CB  ILE B 455      14.584  24.217 -42.667
ATOM   2766  CG2 ILE B 455      14.559  25.396 -41.681
ATOM   2767  CG1 ILE B 455      14.923  24.625 -44.110
ATOM   2768  CD  ILE B 455      13.806  25.409 -44.800
ATOM   2769  C   ILE B 455      15.168  22.846 -40.770
ATOM   2770  O   ILE B 455      15.857  23.185 -39.813
ATOM   2771  N   PHE B 456      14.079  22.076 -40.625
ATOM   2772  CA  PHE B 456      13.564  21.736 -39.332
ATOM   2773  CB  PHE B 456      12.283  20.887 -39.400
ATOM   2774  CG  PHE B 456      11.210  21.757 -39.962
ATOM   2775  CD1 PHE B 456      10.517  22.624 -39.149
ATOM   2776  CE1 PHE B 456       9.526  23.427 -39.663
ATOM   2777  CZ  PHE B 456       9.221  23.370 -41.002
ATOM   2778  CD2 PHE B 456      10.899  21.706 -41.301
ATOM   2779  CE2 PHE B 456       9.909  22.507 -41.821
ATOM   2780  C   PHE B 456      14.595  20.958 -38.581
ATOM   2781  O   PHE B 456      14.717  21.107 -37.367
ATOM   2782  N   PHE B 457      15.355  20.085 -39.269
ATOM   2783  CA  PHE B 457      16.281  19.283 -38.530
ATOM   2784  CB  PHE B 457      17.004  18.232 -39.401
ATOM   2785  CG  PHE B 457      17.919  17.445 -38.522
ATOM   2786  CD1 PHE B 457      19.208  17.867 -38.289
ATOM   2787  CE1 PHE B 457      20.059  17.152 -37.484
ATOM   2788  CZ  PHE B 457      19.620  15.992 -36.899
ATOM   2789  CD2 PHE B 457      17.492  16.279 -37.929
ATOM   2790  CE2 PHE B 457      18.337  15.555 -37.121
ATOM   2791  C   PHE B 457      17.269  20.166 -37.807
ATOM   2792  O   PHE B 457      17.331  20.065 -36.584
ATOM   2793  N   PRO B 458      18.051  21.029 -38.428
ATOM   2794  CD  PRO B 458      18.871  20.591 -39.546
ATOM   2795  CA  PRO B 458      18.843  21.903 -37.611
ATOM   2796  CB  PRO B 458      20.010  22.406 -38.467
ATOM   2797  CG  PRO B 458      19.771  21.790 -39.852
ATOM   2798  C   PRO B 458      18.089  22.995 -36.931
ATOM   2799  O   PRO B 458      18.596  23.512 -35.938
ATOM   2800  N   VAL B 459      16.904  23.394 -37.434
ATOM   2801  CA  VAL B 459      16.248  24.472 -36.761
ATOM   2802  CB  VAL B 459      14.942  24.883 -37.379
ATOM   2803  CG1 VAL B 459      14.210  25.800 -36.384
ATOM   2804  CG2 VAL B 459      15.230  25.604 -38.707
ATOM   2805  C   VAL B 459      15.968  24.046 -35.363
ATOM   2806  O   VAL B 459      16.421  24.679 -34.413
ATOM   2807  N   VAL B 460      15.238  22.929 -35.217
ATOM   2808  CA  VAL B 460      14.846  22.407 -33.944
ATOM   2809  CB  VAL B 460      13.789  21.351 -34.070
ATOM   2810  CG1 VAL B 460      14.431  20.085 -34.656
ATOM   2811  CG2 VAL B 460      13.117  21.156 -32.704
ATOM   2812  C   VAL B 460      16.012  21.809 -33.233
ATOM   2813  O   VAL B 460      16.081  21.871 -32.012
ATOM   2814  N   PHE B 461      16.958  21.201 -33.970
ATOM   2815  CA  PHE B 461      18.036  20.499 -33.335
ATOM   2816  CB  PHE B 461      18.986  19.833 -34.341
ATOM   2817  CG  PHE B 461      19.560  18.649 -33.644
ATOM   2818  CD1 PHE B 461      20.598  18.762 -32.748
ATOM   2819  CE1 PHE B 461      21.094  17.639 -32.123
ATOM   2820  CZ  PHE B 461      20.558  16.400 -32.388
ATOM   2821  CD2 PHE B 461      19.030  17.405 -33.901
ATOM   2822  CE2 PHE B 461      19.521  16.282 -33.281
ATOM   2823  C   PHE B 461      18.811  21.503 -32.547
ATOM   2824  O   PHE B 461      19.264  21.216 -31.442
ATOM   2825  N   SER B 462      18.998  22.709 -33.114
ATOM   2826  CA  SER B 462      19.681  23.760 -32.420
ATOM   2827  CB  SER B 462      19.811  25.042 -33.260
ATOM   2828  OG  SER B 462      20.491  26.046 -32.522
ATOM   2829  C   SER B 462      18.843  24.081 -31.232
ATOM   2830  O   SER B 462      19.357  24.431 -30.172
ATOM   2831  N   PHE B 463      17.513  23.967 -31.391
ATOM   2832  CA  PHE B 463      16.618  24.189 -30.298
ATOM   2833  CB  PHE B 463      15.123  24.145 -30.670
ATOM   2834  CG  PHE B 463      14.733  25.504 -31.148
ATOM   2835  CD1 PHE B 463      15.073  25.949 -32.401
ATOM   2836  CE1 PHE B 463      14.707  27.203 -32.832
ATOM   2837  CZ  PHE B 463      13.988  28.030 -32.006
ATOM   2838  CD2 PHE B 463      14.009  26.339 -30.328
ATOM   2839  CE2 PHE B 463      13.638  27.594 -30.751
ATOM   2840  C   PHE B 463      16.868  23.161 -29.248
ATOM   2841  O   PHE B 463      16.846  23.479 -28.068
ATOM   2842  N   PHE B 464      17.082  21.893 -29.633
ATOM   2843  CA  PHE B 464      17.353  20.840 -28.702
ATOM   2844  CB  PHE B 464      17.445  19.441 -29.336
ATOM   2845  CG  PHE B 464      16.078  18.992 -29.717
ATOM   2846  CD1 PHE B 464      15.305  18.291 -28.821
ATOM   2847  CE1 PHE B 464      14.042  17.870 -29.162
ATOM   2848  CZ  PHE B 464      13.540  18.149 -30.411
ATOM   2849  CD2 PHE B 464      15.570  19.269 -30.964
ATOM   2850  CE2 PHE B 464      14.308  18.849 -31.309
ATOM   2851  C   PHE B 464      18.679  21.102 -28.083
ATOM   2852  O   PHE B 464      18.876  20.861 -26.899
ATOM   2853  N   ASN B 465      19.648  21.569 -28.882
ATOM   2854  CA  ASN B 465      20.943  21.818 -28.333
ATOM   2855  CB  ASN B 465      21.949  22.317 -29.386
ATOM   2856  CG  ASN B 465      22.174  21.207 -30.402
ATOM   2857  OD1 ASN B 465      21.908  21.380 -31.591
ATOM   2858  ND2 ASN B 465      22.679  20.036 -29.929
ATOM   2859  C   ASN B 465      20.792  22.910 -27.328
ATOM   2860  O   ASN B 465      21.360  22.851 -26.239
ATOM   2861  N   ILE B 466      20.017  23.947 -27.692
ATOM   2862  CA  ILE B 466      19.824  25.095 -26.860
ATOM   2863  CB  ILE B 466      19.038  26.160 -27.561
ATOM   2864  CG2 ILE B 466      18.613  27.200 -26.517
ATOM   2865  CG1 ILE B 466      19.842  26.734 -28.737
ATOM   2866  CD  ILE B 466      21.150  27.390 -28.299
ATOM   2867  C   ILE B 466      19.062  24.737 -25.627
ATOM   2868  O   ILE B 466      19.504  25.006 -24.515
ATOM   2869  N   VAL B 467      17.899  24.094 -25.801
ATOM   2870  CA  VAL B 467      17.030  23.727 -24.727
ATOM   2871  CB  VAL B 467      15.728  23.132 -25.190
ATOM   2872  CG1 VAL B 467      16.003  21.864 -26.016
ATOM   2873  CG2 VAL B 467      14.858  22.872 -23.949
ATOM   2874  C   VAL B 467      17.727  22.728 -23.879
ATOM   2875  O   VAL B 467      17.700  22.823 -22.657
ATOM   2876  N   TYR B 468      18.382  21.739 -24.506
ATOM   2877  CA  TYR B 468      19.073  20.732 -23.760
ATOM   2878  CB  TYR B 468      19.699  19.612 -24.605
ATOM   2879  CG  TYR B 468      20.453  18.750 -23.648
ATOM   2880  CD1 TYR B 468      19.796  17.828 -22.866
ATOM   2881  CE1 TYR B 468      20.488  17.035 -21.981
ATOM   2882  CZ  TYR B 468      21.852  17.159 -21.870
ATOM   2883  OH  TYR B 468      22.566  16.347 -20.964
ATOM   2884  CD2 TYR B 468      21.819  18.867 -23.529
ATOM   2885  CE2 TYR B 468      22.518  18.077 -22.646
ATOM   2886  C   TYR B 468      20.188  21.390 -23.034
ATOM   2887  O   TYR B 468      20.439  21.095 -21.870
ATOM   2888  N   TRP B 469      20.890  22.311 -23.712
ATOM   2889  CA  TRP B 469      22.003  22.966 -23.097
ATOM   2890  CB  TRP B 469      22.689  23.957 -24.056
ATOM   2891  CG  TRP B 469      23.951  24.598 -23.528
ATOM   2892  CD1 TRP B 469      25.244  24.176 -23.639
ATOM   2893  NE1 TRP B 469      26.085  25.074 -23.027
ATOM   2894  CE2 TRP B 469      25.324  26.099 -22.505
ATOM   2895  CD2 TRP B 469      23.987  25.834 -22.799
ATOM   2896  CE3 TRP B 469      22.988  26.679 -22.409
ATOM   2897  CZ3 TRP B 469      23.355  27.808 -21.709
ATOM   2898  CZ2 TRP B 469      25.683  27.221 -21.813
ATOM   2899  CH2 TRP B 469      24.677  28.072 -21.417
ATOM   2900  C   TRP B 469      21.465  23.724 -21.926
ATOM   2901  O   TRP B 469      22.065  23.746 -20.852
ATOM   2902  N   LEU B 470      20.296  24.359 -22.120
ATOM   2903  CA  LEU B 470      19.646  25.155 -21.122
ATOM   2904  CB  LEU B 470      18.361  25.810 -21.662
ATOM   2905  CG  LEU B 470      17.612  26.681 -20.636
ATOM   2906  CD1 LEU B 470      18.439  27.913 -20.234
ATOM   2907  CD2 LEU B 470      16.206  27.045 -21.138
ATOM   2908  C   LEU B 470      19.259  24.268 -19.979
ATOM   2909  O   LEU B 470      19.416  24.626 -18.814
ATOM   2910  N   TYR B 471      18.730  23.074 -20.290
ATOM   2911  CA  TYR B 471      18.317  22.150 -19.281
ATOM   2912  CB  TYR B 471      17.652  20.886 -19.850
ATOM   2913  CG  TYR B 471      17.372  19.991 -18.693
ATOM   2914  CD1 TYR B 471      16.188  20.090 -18.000
ATOM   2915  CE1 TYR B 471      15.933  19.267 -16.929
ATOM   2916  CZ  TYR B 471      16.866  18.337 -16.538
ATOM   2917  OH  TYR B 471      16.602  17.493 -15.438
ATOM   2918  CD2 TYR B 471      18.303  19.060 -18.290
ATOM   2919  CE2 TYR B 471      18.053  18.234 -17.220
ATOM   2920  C   TYR B 471      19.535  21.727 -18.541
ATOM   2921  O   TYR B 471      19.541  21.650 -17.315
ATOM   2922  N   TYR B 472      20.616  21.466 -19.292
ATOM   2923  CA  TYR B 472      21.832  21.005 -18.704
ATOM   2924  CB  TYR B 472      22.956  20.801 -19.730
ATOM   2925  CG  TYR B 472      24.184  20.467 -18.958
ATOM   2926  CD1 TYR B 472      24.404  19.184 -18.511
ATOM   2927  CE1 TYR B 472      25.539  18.880 -17.796
ATOM   2928  CZ  TYR B 472      26.462  19.860 -17.521
ATOM   2929  OH  TYR B 472      27.626  19.549 -16.786
ATOM   2930  CD2 TYR B 472      25.113  21.441 -18.678
ATOM   2931  CE2 TYR B 472      26.249  21.142 -17.963
ATOM   2932  C   TYR B 472      22.289  22.047 -17.752
ATOM   2933  O   TYR B 472      22.662  21.740 -16.621
ATOM   2934  N   VAL B 473      22.252  23.322 -18.172
ATOM   2935  CA  VAL B 473      22.712  24.311 -17.255
ATOM   2936  CB  VAL B 473      22.924  25.678 -17.842
ATOM   2937  CG1 VAL B 473      24.032  25.576 -18.903
ATOM   2938  CG2 VAL B 473      21.592  26.227 -18.372
ATOM   2939  C   VAL B 473      21.713  24.407 -16.156
ATOM   2940  O   VAL B 473      20.513  24.227 -16.354
ATOM   2941  N   ASN B 474      22.213  24.671 -14.941
ATOM   2942  CA  ASN B 474      21.368  24.780 -13.795
ATOM   2943  CB  ASN B 474      22.131  24.758 -12.456
ATOM   2944  CG  ASN B 474      22.672  23.353 -12.224
ATOM   2945  OD1 ASN B 474      22.011  22.357 -12.515
ATOM   2946  ND2 ASN B 474      23.915  23.266 -11.679
ATOM   2947  C   ASN B 474      20.656  26.118 -13.891
ATOM   2948  OT1 ASN B 474      20.906  26.851 -14.885
ATOM   2949  OT2 ASN B 474      19.850  26.427 -12.973
ATOM   2950  N   GLU C  63       9.410 -28.431  58.542
ATOM   2951  CA  GLU C  63       8.593 -28.215  59.757
ATOM   2952  CB  GLU C  63       8.252 -29.554  60.431
ATOM   2953  CG  GLU C  63       9.490 -30.329  60.889
ATOM   2954  CD  GLU C  63       9.037 -31.593  61.605
ATOM   2955  OE1 GLU C  63       7.808 -31.730  61.849
ATOM   2956  OE2 GLU C  63       9.917 -32.436  61.922
ATOM   2957  C   GLU C  63       9.329 -27.382  60.745
ATOM   2958  O   GLU C  63      10.559 -27.373  60.785
ATOM   2959  N   GLY C  64       8.585 -26.599  61.539
ATOM   2960  CA  GLY C  64       9.222 -25.846  62.569
ATOM   2961  C   GLY C  64       9.839 -24.655  61.929
ATOM   2962  O   GLY C  64      10.518 -24.769  60.909
ATOM   2963  N   ASP C  65       9.574 -23.471  62.507
ATOM   2964  CA  ASP C  65      10.155 -22.236  62.078
ATOM   2965  CB  ASP C  65      11.640 -22.070  62.484
ATOM   2966  CG  ASP C  65      12.514 -23.151  61.866
ATOM   2967  OD1 ASP C  65      12.517 -24.294  62.396
ATOM   2968  OD2 ASP C  65      13.199 -22.844  60.852
ATOM   2969  C   ASP C  65       9.998 -22.092  60.598
ATOM   2970  O   ASP C  65      10.751 -21.360  59.956
ATOM   2971  N   VAL C  66       8.992 -22.772  60.016
ATOM   2972  CA  VAL C  66       8.784 -22.666  58.606
ATOM   2973  CB  VAL C  66       7.698 -23.576  58.112
ATOM   2974  CG1 VAL C  66       7.489 -23.317  56.611
ATOM   2975  CG2 VAL C  66       8.076 -25.028  58.453
ATOM   2976  C   VAL C  66       8.344 -21.272  58.332
ATOM   2977  O   VAL C  66       8.887 -20.585  57.469
ATOM   2978  N   THR C  67       7.354 -20.810  59.113
ATOM   2979  CA  THR C  67       6.810 -19.508  58.892
ATOM   2980  CB  THR C  67       5.636 -19.201  59.784
ATOM   2981  OG1 THR C  67       5.058 -17.958  59.416
ATOM   2982  CG2 THR C  67       6.089 -19.170  61.253
ATOM   2983  C   THR C  67       7.879 -18.499  59.136
ATOM   2984  O   THR C  67       8.032 -17.553  58.365
ATOM   2985  N   VAL C  68       8.665 -18.681  60.213
ATOM   2986  CA  VAL C  68       9.664 -17.701  60.510
ATOM   2987  CB  VAL C  68      10.361 -17.931  61.818
ATOM   2988  CG1 VAL C  68       9.319 -17.837  62.946
ATOM   2989  CG2 VAL C  68      11.105 -19.270  61.765
ATOM   2990  C   VAL C  68      10.683 -17.686  59.417
ATOM   2991  O   VAL C  68      11.055 -16.618  58.932
ATOM   2992  N   ILE C  69      11.151 -18.869  58.973
ATOM   2993  CA  ILE C  69      12.164 -18.864  57.960
ATOM   2994  CB  ILE C  69      12.674 -20.240  57.626
ATOM   2995  CG2 ILE C  69      13.352 -20.807  58.884
ATOM   2996  CG1 ILE C  69      11.553 -21.133  57.067
ATOM   2997  CD  ILE C  69      12.066 -22.436  56.453
ATOM   2998  C   ILE C  69      11.580 -18.252  56.734
ATOM   2999  O   ILE C  69      12.168 -17.354  56.133
ATOM   3000  N   LEU C  70      10.360 -18.673  56.369
ATOM   3001  CA  LEU C  70       9.776 -18.188  55.159
ATOM   3002  CB  LEU C  70       8.370 -18.755  54.909
ATOM   3003  CG  LEU C  70       8.368 -20.275  54.674
ATOM   3004  CD1 LEU C  70       6.958 -20.794  54.348
ATOM   3005  CD2 LEU C  70       9.413 -20.669  53.618
ATOM   3006  C   LEU C  70       9.650 -16.707  55.266
ATOM   3007  O   LEU C  70       9.963 -15.983  54.323
ATOM   3008  N   ASN C  71       9.191 -16.214  56.428
ATOM   3009  CA  ASN C  71       9.009 -14.801  56.566
ATOM   3010  CB  ASN C  71       8.270 -14.402  57.853
ATOM   3011  CG  ASN C  71       6.796 -14.701  57.623
ATOM   3012  OD1 ASN C  71       6.299 -14.545  56.510
ATOM   3013  ND2 ASN C  71       6.078 -15.137  58.693
ATOM   3014  C   ASN C  71      10.322 -14.087  56.546
ATOM   3015  O   ASN C  71      10.478 -13.098  55.834
ATOM   3016  N   ASN C  72      11.325 -14.590  57.286
ATOM   3017  CA  ASN C  72      12.555 -13.859  57.395
ATOM   3018  CB  ASN C  72      13.595 -14.574  58.274
ATOM   3019  CG  ASN C  72      13.081 -14.575  59.707
ATOM   3020  OD1 ASN C  72      12.617 -13.555  60.214
ATOM   3021  ND2 ASN C  72      13.153 -15.756  60.376
ATOM   3022  C   ASN C  72      13.149 -13.691  56.038
ATOM   3023  O   ASN C  72      13.589 -12.601  55.673
ATOM   3024  N   LEU C  73      13.151 -14.765  55.232
ATOM   3025  CA  LEU C  73      13.756 -14.653  53.941
ATOM   3026  CB  LEU C  73      13.779 -15.975  53.159
ATOM   3027  CG  LEU C  73      14.865 -16.949  53.653
ATOM   3028  CD1 LEU C  73      16.269 -16.430  53.300
ATOM   3029  CD2 LEU C  73      14.723 -17.247  55.154
ATOM   3030  C   LEU C  73      13.030 -13.630  53.139
ATOM   3031  O   LEU C  73      13.656 -12.786  52.504
ATOM   3032  N   LEU C  74      11.687 -13.642  53.157
ATOM   3033  CA  LEU C  74      10.993 -12.671  52.367
ATOM   3034  CB  LEU C  74       9.465 -12.836  52.380
ATOM   3035  CG  LEU C  74       8.738 -11.779  51.525
ATOM   3036  CD1 LEU C  74       9.136 -11.887  50.043
ATOM   3037  CD2 LEU C  74       7.217 -11.837  51.737
ATOM   3038  C   LEU C  74      11.312 -11.325  52.925
ATOM   3039  O   LEU C  74      11.438 -10.348  52.189
ATOM   3040  N   GLU C  75      11.434 -11.242  54.260
ATOM   3041  CA  GLU C  75      11.681  -9.989  54.904
ATOM   3042  CB  GLU C  75      11.745 -10.150  56.432
ATOM   3043  CG  GLU C  75      10.425 -10.632  57.041
ATOM   3044  CD  GLU C  75      10.701 -11.088  58.467
ATOM   3045  OE1 GLU C  75      11.762 -10.693  59.022
ATOM   3046  OE2 GLU C  75       9.858 -11.844  59.020
ATOM   3047  C   GLU C  75      13.006  -9.446  54.460
ATOM   3048  O   GLU C  75      13.094  -8.301  54.021
ATOM   3049  N   GLY C  76      14.073 -10.265  54.569
ATOM   3050  CA  GLY C  76      15.411  -9.859  54.226
ATOM   3051  C   GLY C  76      15.595  -9.695  52.746
ATOM   3052  O   GLY C  76      16.242  -8.755  52.291
ATOM   3053  N   TYR C  77      15.018 -10.625  51.965
ATOM   3054  CA  TYR C  77      15.180 -10.754  50.543
ATOM   3055  CB  TYR C  77      14.234 -11.846  49.996
ATOM   3056  CG  TYR C  77      14.346 -12.028  48.523
ATOM   3057  CD1 TYR C  77      15.377 -12.757  47.973
ATOM   3058  CE1 TYR C  77      15.461 -12.930  46.612
ATOM   3059  CZ  TYR C  77      14.507 -12.382  45.788
ATOM   3060  OH  TYR C  77      14.589 -12.558  44.390
ATOM   3061  CD2 TYR C  77      13.389 -11.494  47.693
ATOM   3062  CE2 TYR C  77      13.468 -11.665  46.331
ATOM   3063  C   TYR C  77      14.895  -9.458  49.844
ATOM   3064  O   TYR C  77      13.861  -8.831  50.066
ATOM   3065  N   ASP C  78      15.845  -9.020  48.984
ATOM   3066  CA  ASP C  78      15.667  -7.834  48.191
ATOM   3067  CB  ASP C  78      16.815  -6.810  48.243
ATOM   3068  CG  ASP C  78      16.597  -5.857  49.406
ATOM   3069  OD1 ASP C  78      16.319  -6.327  50.541
ATOM   3070  OD2 ASP C  78      16.714  -4.627  49.159
ATOM   3071  C   ASP C  78      15.552  -8.230  46.757
ATOM   3072  O   ASP C  78      16.446  -8.866  46.200
ATOM   3073  N   ASN C  79      14.419  -7.867  46.131
ATOM   3074  CA  ASN C  79      14.194  -8.173  44.749
ATOM   3075  CB  ASN C  79      12.761  -7.868  44.278
ATOM   3076  CG  ASN C  79      12.516  -6.373  44.419
ATOM   3077  OD1 ASN C  79      12.188  -5.886  45.500
ATOM   3078  ND2 ASN C  79      12.683  -5.621  43.299
ATOM   3079  C   ASN C  79      15.126  -7.369  43.895
ATOM   3080  O   ASN C  79      15.649  -7.859  42.896
ATOM   3081  N   LYS C  80      15.364  -6.104  44.284
ATOM   3082  CA  LYS C  80      16.150  -5.174  43.522
ATOM   3083  CB  LYS C  80      16.238  -3.783  44.176
ATOM   3084  CG  LYS C  80      14.888  -3.136  44.484
ATOM   3085  CD  LYS C  80      14.166  -3.794  45.660
ATOM   3086  CE  LYS C  80      15.011  -3.863  46.935
ATOM   3087  NZ  LYS C  80      15.253  -2.502  47.464
ATOM   3088  C   LYS C  80      17.567  -5.647  43.420
ATOM   3089  O   LYS C  80      18.248  -5.375  42.434
ATOM   3090  N   LEU C  81      18.050  -6.351  44.458
ATOM   3091  CA  LEU C  81      19.432  -6.724  44.572
ATOM   3092  CB  LEU C  81      19.790  -7.250  45.974
ATOM   3093  CG  LEU C  81      21.266  -7.656  46.133
ATOM   3094  CD1 LEU C  81      22.195  -6.441  46.004
ATOM   3095  CD2 LEU C  81      21.489  -8.445  47.433
ATOM   3096  C   LEU C  81      19.828  -7.776  43.588
ATOM   3097  O   LEU C  81      19.009  -8.534  43.071
ATOM   3098  N   ARG C  82      21.145  -7.817  43.298
ATOM   3099  CA  ARG C  82      21.708  -8.780  42.404
ATOM   3100  CB  ARG C  82      22.646  -8.163  41.355
ATOM   3101  CG  ARG C  82      23.776  -7.323  41.946
ATOM   3102  CD  ARG C  82      24.544  -6.553  40.876
ATOM   3103  NE  ARG C  82      25.411  -5.554  41.561
ATOM   3104  CZ  ARG C  82      24.922  -4.308  41.819
ATOM   3105  NH1 ARG C  82      23.622  -4.009  41.523
ATOM   3106  NH2 ARG C  82      25.731  -3.354  42.363
ATOM   3107  C   ARG C  82      22.444  -9.792  43.226
ATOM   3108  O   ARG C  82      22.896  -9.531  44.339
ATOM   3109  N   PRO C  83      22.555 -10.959  42.661
ATOM   3110  CD  PRO C  83      21.568 -11.375  41.676
ATOM   3111  CA  PRO C  83      23.132 -12.085  43.344
ATOM   3112  CB  PRO C  83      22.813 -13.300  42.477
ATOM   3113  CG  PRO C  83      21.499 -12.907  41.779
ATOM   3114  C   PRO C  83      24.580 -11.941  43.687
ATOM   3115  O   PRO C  83      25.109 -12.839  44.339
ATOM   3116  N   ASP C  84      25.266 -10.880  43.230
ATOM   3117  CA  ASP C  84      26.649 -10.738  43.592
ATOM   3118  CB  ASP C  84      27.577 -10.446  42.402
ATOM   3119  CG  ASP C  84      29.011 -10.612  42.885
ATOM   3120  OD1 ASP C  84      29.216 -11.368  43.872
ATOM   3121  OD2 ASP C  84      29.921  -9.983  42.279
ATOM   3122  C   ASP C  84      26.764  -9.574  44.522
ATOM   3123  O   ASP C  84      25.898  -8.702  44.545
ATOM   3124  N   ILE C  85      27.825  -9.542  45.357
ATOM   3125  CA  ILE C  85      27.955  -8.396  46.206
ATOM   3126  CB  ILE C  85      28.021  -8.734  47.673
ATOM   3127  CG2 ILE C  85      29.141  -9.762  47.912
ATOM   3128  CG1 ILE C  85      28.132  -7.445  48.505
ATOM   3129  CD  ILE C  85      27.881  -7.654  49.998
ATOM   3130  C   ILE C  85      29.176  -7.611  45.828
ATOM   3131  O   ILE C  85      30.288  -7.895  46.272
ATOM   3132  N   GLY C  86      28.987  -6.600  44.958
ATOM   3133  CA  GLY C  86      30.011  -5.654  44.613
ATOM   3134  C   GLY C  86      31.282  -6.345  44.235
ATOM   3135  O   GLY C  86      32.362  -5.823  44.501
ATOM   3136  N   VAL C  87      31.226  -7.514  43.579
ATOM   3137  CA  VAL C  87      32.481  -8.168  43.346
ATOM   3138  CB  VAL C  87      32.797  -9.200  44.397
ATOM   3139  CG1 VAL C  87      31.860 -10.405  44.209
ATOM   3140  CG2 VAL C  87      34.304  -9.523  44.376
ATOM   3141  C   VAL C  87      32.406  -8.824  42.010
ATOM   3142  O   VAL C  87      31.655  -8.373  41.145
ATOM   3143  N   LYS C  88      33.236  -9.872  41.797
ATOM   3144  CA  LYS C  88      33.198 -10.564  40.550
ATOM   3145  CB  LYS C  88      34.097 -11.810  40.486
ATOM   3146  CG  LYS C  88      34.158 -12.432  39.090
ATOM   3147  CD  LYS C  88      35.309 -13.423  38.908
ATOM   3148  CE  LYS C  88      35.368 -14.041  37.510
ATOM   3149  NZ  LYS C  88      36.519 -14.965  37.413
ATOM   3150  C   LYS C  88      31.787 -10.988  40.381
ATOM   3151  O   LYS C  88      31.211 -11.820  41.074
ATOM   3152  N   PRO C  89      31.264 -10.383  39.386
ATOM   3153  CD  PRO C  89      32.073  -9.975  38.251
ATOM   3154  CA  PRO C  89      29.871 -10.456  39.085
ATOM   3155  CB  PRO C  89      29.736  -9.723  37.758
ATOM   3156  CG  PRO C  89      31.095  -9.920  37.076
ATOM   3157  C   PRO C  89      29.405 -11.868  38.997
ATOM   3158  O   PRO C  89      30.228 -12.769  38.841
ATOM   3159  N   THR C  90      28.085 -12.081  39.161
ATOM   3160  CA  THR C  90      27.551 -13.401  39.068
ATOM   3161  CB  THR C  90      26.118 -13.504  39.504
ATOM   3162  OG1 THR C  90      25.729 -14.868  39.593
ATOM   3163  CG2 THR C  90      25.231 -12.759  38.492
ATOM   3164  C   THR C  90      27.644 -13.799  37.638
ATOM   3165  O   THR C  90      27.498 -12.972  36.738
ATOM   3166  N   LEU C  91      27.920 -15.091  37.387
ATOM   3167  CA  LEU C  91      28.050 -15.504  36.027
ATOM   3168  CB  LEU C  91      29.049 -16.656  35.818
ATOM   3169  CG  LEU C  91      30.503 -16.293  36.169
ATOM   3170  CD1 LEU C  91      30.660 -16.001  37.670
ATOM   3171  CD2 LEU C  91      31.482 -17.364  35.661
ATOM   3172  C   LEU C  91      26.724 -16.004  35.579
ATOM   3173  O   LEU C  91      26.246 -17.037  36.043
ATOM   3174  N   ILE C  92      26.093 -15.269  34.646
ATOM   3175  CA  ILE C  92      24.837 -15.711  34.126
ATOM   3176  CB  ILE C  92      23.829 -14.633  33.862
ATOM   3177  CG2 ILE C  92      23.318 -14.124  35.213
ATOM   3178  CG1 ILE C  92      24.395 -13.583  32.891
ATOM   3179  CD  ILE C  92      23.338 -12.641  32.317
ATOM   3180  C   ILE C  92      25.096 -16.388  32.830
ATOM   3181  O   ILE C  92      25.899 -15.927  32.021
ATOM   3182  N   HSD C  93      24.428 -17.537  32.628
ATOM   3183  CA  HSD C  93      24.599 -18.287  31.424
ATOM   3184  CB  HSD C  93      24.440 -19.802  31.632
ATOM   3185  ND1 HSD C  93      25.444 -20.108  33.946
ATOM   3186  CG  HSD C  93      25.432 -20.382  32.596
ATOM   3187  CE1 HSD C  93      26.467 -20.820  34.481
ATOM   3188  NE2 HSD C  93      27.111 -21.530  33.573
ATOM   3189  CD2 HSD C  93      26.458 -21.252  32.386
ATOM   3190  C   HSD C  93      23.514 -17.865  30.489
ATOM   3191  O   HSD C  93      22.346 -17.799  30.871
ATOM   3192  N   THR C  94      23.887 -17.532  29.238
ATOM   3193  CA  THR C  94      22.901 -17.169  28.264
ATOM   3194  CB  THR C  94      23.051 -15.766  27.742
ATOM   3195  OG1 THR C  94      21.984 -15.457  26.858
ATOM   3196  CG2 THR C  94      24.405 -15.621  27.026
ATOM   3197  C   THR C  94      23.041 -18.124  27.119
ATOM   3198  O   THR C  94      24.129 -18.310  26.576
ATOM   3199  N   ASP C  95      21.929 -18.790  26.751
ATOM   3200  CA  ASP C  95      21.929 -19.722  25.660
ATOM   3201  CB  ASP C  95      22.166 -21.173  26.108
ATOM   3202  CG  ASP C  95      23.603 -21.280  26.594
ATOM   3203  OD1 ASP C  95      24.501 -20.732  25.900
ATOM   3204  OD2 ASP C  95      23.824 -21.897  27.670
ATOM   3205  C   ASP C  95      20.556 -19.667  25.075
ATOM   3206  O   ASP C  95      19.574 -19.628  25.812
ATOM   3207  N   MET C  96      20.435 -19.653  23.733
ATOM   3208  CA  MET C  96      19.113 -19.556  23.191
ATOM   3209  CB  MET C  96      18.899 -18.287  22.352
ATOM   3210  CG  MET C  96      19.056 -16.998  23.161
ATOM   3211  SD  MET C  96      20.762 -16.663  23.697
ATOM   3212  CE  MET C  96      21.392 -16.301  22.033
ATOM   3213  C   MET C  96      18.871 -20.715  22.281
ATOM   3214  O   MET C  96      19.695 -21.043  21.431
ATOM   3215  N   TYR C  97      17.702 -21.360  22.441
ATOM   3216  CA  TYR C  97      17.324 -22.419  21.561
ATOM   3217  CB  TYR C  97      16.554 -23.551  22.268
ATOM   3218  CG  TYR C  97      16.241 -24.595  21.252
ATOM   3219  CD1 TYR C  97      17.176 -25.553  20.932
ATOM   3220  CE1 TYR C  97      16.899 -26.523  19.998
ATOM   3221  CZ  TYR C  97      15.676 -26.542  19.374
ATOM   3222  OH  TYR C  97      15.388 -27.535  18.414
ATOM   3223  CD2 TYR C  97      15.018 -24.623  20.622
ATOM   3224  CE2 TYR C  97      14.735 -25.590  19.686
ATOM   3225  C   TYR C  97      16.365 -21.738  20.650
ATOM   3226  O   TYR C  97      15.275 -21.340  21.055
ATOM   3227  N   VAL C  98      16.773 -21.571  19.386
ATOM   3228  CA  VAL C  98      16.021 -20.817  18.430
ATOM   3229  CB  VAL C  98      16.945 -20.427  17.337
ATOM   3230  CG1 VAL C  98      17.865 -19.303  17.841
ATOM   3231  CG2 VAL C  98      17.770 -21.693  17.027
ATOM   3232  C   VAL C  98      14.857 -21.619  17.926
ATOM   3233  O   VAL C  98      14.977 -22.814  17.668
ATOM   3234  N   ASN C  99      13.657 -20.992  17.882
ATOM   3235  CA  ASN C  99      12.480 -21.654  17.381
ATOM   3236  CB  ASN C  99      11.178 -20.955  17.808
ATOM   3237  CG  ASN C  99       9.994 -21.833  17.415
ATOM   3238  OD1 ASN C  99       9.798 -22.168  16.248
ATOM   3239  ND2 ASN C  99       9.174 -22.225  18.426
ATOM   3240  C   ASN C  99      12.478 -21.720  15.881
ATOM   3241  O   ASN C  99      12.450 -22.800  15.294
ATOM   3242  N   SER C 100      12.550 -20.541  15.224
ATOM   3243  CA  SER C 100      12.449 -20.463  13.792
ATOM   3244  CB  SER C 100      11.147 -21.074  13.260
ATOM   3245  OG  SER C 100      10.030 -20.397  13.818
ATOM   3246  C   SER C 100      12.442 -19.006  13.440
ATOM   3247  O   SER C 100      12.462 -18.158  14.329
ATOM   3248  N   ILE C 101      12.442 -18.664  12.131
ATOM   3249  CA  ILE C 101      12.424 -17.263  11.804
ATOM   3250  CB  ILE C 101      13.716 -16.777  11.220
ATOM   3251  CG2 ILE C 101      13.605 -15.252  11.077
ATOM   3252  CG1 ILE C 101      14.890 -17.178  12.128
ATOM   3253  CD  ILE C 101      16.260 -16.964  11.488
ATOM   3254  C   ILE C 101      11.332 -17.014  10.799
ATOM   3255  O   ILE C 101      11.163 -17.785   9.857
ATOM   3256  N   GLY C 102      10.463 -16.008  11.048
ATOM   3257  CA  GLY C 102       9.431 -15.696  10.093
ATOM   3258  C   GLY C 102       9.854 -14.859   8.909
ATOM   3259  O   GLY C 102       9.662 -15.252   7.760
ATOM   3260  N   PRO C 103      10.366 -13.674   9.171
ATOM   3261  CD  PRO C 103       9.692 -12.926  10.223
ATOM   3262  CA  PRO C 103      10.677 -12.809   8.046
ATOM   3263  CB  PRO C 103       9.920 -11.506   8.288
ATOM   3264  CG  PRO C 103       9.780 -11.449   9.814
ATOM   3265  C   PRO C 103      12.126 -12.539   7.763
ATOM   3266  O   PRO C 103      12.930 -12.479   8.693
ATOM   3267  N   VAL C 104      12.465 -12.290   6.482
ATOM   3268  CA  VAL C 104      13.792 -11.891   6.128
ATOM   3269  CB  VAL C 104      14.576 -12.968   5.421
ATOM   3270  CG1 VAL C 104      13.755 -13.517   4.239
ATOM   3271  CG2 VAL C 104      15.932 -12.378   5.000
ATOM   3272  C   VAL C 104      13.631 -10.739   5.197
ATOM   3273  O   VAL C 104      13.083 -10.870   4.103
ATOM   3274  N   ASN C 105      14.090  -9.553   5.620
ATOM   3275  CA  ASN C 105      13.986  -8.440   4.737
ATOM   3276  CB  ASN C 105      13.483  -7.168   5.438
ATOM   3277  CG  ASN C 105      12.947  -6.213   4.386
ATOM   3278  OD1 ASN C 105      13.612  -5.917   3.394
ATOM   3279  ND2 ASN C 105      11.698  -5.721   4.602
ATOM   3280  C   ASN C 105      15.392  -8.221   4.317
ATOM   3281  O   ASN C 105      16.152  -7.522   4.983
ATOM   3282  N   ALA C 106      15.767  -8.854   3.194
ATOM   3283  CA  ALA C 106      17.101  -8.819   2.691
ATOM   3284  CB  ALA C 106      17.295  -9.742   1.479
ATOM   3285  C   ALA C 106      17.468  -7.422   2.279
ATOM   3286  O   ALA C 106      18.627  -7.027   2.349
ATOM   3287  N   ILE C 107      16.512  -6.647   1.741
ATOM   3288  CA  ILE C 107      16.858  -5.316   1.322
ATOM   3289  CB  ILE C 107      15.812  -4.661   0.456
ATOM   3290  CG2 ILE C 107      14.527  -4.438   1.271
ATOM   3291  CG1 ILE C 107      16.380  -3.363  -0.136
ATOM   3292  CD  ILE C 107      17.562  -3.595  -1.073
ATOM   3293  C   ILE C 107      17.155  -4.392   2.471
ATOM   3294  O   ILE C 107      18.158  -3.682   2.455
ATOM   3295  N   ASN C 108      16.268  -4.371   3.483
ATOM   3296  CA  ASN C 108      16.304  -3.517   4.641
ATOM   3297  CB  ASN C 108      14.943  -3.410   5.342
ATOM   3298  CG  ASN C 108      14.024  -2.634   4.409
ATOM   3299  OD1 ASN C 108      14.428  -1.640   3.808
ATOM   3300  ND2 ASN C 108      12.755  -3.102   4.272
ATOM   3301  C   ASN C 108      17.308  -3.999   5.631
ATOM   3302  O   ASN C 108      17.723  -3.240   6.505
ATOM   3303  N   MET C 109      17.753  -5.261   5.485
ATOM   3304  CA  MET C 109      18.594  -5.933   6.433
ATOM   3305  CB  MET C 109      20.035  -5.378   6.409
ATOM   3306  CG  MET C 109      20.260  -4.046   7.129
ATOM   3307  SD  MET C 109      21.989  -3.480   7.135
ATOM   3308  CE  MET C 109      21.668  -2.007   8.148
ATOM   3309  C   MET C 109      17.981  -5.896   7.802
ATOM   3310  O   MET C 109      18.585  -5.482   8.792
ATOM   3311  N   GLU C 110      16.709  -6.353   7.860
ATOM   3312  CA  GLU C 110      15.969  -6.463   9.085
ATOM   3313  CB  GLU C 110      14.791  -5.479   9.121
ATOM   3314  CG  GLU C 110      13.959  -5.524   7.844
ATOM   3315  CD  GLU C 110      13.224  -4.199   7.719
ATOM   3316  OE1 GLU C 110      13.435  -3.321   8.597
ATOM   3317  OE2 GLU C 110      12.449  -4.044   6.739
ATOM   3318  C   GLU C 110      15.485  -7.883   9.245
ATOM   3319  O   GLU C 110      15.050  -8.508   8.278
ATOM   3320  N   TYR C 111      15.580  -8.445  10.479
ATOM   3321  CA  TYR C 111      15.172  -9.809  10.712
ATOM   3322  CB  TYR C 111      16.317 -10.798  10.992
ATOM   3323  CG  TYR C 111      16.971 -11.168   9.709
ATOM   3324  CD1 TYR C 111      16.418 -12.165   8.938
ATOM   3325  CE1 TYR C 111      16.994 -12.535   7.747
ATOM   3326  CZ  TYR C 111      18.134 -11.903   7.318
ATOM   3327  OH  TYR C 111      18.732 -12.278   6.097
ATOM   3328  CD2 TYR C 111      18.110 -10.536   9.273
ATOM   3329  CE2 TYR C 111      18.688 -10.906   8.083
ATOM   3330  C   TYR C 111      14.239  -9.959  11.878
ATOM   3331  O   TYR C 111      14.474  -9.437  12.961
ATOM   3332  N   THR C 112      13.144 -10.721  11.695
ATOM   3333  CA  THR C 112      12.272 -10.995  12.806
ATOM   3334  CB  THR C 112      10.834 -10.658  12.538
ATOM   3335  OG1 THR C 112      10.707  -9.282  12.212
ATOM   3336  CG2 THR C 112      10.002 -10.984  13.790
ATOM   3337  C   THR C 112      12.359 -12.475  13.053
ATOM   3338  O   THR C 112      11.993 -13.273  12.194
ATOM   3339  N   ILE C 113      12.840 -12.878  14.249
ATOM   3340  CA  ILE C 113      13.051 -14.275  14.540
ATOM   3341  CB  ILE C 113      14.525 -14.603  14.589
ATOM   3342  CG2 ILE C 113      14.718 -16.103  14.864
ATOM   3343  CG1 ILE C 113      15.212 -14.157  13.289
ATOM   3344  CD  ILE C 113      16.737 -14.222  13.355
ATOM   3345  C   ILE C 113      12.496 -14.549  15.916
ATOM   3346  O   ILE C 113      12.165 -13.619  16.647
ATOM   3347  N   ASP C 114      12.312 -15.839  16.287
ATOM   3348  CA  ASP C 114      11.880 -16.149  17.624
ATOM   3349  CB  ASP C 114      10.392 -16.539  17.758
ATOM   3350  CG  ASP C 114      10.097 -17.801  16.964
ATOM   3351  OD1 ASP C 114      10.387 -17.809  15.739
ATOM   3352  OD2 ASP C 114       9.549 -18.762  17.567
ATOM   3353  C   ASP C 114      12.740 -17.247  18.183
ATOM   3354  O   ASP C 114      13.046 -18.223  17.499
ATOM   3355  N   ILE C 115      13.176 -17.089  19.455
ATOM   3356  CA  ILE C 115      14.047 -18.039  20.089
ATOM   3357  CB  ILE C 115      15.487 -17.607  19.964
ATOM   3358  CG2 ILE C 115      16.413 -18.715  20.498
ATOM   3359  CG1 ILE C 115      15.796 -17.285  18.492
ATOM   3360  CD  ILE C 115      17.092 -16.497  18.303
ATOM   3361  C   ILE C 115      13.676 -18.067  21.548
ATOM   3362  O   ILE C 115      12.799 -17.325  21.984
ATOM   3363  N   PHE C 116      14.307 -18.959  22.340
ATOM   3364  CA  PHE C 116      14.043 -19.025  23.751
ATOM   3365  CB  PHE C 116      13.964 -20.467  24.276
ATOM   3366  CG  PHE C 116      12.783 -21.106  23.630
ATOM   3367  CD1 PHE C 116      12.897 -21.661  22.377
ATOM   3368  CE1 PHE C 116      11.818 -22.251  21.766
ATOM   3369  CZ  PHE C 116      10.605 -22.285  22.408
ATOM   3370  CD2 PHE C 116      11.563 -21.135  24.262
ATOM   3371  CE2 PHE C 116      10.478 -21.724  23.656
ATOM   3372  C   PHE C 116      15.195 -18.370  24.445
ATOM   3373  O   PHE C 116      16.351 -18.557  24.068
ATOM   3374  N   PHE C 117      14.909 -17.551  25.475
ATOM   3375  CA  PHE C 117      15.987 -16.926  26.169
ATOM   3376  CB  PHE C 117      15.712 -15.452  26.521
ATOM   3377  CG  PHE C 117      16.996 -14.804  26.914
ATOM   3378  CD1 PHE C 117      17.924 -14.479  25.951
ATOM   3379  CE1 PHE C 117      19.110 -13.874  26.291
ATOM   3380  CZ  PHE C 117      19.376 -13.580  27.606
ATOM   3381  CD2 PHE C 117      17.266 -14.497  28.228
ATOM   3382  CE2 PHE C 117      18.452 -13.891  28.574
ATOM   3383  C   PHE C 117      16.181 -17.711  27.421
ATOM   3384  O   PHE C 117      15.479 -17.533  28.416
ATOM   3385  N   ALA C 118      17.167 -18.623  27.395
ATOM   3386  CA  ALA C 118      17.401 -19.419  28.555
ATOM   3387  CB  ALA C 118      17.966 -20.814  28.237
ATOM   3388  C   ALA C 118      18.427 -18.693  29.349
ATOM   3389  O   ALA C 118      19.522 -18.413  28.865
ATOM   3390  N   GLN C 119      18.076 -18.354  30.599
ATOM   3391  CA  GLN C 119      18.998 -17.663  31.447
ATOM   3392  CB  GLN C 119      18.460 -16.309  31.942
ATOM   3393  CG  GLN C 119      17.215 -16.440  32.824
ATOM   3394  CD  GLN C 119      16.780 -15.044  33.246
ATOM   3395  OE1 GLN C 119      17.408 -14.049  32.887
ATOM   3396  NE2 GLN C 119      15.672 -14.964  34.031
ATOM   3397  C   GLN C 119      19.178 -18.531  32.643
ATOM   3398  O   GLN C 119      18.250 -19.229  33.048
ATOM   3399  N   MET C 120      20.394 -18.549  33.219
ATOM   3400  CA  MET C 120      20.599 -19.353  34.385
ATOM   3401  CB  MET C 120      21.089 -20.774  34.059
ATOM   3402  CG  MET C 120      20.128 -21.591  33.195
ATOM   3403  SD  MET C 120      20.728 -23.261  32.793
ATOM   3404  CE  MET C 120      22.106 -22.696  31.752
ATOM   3405  C   MET C 120      21.702 -18.720  35.169
ATOM   3406  O   MET C 120      22.700 -18.282  34.601
ATOM   3407  N   TRP C 121      21.542 -18.646  36.504
ATOM   3408  CA  TRP C 121      22.588 -18.147  37.347
ATOM   3409  CB  TRP C 121      22.571 -16.628  37.600
ATOM   3410  CG  TRP C 121      21.576 -16.166  38.635
ATOM   3411  CD1 TRP C 121      21.821 -15.724  39.902
ATOM   3412  NE1 TRP C 121      20.638 -15.435  40.535
ATOM   3413  CE2 TRP C 121      19.602 -15.693  39.664
ATOM   3414  CD2 TRP C 121      20.153 -16.151  38.467
ATOM   3415  CE3 TRP C 121      19.368 -16.495  37.404
ATOM   3416  CZ3 TRP C 121      18.006 -16.365  37.562
ATOM   3417  CZ2 TRP C 121      18.253 -15.573  39.819
ATOM   3418  CH2 TRP C 121      17.461 -15.914  38.747
ATOM   3419  C   TRP C 121      22.336 -18.807  38.666
ATOM   3420  O   TRP C 121      21.517 -19.721  38.753
ATOM   3421  N   TYR C 122      23.044 -18.371  39.727
ATOM   3422  CA  TYR C 122      22.884 -18.987  41.015
ATOM   3423  CB  TYR C 122      24.217 -19.594  41.499
ATOM   3424  CG  TYR C 122      24.100 -20.246  42.836
ATOM   3425  CD1 TYR C 122      23.687 -21.555  42.960
ATOM   3426  CE1 TYR C 122      23.598 -22.150  44.198
ATOM   3427  CZ  TYR C 122      23.926 -21.440  45.329
ATOM   3428  OH  TYR C 122      23.843 -22.038  46.604
ATOM   3429  CD2 TYR C 122      24.428 -19.546  43.974
ATOM   3430  CE2 TYR C 122      24.341 -20.137  45.212
ATOM   3431  C   TYR C 122      22.474 -17.923  41.990
ATOM   3432  O   TYR C 122      23.096 -16.864  42.064
ATOM   3433  N   ASP C 123      21.392 -18.178  42.754
ATOM   3434  CA  ASP C 123      20.937 -17.243  43.741
ATOM   3435  CB  ASP C 123      19.426 -16.950  43.653
ATOM   3436  CG  ASP C 123      19.080 -15.774  44.561
ATOM   3437  OD1 ASP C 123      19.727 -15.630  45.630
ATOM   3438  OD2 ASP C 123      18.159 -14.998  44.191
ATOM   3439  C   ASP C 123      21.199 -17.867  45.073
ATOM   3440  O   ASP C 123      20.392 -18.635  45.591
ATOM   3441  N   ARG C 124      22.340 -17.509  45.678
ATOM   3442  CA  ARG C 124      22.735 -18.053  46.942
ATOM   3443  CB  ARG C 124      24.055 -17.450  47.449
ATOM   3444  CG  ARG C 124      25.235 -17.637  46.495
ATOM   3445  CD  ARG C 124      26.541 -17.032  47.010
ATOM   3446  NE  ARG C 124      27.587 -17.292  45.982
ATOM   3447  CZ  ARG C 124      27.770 -16.413  44.953
ATOM   3448  NH1 ARG C 124      27.014 -15.277  44.880
ATOM   3449  NH2 ARG C 124      28.710 -16.668  43.997
ATOM   3450  C   ARG C 124      21.693 -17.647  47.929
ATOM   3451  O   ARG C 124      21.398 -18.362  48.885
ATOM   3452  N   ARG C 125      21.127 -16.451  47.714
ATOM   3453  CA  ARG C 125      20.180 -15.857  48.608
ATOM   3454  CB  ARG C 125      19.728 -14.475  48.112
ATOM   3455  CG  ARG C 125      20.862 -13.659  47.483
ATOM   3456  CD  ARG C 125      22.007 -13.304  48.429
ATOM   3457  NE  ARG C 125      23.041 -12.601  47.617
ATOM   3458  CZ  ARG C 125      24.006 -11.854  48.230
ATOM   3459  NH1 ARG C 125      24.019 -11.743  49.590
ATOM   3460  NH2 ARG C 125      24.955 -11.217  47.482
ATOM   3461  C   ARG C 125      18.946 -16.708  48.656
ATOM   3462  O   ARG C 125      18.308 -16.847  49.697
ATOM   3463  N   LEU C 126      18.579 -17.270  47.491
ATOM   3464  CA  LEU C 126      17.382 -18.018  47.234
ATOM   3465  CB  LEU C 126      17.127 -18.159  45.726
ATOM   3466  CG  LEU C 126      15.732 -18.694  45.373
ATOM   3467  CD1 LEU C 126      14.633 -17.814  45.990
ATOM   3468  CD2 LEU C 126      15.575 -18.801  43.849
ATOM   3469  C   LEU C 126      17.354 -19.372  47.889
ATOM   3470  O   LEU C 126      16.273 -19.925  48.080
ATOM   3471  N   LYS C 127      18.518 -19.980  48.195
ATOM   3472  CA  LYS C 127      18.518 -21.303  48.765
ATOM   3473  CB  LYS C 127      19.916 -21.810  49.160
ATOM   3474  CG  LYS C 127      20.611 -20.932  50.201
ATOM   3475  CD  LYS C 127      21.845 -21.582  50.828
ATOM   3476  CE  LYS C 127      22.999 -21.783  49.843
ATOM   3477  NZ  LYS C 127      23.507 -20.470  49.385
ATOM   3478  C   LYS C 127      17.646 -21.317  49.983
ATOM   3479  O   LYS C 127      17.601 -20.356  50.748
ATOM   3480  N   PHE C 128      16.905 -22.430  50.170
ATOM   3481  CA  PHE C 128      15.958 -22.522  51.243
ATOM   3482  CB  PHE C 128      14.511 -22.772  50.798
ATOM   3483  CG  PHE C 128      13.976 -21.592  50.062
ATOM   3484  CD1 PHE C 128      13.361 -20.567  50.743
ATOM   3485  CE1 PHE C 128      12.861 -19.476  50.072
ATOM   3486  CZ  PHE C 128      12.970 -19.402  48.704
ATOM   3487  CD2 PHE C 128      14.080 -21.510  48.691
ATOM   3488  CE2 PHE C 128      13.580 -20.421  48.014
ATOM   3489  C   PHE C 128      16.303 -23.690  52.105
ATOM   3490  O   PHE C 128      17.387 -24.261  52.012
ATOM   3491  N   ASN C 129      15.368 -24.036  53.012
ATOM   3492  CA  ASN C 129      15.524 -25.136  53.918
ATOM   3493  CB  ASN C 129      15.477 -24.728  55.402
ATOM   3494  CG  ASN C 129      16.800 -24.064  55.756
ATOM   3495  OD1 ASN C 129      17.856 -24.461  55.266
ATOM   3496  ND2 ASN C 129      16.746 -23.030  56.638
ATOM   3497  C   ASN C 129      14.382 -26.074  53.688
ATOM   3498  O   ASN C 129      14.477 -27.018  52.906
ATOM   3499  N   SER C 130      13.253 -25.833  54.374
ATOM   3500  CA  SER C 130      12.139 -26.727  54.267
ATOM   3501  CB  SER C 130      10.911 -26.252  55.062
ATOM   3502  OG  SER C 130      11.202 -26.245  56.453
ATOM   3503  C   SER C 130      11.724 -26.837  52.832
ATOM   3504  O   SER C 130      11.484 -27.939  52.352
ATOM   3505  N   THR C 131      11.616 -25.710  52.102
ATOM   3506  CA  THR C 131      11.191 -25.794  50.732
ATOM   3507  CB  THR C 131      10.847 -24.472  50.106
ATOM   3508  OG1 THR C 131      11.993 -23.642  50.023
ATOM   3509  CG2 THR C 131       9.760 -23.795  50.958
ATOM   3510  C   THR C 131      12.256 -26.450  49.909
ATOM   3511  O   THR C 131      11.956 -27.148  48.940
ATOM   3512  N   ILE C 132      13.544 -26.215  50.220
ATOM   3513  CA  ILE C 132      14.510 -26.873  49.392
ATOM   3514  CB  ILE C 132      15.941 -26.460  49.612
ATOM   3515  CG2 ILE C 132      16.041 -24.964  49.284
ATOM   3516  CG1 ILE C 132      16.444 -26.837  51.013
ATOM   3517  CD  ILE C 132      17.966 -26.798  51.147
ATOM   3518  C   ILE C 132      14.431 -28.347  49.626
ATOM   3519  O   ILE C 132      14.411 -29.131  48.678
ATOM   3520  N   LYS C 133      14.374 -28.760  50.907
ATOM   3521  CA  LYS C 133      14.349 -30.157  51.233
ATOM   3522  CB  LYS C 133      14.386 -30.420  52.749
ATOM   3523  CG  LYS C 133      15.690 -29.985  53.421
ATOM   3524  CD  LYS C 133      16.934 -30.672  52.855
ATOM   3525  CE  LYS C 133      18.221 -30.318  53.603
ATOM   3526  NZ  LYS C 133      18.466 -28.860  53.532
ATOM   3527  C   LYS C 133      13.088 -30.758  50.710
ATOM   3528  O   LYS C 133      13.100 -31.837  50.118
ATOM   3529  N   VAL C 134      11.959 -30.061  50.917
ATOM   3530  CA  VAL C 134      10.693 -30.563  50.481
ATOM   3531  CB  VAL C 134       9.600 -30.296  51.477
ATOM   3532  CG1 VAL C 134       8.273 -30.850  50.936
ATOM   3533  CG2 VAL C 134      10.021 -30.901  52.828
ATOM   3534  C   VAL C 134      10.359 -29.836  49.219
ATOM   3535  O   VAL C 134       9.955 -28.675  49.246
ATOM   3536  N   LEU C 135      10.492 -30.538  48.080
ATOM   3537  CA  LEU C 135      10.271 -29.991  46.773
ATOM   3538  CB  LEU C 135       9.072 -29.029  46.671
ATOM   3539  CG  LEU C 135       7.704 -29.729  46.772
ATOM   3540  CD1 LEU C 135       7.458 -30.641  45.560
ATOM   3541  CD2 LEU C 135       7.543 -30.467  48.108
ATOM   3542  C   LEU C 135      11.507 -29.268  46.359
ATOM   3543  O   LEU C 135      11.636 -28.055  46.523
ATOM   3544  N   ARG C 136      12.430 -30.023  45.742
ATOM   3545  CA  ARG C 136      13.700 -29.517  45.327
ATOM   3546  CB  ARG C 136      14.562 -30.611  44.672
ATOM   3547  CG  ARG C 136      16.038 -30.246  44.513
ATOM   3548  CD  ARG C 136      16.852 -30.393  45.801
ATOM   3549  NE  ARG C 136      17.516 -31.728  45.773
ATOM   3550  CZ  ARG C 136      16.922 -32.808  46.359
ATOM   3551  NH1 ARG C 136      15.719 -32.669  46.989
ATOM   3552  NH2 ARG C 136      17.537 -34.027  46.323
ATOM   3553  C   ARG C 136      13.452 -28.454  44.307
ATOM   3554  O   ARG C 136      14.128 -27.427  44.293
ATOM   3555  N   LEU C 137      12.461 -28.679  43.421
ATOM   3556  CA  LEU C 137      12.200 -27.731  42.378
ATOM   3557  CB  LEU C 137      12.167 -28.396  40.981
ATOM   3558  CG  LEU C 137      12.051 -27.472  39.743
ATOM   3559  CD1 LEU C 137      12.099 -28.307  38.454
ATOM   3560  CD2 LEU C 137      10.804 -26.571  39.761
ATOM   3561  C   LEU C 137      10.870 -27.099  42.646
ATOM   3562  O   LEU C 137       9.910 -27.766  43.029
ATOM   3563  N   ASN C 138      10.804 -25.764  42.468
ATOM   3564  CA  ASN C 138       9.587 -25.026  42.632
ATOM   3565  CB  ASN C 138       9.484 -24.308  43.989
ATOM   3566  CG  ASN C 138       8.123 -23.630  44.065
ATOM   3567  OD1 ASN C 138       8.024 -22.437  44.343
ATOM   3568  ND2 ASN C 138       7.042 -24.416  43.813
ATOM   3569  C   ASN C 138       9.583 -23.973  41.570
ATOM   3570  O   ASN C 138      10.635 -23.587  41.066
ATOM   3571  N   SER C 139       8.388 -23.482  41.188
ATOM   3572  CA  SER C 139       8.339 -22.478  40.164
ATOM   3573  CB  SER C 139       7.264 -22.755  39.100
ATOM   3574  OG  SER C 139       5.985 -22.821  39.712
ATOM   3575  C   SER C 139       8.011 -21.169  40.812
ATOM   3576  O   SER C 139       7.131 -21.092  41.668
ATOM   3577  N   ASN C 140       8.739 -20.099  40.421
ATOM   3578  CA  ASN C 140       8.502 -18.798  40.978
ATOM   3579  CB  ASN C 140       9.523 -18.414  42.063
ATOM   3580  CG  ASN C 140       9.369 -19.385  43.225
ATOM   3581  OD1 ASN C 140      10.232 -20.232  43.454
ATOM   3582  ND2 ASN C 140       8.244 -19.265  43.978
ATOM   3583  C   ASN C 140       8.651 -17.799  39.874
ATOM   3584  O   ASN C 140       9.485 -17.955  38.986
ATOM   3585  N   MET C 141       7.853 -16.718  39.917
ATOM   3586  CA  MET C 141       7.894 -15.739  38.873
ATOM   3587  CB  MET C 141       6.747 -14.719  38.948
ATOM   3588  CG  MET C 141       6.872 -13.757  40.130
ATOM   3589  SD  MET C 141       6.879 -14.568  41.757
ATOM   3590  CE  MET C 141       5.174 -15.182  41.637
ATOM   3591  C   MET C 141       9.178 -14.983  38.973
ATOM   3592  O   MET C 141       9.824 -14.952  40.019
ATOM   3593  N   VAL C 142       9.569 -14.342  37.854
ATOM   3594  CA  VAL C 142      10.780 -13.576  37.793
ATOM   3595  CB  VAL C 142      11.373 -13.465  36.404
ATOM   3596  CG1 VAL C 142      10.475 -12.602  35.507
ATOM   3597  CG2 VAL C 142      12.836 -12.997  36.506
ATOM   3598  C   VAL C 142      10.423 -12.210  38.291
ATOM   3599  O   VAL C 142       9.545 -12.061  39.139
ATOM   3600  N   GLY C 143      11.159 -11.179  37.848
ATOM   3601  CA  GLY C 143      10.889  -9.838  38.267
ATOM   3602  C   GLY C 143      11.734  -9.631  39.473
ATOM   3603  O   GLY C 143      12.023  -8.505  39.877
ATOM   3604  N   LYS C 144      12.114 -10.764  40.087
ATOM   3605  CA  LYS C 144      12.948 -10.840  41.249
ATOM   3606  CB  LYS C 144      12.894 -12.225  41.913
ATOM   3607  CG  LYS C 144      11.505 -12.584  42.446
ATOM   3608  CD  LYS C 144      11.341 -14.068  42.774
ATOM   3609  CE  LYS C 144       9.952 -14.428  43.305
ATOM   3610  NZ  LYS C 144       9.852 -15.891  43.507
ATOM   3611  C   LYS C 144      14.382 -10.562  40.914
ATOM   3612  O   LYS C 144      15.123 -10.061  41.756
ATOM   3613  N   ILE C 145      14.838 -10.894  39.689
ATOM   3614  CA  ILE C 145      16.251 -10.794  39.443
ATOM   3615  CB  ILE C 145      16.871 -12.092  39.023
ATOM   3616  CG2 ILE C 145      16.673 -13.105  40.163
ATOM   3617  CG1 ILE C 145      16.276 -12.536  37.675
ATOM   3618  CD  ILE C 145      17.094 -13.607  36.955
ATOM   3619  C   ILE C 145      16.549  -9.842  38.331
ATOM   3620  O   ILE C 145      15.686  -9.482  37.532
ATOM   3621  N   TRP C 146      17.824  -9.400  38.279
ATOM   3622  CA  TRP C 146      18.275  -8.527  37.238
ATOM   3623  CB  TRP C 146      19.784  -8.234  37.325
ATOM   3624  CG  TRP C 146      20.388  -7.646  36.073
ATOM   3625  CD1 TRP C 146      20.374  -6.371  35.589
ATOM   3626  NE1 TRP C 146      21.072  -6.313  34.404
ATOM   3627  CE2 TRP C 146      21.555  -7.573  34.117
ATOM   3628  CD2 TRP C 146      21.146  -8.429  35.136
ATOM   3629  CE3 TRP C 146      21.476  -9.754  35.130
ATOM   3630  CZ3 TRP C 146      22.227 -10.212  34.071
ATOM   3631  CZ2 TRP C 146      22.305  -8.030  33.070
ATOM   3632  CH2 TRP C 146      22.635  -9.368  33.060
ATOM   3633  C   TRP C 146      18.015  -9.220  35.946
ATOM   3634  O   TRP C 146      18.347 -10.391  35.775
ATOM   3635  N   ILE C 147      17.384  -8.500  34.998
ATOM   3636  CA  ILE C 147      17.063  -9.096  33.738
ATOM   3637  CB  ILE C 147      15.592  -9.078  33.446
ATOM   3638  CG2 ILE C 147      15.380  -9.594  32.014
ATOM   3639  CG1 ILE C 147      14.827  -9.876  34.515
ATOM   3640  CD  ILE C 147      13.315  -9.660  34.470
ATOM   3641  C   ILE C 147      17.728  -8.289  32.672
ATOM   3642  O   ILE C 147      17.500  -7.087  32.543
ATOM   3643  N   PRO C 148      18.561  -8.949  31.916
ATOM   3644  CD  PRO C 148      18.414 -10.373  31.672
ATOM   3645  CA  PRO C 148      19.278  -8.294  30.862
ATOM   3646  CB  PRO C 148      20.000  -9.407  30.109
ATOM   3647  CG  PRO C 148      19.049 -10.607  30.290
ATOM   3648  C   PRO C 148      18.299  -7.601  29.978
ATOM   3649  O   PRO C 148      17.603  -8.271  29.217
ATOM   3650  N   ASP C 149      18.256  -6.259  30.021
ATOM   3651  CA  ASP C 149      17.374  -5.578  29.130
ATOM   3652  CB  ASP C 149      16.989  -4.171  29.622
ATOM   3653  CG  ASP C 149      18.251  -3.363  29.881
ATOM   3654  OD1 ASP C 149      19.149  -3.867  30.608
ATOM   3655  OD2 ASP C 149      18.333  -2.225  29.348
ATOM   3656  C   ASP C 149      18.133  -5.510  27.852
ATOM   3657  O   ASP C 149      18.527  -4.445  27.379
ATOM   3658  N   THR C 150      18.321  -6.695  27.250
ATOM   3659  CA  THR C 150      19.161  -6.851  26.106
ATOM   3660  CB  THR C 150      19.447  -8.288  25.782
ATOM   3661  OG1 THR C 150      18.242  -8.963  25.453
ATOM   3662  CG2 THR C 150      20.107  -8.948  27.004
ATOM   3663  C   THR C 150      18.556  -6.235  24.886
ATOM   3664  O   THR C 150      17.371  -6.369  24.586
ATOM   3665  N   PHE C 151      19.428  -5.531  24.149
ATOM   3666  CA  PHE C 151      19.176  -4.899  22.900
ATOM   3667  CB  PHE C 151      19.130  -3.365  22.982
ATOM   3668  CG  PHE C 151      17.847  -3.038  23.665
ATOM   3669  CD1 PHE C 151      17.763  -3.014  25.038
ATOM   3670  CE1 PHE C 151      16.574  -2.717  25.661
ATOM   3671  CZ  PHE C 151      15.454  -2.444  24.914
ATOM   3672  CD2 PHE C 151      16.718  -2.771  22.924
ATOM   3673  CE2 PHE C 151      15.526  -2.473  23.542
ATOM   3674  C   PHE C 151      20.295  -5.332  22.011
ATOM   3675  O   PHE C 151      21.307  -5.852  22.476
ATOM   3676  N   PHE C 152      20.134  -5.158  20.692
ATOM   3677  CA  PHE C 152      21.120  -5.667  19.793
ATOM   3678  CB  PHE C 152      20.515  -6.517  18.684
ATOM   3679  CG  PHE C 152      19.682  -7.577  19.306
ATOM   3680  CD1 PHE C 152      18.414  -7.277  19.745
ATOM   3681  CE1 PHE C 152      17.623  -8.242  20.320
ATOM   3682  CZ  PHE C 152      18.101  -9.522  20.453
ATOM   3683  CD2 PHE C 152      20.155  -8.858  19.436
ATOM   3684  CE2 PHE C 152      19.365  -9.823  20.009
ATOM   3685  C   PHE C 152      21.787  -4.532  19.104
ATOM   3686  O   PHE C 152      21.117  -3.687  18.521
ATOM   3687  N   ARG C 153      23.136  -4.530  19.073
ATOM   3688  CA  ARG C 153      23.827  -3.397  18.524
ATOM   3689  CB  ARG C 153      25.352  -3.585  18.485
ATOM   3690  CG  ARG C 153      26.087  -2.379  17.898
ATOM   3691  CD  ARG C 153      27.609  -2.521  17.909
ATOM   3692  NE  ARG C 153      28.046  -2.460  19.332
ATOM   3693  CZ  ARG C 153      28.282  -1.249  19.916
ATOM   3694  NH1 ARG C 153      28.108  -0.102  19.198
ATOM   3695  NH2 ARG C 153      28.687  -1.186  21.218
ATOM   3696  C   ARG C 153      23.365  -3.143  17.117
ATOM   3697  O   ARG C 153      22.956  -2.025  16.805
ATOM   3698  N   ASN C 154      23.424  -4.149  16.223
ATOM   3699  CA  ASN C 154      22.884  -3.953  14.901
ATOM   3700  CB  ASN C 154      23.353  -5.000  13.876
ATOM   3701  CG  ASN C 154      24.718  -4.600  13.356
ATOM   3702  OD1 ASN C 154      25.038  -3.415  13.298
ATOM   3703  ND2 ASN C 154      25.534  -5.608  12.946
ATOM   3704  C   ASN C 154      21.392  -4.078  14.912
ATOM   3705  O   ASN C 154      20.656  -3.197  14.469
ATOM   3706  N   SER C 155      20.943  -5.191  15.511
ATOM   3707  CA  SER C 155      19.615  -5.735  15.541
ATOM   3708  CB  SER C 155      19.749  -7.225  15.950
ATOM   3709  OG  SER C 155      18.525  -7.875  16.228
ATOM   3710  C   SER C 155      18.768  -4.915  16.490
ATOM   3711  O   SER C 155      18.753  -3.689  16.410
ATOM   3712  N   LYS C 156      17.955  -5.571  17.342
ATOM   3713  CA  LYS C 156      17.091  -4.939  18.300
ATOM   3714  CB  LYS C 156      17.791  -4.229  19.472
ATOM   3715  CG  LYS C 156      18.571  -2.965  19.091
ATOM   3716  CD  LYS C 156      19.202  -2.219  20.266
ATOM   3717  CE  LYS C 156      20.113  -1.070  19.830
ATOM   3718  NZ  LYS C 156      20.874  -0.554  20.989
ATOM   3719  C   LYS C 156      16.275  -3.907  17.614
ATOM   3720  O   LYS C 156      16.036  -2.822  18.142
ATOM   3721  N   LYS C 157      15.774  -4.242  16.426
ATOM   3722  CA  LYS C 157      15.006  -3.299  15.680
ATOM   3723  CB  LYS C 157      14.527  -3.874  14.336
ATOM   3724  CG  LYS C 157      13.700  -2.898  13.497
ATOM   3725  CD  LYS C 157      13.498  -3.361  12.051
ATOM   3726  CE  LYS C 157      12.671  -2.392  11.203
ATOM   3727  NZ  LYS C 157      13.470  -1.189  10.882
ATOM   3728  C   LYS C 157      13.803  -2.939  16.497
ATOM   3729  O   LYS C 157      13.287  -1.831  16.371
ATOM   3730  N   ALA C 158      13.298  -3.865  17.341
ATOM   3731  CA  ALA C 158      12.121  -3.550  18.107
ATOM   3732  CB  ALA C 158      10.808  -4.011  17.452
ATOM   3733  C   ALA C 158      12.191  -4.216  19.452
ATOM   3734  O   ALA C 158      13.145  -4.924  19.766
ATOM   3735  N   ASP C 159      11.142  -3.989  20.276
ATOM   3736  CA  ASP C 159      11.044  -4.457  21.634
ATOM   3737  CB  ASP C 159       9.848  -3.846  22.395
ATOM   3738  CG  ASP C 159      10.025  -4.060  23.894
ATOM   3739  OD1 ASP C 159      11.159  -4.415  24.313
ATOM   3740  OD2 ASP C 159       9.024  -3.880  24.639
ATOM   3741  C   ASP C 159      10.883  -5.949  21.629
ATOM   3742  O   ASP C 159      10.854  -6.580  20.574
ATOM   3743  N   ALA C 160      10.803  -6.552  22.837
ATOM   3744  CA  ALA C 160      10.738  -7.978  22.974
ATOM   3745  CB  ALA C 160      11.722  -8.532  24.016
ATOM   3746  C   ALA C 160       9.367  -8.400  23.390
ATOM   3747  O   ALA C 160       8.655  -7.676  24.085
ATOM   3748  N   HSD C 161       8.961  -9.601  22.929
ATOM   3749  CA  HSD C 161       7.682 -10.142  23.279
ATOM   3750  CB  HSD C 161       6.738 -10.330  22.080
ATOM   3751  ND1 HSD C 161       5.441  -8.150  21.923
ATOM   3752  CG  HSD C 161       6.365  -9.038  21.417
ATOM   3753  CE1 HSD C 161       5.375  -7.115  21.048
ATOM   3754  NE2 HSD C 161       6.189  -7.276  20.020
ATOM   3755  CD2 HSD C 161       6.812  -8.488  20.256
ATOM   3756  C   HSD C 161       7.899 -11.495  23.877
ATOM   3757  O   HSD C 161       8.391 -12.413  23.223
ATOM   3758  N   TRP C 162       7.464 -11.657  25.139
ATOM   3759  CA  TRP C 162       7.620 -12.877  25.870
ATOM   3760  CB  TRP C 162       7.177 -14.135  25.106
ATOM   3761  CG  TRP C 162       5.678 -14.235  25.014
ATOM   3762  CD1 TRP C 162       4.844 -14.144  23.939
ATOM   3763  NE1 TRP C 162       3.538 -14.248  24.354
ATOM   3764  CE2 TRP C 162       3.522 -14.402  25.724
ATOM   3765  CD2 TRP C 162       4.843 -14.400  26.169
ATOM   3766  CE3 TRP C 162       5.154 -14.530  27.492
ATOM   3767  CZ3 TRP C 162       4.107 -14.674  28.375
ATOM   3768  CZ2 TRP C 162       2.487 -14.534  26.603
ATOM   3769  CH2 TRP C 162       2.799 -14.675  27.938
ATOM   3770  C   TRP C 162       9.031 -13.053  26.321
ATOM   3771  O   TRP C 162       9.385 -14.136  26.777
ATOM   3772  N   ILE C 163       9.884 -12.015  26.186
ATOM   3773  CA  ILE C 163      11.205 -12.128  26.742
ATOM   3774  CB  ILE C 163      12.154 -11.053  26.253
ATOM   3775  CG2 ILE C 163      11.676  -9.672  26.734
ATOM   3776  CG1 ILE C 163      13.610 -11.377  26.632
ATOM   3777  CD  ILE C 163      13.899 -11.359  28.134
ATOM   3778  C   ILE C 163      11.048 -12.084  28.230
ATOM   3779  O   ILE C 163      11.624 -12.878  28.970
ATOM   3780  N   THR C 164      10.263 -11.101  28.698
ATOM   3781  CA  THR C 164       9.869 -10.980  30.061
ATOM   3782  CB  THR C 164      10.888 -10.322  30.954
ATOM   3783  OG1 THR C 164      10.418 -10.304  32.294
ATOM   3784  CG2 THR C 164      11.188  -8.895  30.465
ATOM   3785  C   THR C 164       8.648 -10.134  29.978
ATOM   3786  O   THR C 164       8.677  -9.058  29.391
ATOM   3787  N   THR C 165       7.520 -10.581  30.548
ATOM   3788  CA  THR C 165       6.359  -9.742  30.485
ATOM   3789  CB  THR C 165       5.092 -10.567  30.570
ATOM   3790  OG1 THR C 165       3.961  -9.827  30.131
ATOM   3791  CG2 THR C 165       4.895 -11.128  31.991
ATOM   3792  C   THR C 165       6.598  -8.816  31.640
ATOM   3793  O   THR C 165       7.677  -8.224  31.668
ATOM   3794  N   PRO C 166       5.758  -8.562  32.598
ATOM   3795  CD  PRO C 166       4.376  -8.170  32.406
ATOM   3796  CA  PRO C 166       6.326  -7.864  33.702
ATOM   3797  CB  PRO C 166       5.152  -7.406  34.574
ATOM   3798  CG  PRO C 166       3.895  -7.927  33.845
ATOM   3799  C   PRO C 166       7.276  -8.849  34.308
ATOM   3800  O   PRO C 166       8.200  -8.442  35.009
ATOM   3801  N   ASN C 167       7.044 -10.155  34.055
ATOM   3802  CA  ASN C 167       7.908 -11.179  34.531
ATOM   3803  CB  ASN C 167       7.924 -11.259  36.070
ATOM   3804  CG  ASN C 167       6.521 -11.598  36.555
ATOM   3805  OD1 ASN C 167       6.215 -12.753  36.851
ATOM   3806  ND2 ASN C 167       5.641 -10.565  36.644
ATOM   3807  C   ASN C 167       7.379 -12.480  34.020
ATOM   3808  O   ASN C 167       6.169 -12.671  33.913
ATOM   3809  N   ARG C 168       8.287 -13.409  33.670
ATOM   3810  CA  ARG C 168       7.872 -14.725  33.295
ATOM   3811  CB  ARG C 168       8.429 -15.210  31.948
ATOM   3812  CG  ARG C 168       7.758 -14.567  30.734
ATOM   3813  CD  ARG C 168       6.745 -15.490  30.054
ATOM   3814  NE  ARG C 168       7.508 -16.650  29.512
ATOM   3815  CZ  ARG C 168       7.030 -17.920  29.667
ATOM   3816  NH1 ARG C 168       5.843 -18.129  30.307
ATOM   3817  NH2 ARG C 168       7.745 -18.981  29.189
ATOM   3818  C   ARG C 168       8.432 -15.609  34.358
ATOM   3819  O   ARG C 168       9.544 -15.390  34.833
ATOM   3820  N   MET C 169       7.670 -16.638  34.762
ATOM   3821  CA  MET C 169       8.098 -17.477  35.842
ATOM   3822  CB  MET C 169       7.039 -18.513  36.251
ATOM   3823  CG  MET C 169       5.855 -17.873  36.980
ATOM   3824  SD  MET C 169       4.386 -18.929  37.131
ATOM   3825  CE  MET C 169       3.583 -18.287  35.635
ATOM   3826  C   MET C 169       9.358 -18.178  35.458
ATOM   3827  O   MET C 169       9.700 -18.278  34.280
ATOM   3828  N   LEU C 170      10.115 -18.633  36.477
ATOM   3829  CA  LEU C 170      11.361 -19.300  36.239
ATOM   3830  CB  LEU C 170      12.601 -18.583  36.795
ATOM   3831  CG  LEU C 170      12.726 -17.114  36.387
ATOM   3832  CD1 LEU C 170      11.608 -16.311  37.059
ATOM   3833  CD2 LEU C 170      14.128 -16.555  36.684
ATOM   3834  C   LEU C 170      11.338 -20.570  37.018
ATOM   3835  O   LEU C 170      10.445 -20.816  37.825
ATOM   3836  N   ARG C 171      12.351 -21.414  36.769
ATOM   3837  CA  ARG C 171      12.520 -22.636  37.484
ATOM   3838  CB  ARG C 171      12.888 -23.825  36.581
ATOM   3839  CG  ARG C 171      11.782 -24.159  35.575
ATOM   3840  CD  ARG C 171      12.059 -25.405  34.733
ATOM   3841  NE  ARG C 171      13.296 -25.148  33.944
ATOM   3842  CZ  ARG C 171      13.877 -26.163  33.242
ATOM   3843  NH1 ARG C 171      13.307 -27.404  33.238
ATOM   3844  NH2 ARG C 171      15.030 -25.938  32.547
ATOM   3845  C   ARG C 171      13.638 -22.392  38.440
ATOM   3846  O   ARG C 171      14.719 -21.953  38.054
ATOM   3847  N   ILE C 172      13.391 -22.660  39.734
ATOM   3848  CA  ILE C 172      14.386 -22.392  40.728
ATOM   3849  CB  ILE C 172      13.895 -21.500  41.824
ATOM   3850  CG2 ILE C 172      14.946 -21.528  42.943
ATOM   3851  CG1 ILE C 172      13.565 -20.099  41.282
ATOM   3852  CD  ILE C 172      14.764 -19.394  40.650
ATOM   3853  C   ILE C 172      14.759 -23.680  41.382
ATOM   3854  O   ILE C 172      13.903 -24.497  41.717
ATOM   3855  N   TRP C 173      16.077 -23.889  41.562
ATOM   3856  CA  TRP C 173      16.582 -25.067  42.202
ATOM   3857  CB  TRP C 173      17.947 -25.515  41.656
ATOM   3858  CG  TRP C 173      17.903 -25.956  40.210
ATOM   3859  CD1 TRP C 173      18.097 -25.218  39.078
ATOM   3860  NE1 TRP C 173      17.964 -26.018  37.968
ATOM   3861  CE2 TRP C 173      17.677 -27.301  38.383
ATOM   3862  CD2 TRP C 173      17.632 -27.298  39.777
ATOM   3863  CE3 TRP C 173      17.366 -28.436  40.484
ATOM   3864  CZ3 TRP C 173      17.145 -29.589  39.763
ATOM   3865  CZ2 TRP C 173      17.457 -28.445  37.672
ATOM   3866  CH2 TRP C 173      17.189 -29.593  38.383
ATOM   3867  C   TRP C 173      16.738 -24.748  43.659
ATOM   3868  O   TRP C 173      16.794 -23.583  44.048
ATOM   3869  N   ASN C 174      16.798 -25.793  44.508
ATOM   3870  CA  ASN C 174      16.901 -25.618  45.931
ATOM   3871  CB  ASN C 174      16.881 -26.951  46.700
ATOM   3872  CG  ASN C 174      18.098 -27.765  46.286
ATOM   3873  OD1 ASN C 174      18.435 -27.841  45.105
ATOM   3874  ND2 ASN C 174      18.783 -28.388  47.283
ATOM   3875  C   ASN C 174      18.184 -24.921  46.262
ATOM   3876  O   ASN C 174      18.217 -24.030  47.108
ATOM   3877  N   ASP C 175      19.269 -25.301  45.569
ATOM   3878  CA  ASP C 175      20.585 -24.778  45.789
ATOM   3879  CB  ASP C 175      21.644 -25.457  44.902
ATOM   3880  CG  ASP C 175      21.797 -26.897  45.373
ATOM   3881  OD1 ASP C 175      21.352 -27.199  46.513
ATOM   3882  OD2 ASP C 175      22.356 -27.717  44.597
ATOM   3883  C   ASP C 175      20.573 -23.322  45.458
ATOM   3884  O   ASP C 175      21.409 -22.565  45.948
ATOM   3885  N   GLY C 176      19.622 -22.872  44.620
ATOM   3886  CA  GLY C 176      19.642 -21.484  44.261
ATOM   3887  C   GLY C 176      19.863 -21.359  42.787
ATOM   3888  O   GLY C 176      19.871 -20.252  42.254
ATOM   3889  N   ARG C 177      20.043 -22.488  42.075
ATOM   3890  CA  ARG C 177      20.245 -22.382  40.657
ATOM   3891  CB  ARG C 177      20.600 -23.716  39.980
ATOM   3892  CG  ARG C 177      20.964 -23.566  38.501
ATOM   3893  CD  ARG C 177      21.030 -24.897  37.751
ATOM   3894  NE  ARG C 177      22.053 -25.748  38.422
ATOM   3895  CZ  ARG C 177      22.058 -27.094  38.201
ATOM   3896  NH1 ARG C 177      21.143 -27.646  37.352
ATOM   3897  NH2 ARG C 177      22.974 -27.889  38.827
ATOM   3898  C   ARG C 177      18.961 -21.900  40.058
ATOM   3899  O   ARG C 177      17.882 -22.213  40.558
ATOM   3900  N   VAL C 178      19.040 -21.091  38.980
ATOM   3901  CA  VAL C 178      17.818 -20.611  38.398
ATOM   3902  CB  VAL C 178      17.601 -19.143  38.606
ATOM   3903  CG1 VAL C 178      16.288 -18.738  37.919
ATOM   3904  CG2 VAL C 178      17.621 -18.870  40.121
ATOM   3905  C   VAL C 178      17.814 -20.883  36.924
ATOM   3906  O   VAL C 178      18.804 -20.656  36.228
ATOM   3907  N   LEU C 179      16.669 -21.389  36.415
ATOM   3908  CA  LEU C 179      16.527 -21.707  35.022
ATOM   3909  CB  LEU C 179      16.266 -23.204  34.778
ATOM   3910  CG  LEU C 179      17.321 -24.130  35.412
ATOM   3911  CD1 LEU C 179      17.074 -25.599  35.032
ATOM   3912  CD2 LEU C 179      18.752 -23.658  35.111
ATOM   3913  C   LEU C 179      15.319 -20.986  34.506
ATOM   3914  O   LEU C 179      14.213 -21.215  34.982
ATOM   3915  N   TYR C 180      15.481 -20.089  33.515
ATOM   3916  CA  TYR C 180      14.339 -19.393  32.990
ATOM   3917  CB  TYR C 180      14.339 -17.913  33.420
ATOM   3918  CG  TYR C 180      13.355 -17.138  32.622
ATOM   3919  CD1 TYR C 180      11.999 -17.329  32.759
ATOM   3920  CE1 TYR C 180      11.112 -16.589  32.010
ATOM   3921  CZ  TYR C 180      11.580 -15.641  31.130
ATOM   3922  OH  TYR C 180      10.686 -14.873  30.354
ATOM   3923  CD2 TYR C 180      13.810 -16.176  31.753
ATOM   3924  CE2 TYR C 180      12.930 -15.435  31.008
ATOM   3925  C   TYR C 180      14.381 -19.493  31.497
ATOM   3926  O   TYR C 180      15.337 -19.044  30.866
ATOM   3927  N   SER C 181      13.337 -20.090  30.884
ATOM   3928  CA  SER C 181      13.366 -20.214  29.455
ATOM   3929  CB  SER C 181      13.473 -21.670  28.969
ATOM   3930  OG  SER C 181      12.321 -22.404  29.358
ATOM   3931  C   SER C 181      12.105 -19.644  28.887
ATOM   3932  O   SER C 181      11.021 -20.194  29.059
ATOM   3933  N   LEU C 182      12.219 -18.523  28.153
ATOM   3934  CA  LEU C 182      11.050 -17.922  27.580
ATOM   3935  CB  LEU C 182      10.815 -16.468  28.052
ATOM   3936  CG  LEU C 182      11.912 -15.439  27.667
ATOM   3937  CD1 LEU C 182      13.291 -15.910  28.133
ATOM   3938  CD2 LEU C 182      11.900 -15.010  26.190
ATOM   3939  C   LEU C 182      11.221 -17.879  26.097
ATOM   3940  O   LEU C 182      12.317 -17.639  25.607
ATOM   3941  N   ARG C 183      10.153 -18.142  25.322
ATOM   3942  CA  ARG C 183      10.288 -17.995  23.899
ATOM   3943  CB  ARG C 183       9.252 -18.757  23.059
ATOM   3944  CG  ARG C 183       7.820 -18.270  23.284
ATOM   3945  CD  ARG C 183       6.875 -18.656  22.147
ATOM   3946  NE  ARG C 183       7.459 -18.086  20.899
ATOM   3947  CZ  ARG C 183       7.274 -16.769  20.592
ATOM   3948  NH1 ARG C 183       6.542 -15.969  21.420
ATOM   3949  NH2 ARG C 183       7.836 -16.246  19.461
ATOM   3950  C   ARG C 183      10.043 -16.544  23.641
ATOM   3951  O   ARG C 183       9.352 -15.884  24.414
ATOM   3952  N   LEU C 184      10.611 -15.999  22.548
ATOM   3953  CA  LEU C 184      10.494 -14.587  22.320
ATOM   3954  CB  LEU C 184      11.748 -13.896  22.902
ATOM   3955  CG  LEU C 184      11.928 -12.373  22.745
ATOM   3956  CD1 LEU C 184      10.952 -11.560  23.604
ATOM   3957  CD2 LEU C 184      13.387 -11.992  23.044
ATOM   3958  C   LEU C 184      10.472 -14.324  20.844
ATOM   3959  O   LEU C 184      11.024 -15.083  20.049
ATOM   3960  N   THR C 185       9.796 -13.235  20.436
ATOM   3961  CA  THR C 185       9.831 -12.826  19.062
ATOM   3962  CB  THR C 185       8.473 -12.653  18.440
ATOM   3963  OG1 THR C 185       8.605 -12.332  17.063
ATOM   3964  CG2 THR C 185       7.699 -11.549  19.180
ATOM   3965  C   THR C 185      10.516 -11.499  19.108
ATOM   3966  O   THR C 185      10.179 -10.665  19.945
ATOM   3967  N   ILE C 186      11.533 -11.275  18.250
ATOM   3968  CA  ILE C 186      12.215 -10.019  18.355
ATOM   3969  CB  ILE C 186      13.560 -10.123  19.009
ATOM   3970  CG2 ILE C 186      13.347 -10.599  20.451
ATOM   3971  CG1 ILE C 186      14.498 -11.020  18.184
ATOM   3972  CD  ILE C 186      15.958 -10.947  18.627
ATOM   3973  C   ILE C 186      12.441  -9.415  17.008
ATOM   3974  O   ILE C 186      12.736 -10.110  16.035
ATOM   3975  N   ASP C 187      12.301  -8.076  16.934
ATOM   3976  CA  ASP C 187      12.590  -7.372  15.724
ATOM   3977  CB  ASP C 187      11.870  -6.024  15.580
ATOM   3978  CG  ASP C 187      10.402  -6.304  15.292
ATOM   3979  OD1 ASP C 187      10.063  -7.491  15.043
ATOM   3980  OD2 ASP C 187       9.602  -5.330  15.307
ATOM   3981  C   ASP C 187      14.057  -7.112  15.764
ATOM   3982  O   ASP C 187      14.588  -6.568  16.731
ATOM   3983  N   ALA C 188      14.743  -7.500  14.681
ATOM   3984  CA  ALA C 188      16.173  -7.495  14.604
ATOM   3985  CB  ALA C 188      16.703  -8.935  14.470
ATOM   3986  C   ALA C 188      16.563  -6.832  13.324
ATOM   3987  O   ALA C 188      15.752  -6.701  12.409
ATOM   3988  N   GLU C 189      17.820  -6.353  13.252
ATOM   3989  CA  GLU C 189      18.329  -5.838  12.016
ATOM   3990  CB  GLU C 189      18.402  -4.304  11.947
ATOM   3991  CG  GLU C 189      17.036  -3.627  11.830
ATOM   3992  CD  GLU C 189      17.273  -2.132  11.675
ATOM   3993  OE1 GLU C 189      18.462  -1.715  11.720
ATOM   3994  OE2 GLU C 189      16.271  -1.387  11.504
ATOM   3995  C   GLU C 189      19.724  -6.348  11.884
ATOM   3996  O   GLU C 189      20.586  -6.052  12.708
ATOM   3997  N   CYS C 190      19.998  -7.119  10.819
ATOM   3998  CA  CYS C 190      21.317  -7.659  10.691
ATOM   3999  CB  CYS C 190      21.293  -9.192  10.530
ATOM   4000  SG  CYS C 190      22.618 -10.085  11.406
ATOM   4001  C   CYS C 190      21.854  -7.051   9.423
ATOM   4002  O   CYS C 190      21.119  -6.470   8.638
ATOM   4003  N   GLN C 191      23.161  -7.212   9.201
ATOM   4004  CA  GLN C 191      24.070  -6.726   8.201
ATOM   4005  CB  GLN C 191      25.540  -6.985   8.580
ATOM   4006  CG  GLN C 191      26.564  -6.223   7.731
ATOM   4007  CD  GLN C 191      27.954  -6.589   8.232
ATOM   4008  OE1 GLN C 191      28.250  -7.760   8.468
ATOM   4009  NE2 GLN C 191      28.829  -5.563   8.407
ATOM   4010  C   GLN C 191      23.834  -7.331   6.860
ATOM   4011  O   GLN C 191      24.672  -7.143   5.980
ATOM   4012  N   LEU C 192      22.781  -8.157   6.688
ATOM   4013  CA  LEU C 192      22.620  -8.886   5.461
ATOM   4014  CB  LEU C 192      21.346  -9.752   5.409
ATOM   4015  CG  LEU C 192      20.034  -9.012   5.698
ATOM   4016  CD1 LEU C 192      20.003  -8.455   7.124
ATOM   4017  CD2 LEU C 192      19.769  -7.948   4.640
ATOM   4018  C   LEU C 192      22.697  -7.938   4.306
ATOM   4019  O   LEU C 192      23.132  -8.324   3.222
ATOM   4020  N   GLN C 193      22.290  -6.677   4.538
ATOM   4021  CA  GLN C 193      22.399  -5.573   3.625
ATOM   4022  CB  GLN C 193      23.712  -4.774   3.718
ATOM   4023  CG  GLN C 193      24.958  -5.562   3.326
ATOM   4024  CD  GLN C 193      26.136  -4.599   3.343
ATOM   4025  OE1 GLN C 193      26.189  -3.654   2.556
ATOM   4026  NE2 GLN C 193      27.107  -4.838   4.264
ATOM   4027  C   GLN C 193      22.178  -5.979   2.209
ATOM   4028  O   GLN C 193      21.470  -6.936   1.908
ATOM   4029  N   LEU C 194      22.786  -5.197   1.305
ATOM   4030  CA  LEU C 194      22.708  -5.333  -0.110
ATOM   4031  CB  LEU C 194      23.447  -4.207  -0.851
ATOM   4032  CG  LEU C 194      22.847  -2.811  -0.607
ATOM   4033  CD1 LEU C 194      23.629  -1.732  -1.374
ATOM   4034  CD2 LEU C 194      21.341  -2.787  -0.915
ATOM   4035  C   LEU C 194      23.346  -6.621  -0.528
ATOM   4036  O   LEU C 194      23.061  -7.122  -1.611
ATOM   4037  N   HSD C 195      24.278  -7.166   0.277
ATOM   4038  CA  HSD C 195      25.003  -8.327  -0.171
ATOM   4039  CB  HSD C 195      26.490  -8.243   0.211
ATOM   4040  ND1 HSD C 195      27.895  -7.670   2.253
ATOM   4041  CG  HSD C 195      26.712  -8.094   1.687
ATOM   4042  CE1 HSD C 195      27.709  -7.676   3.597
ATOM   4043  NE2 HSD C 195      26.497  -8.075   3.932
ATOM   4044  CD2 HSD C 195      25.872  -8.341   2.727
ATOM   4045  C   HSD C 195      24.451  -9.622   0.371
ATOM   4046  O   HSD C 195      25.214 -10.483   0.808
ATOM   4047  N   ASN C 196      23.112  -9.789   0.378
ATOM   4048  CA  ASN C 196      22.440 -11.004   0.775
ATOM   4049  CB  ASN C 196      20.985 -10.752   1.204
ATOM   4050  CG  ASN C 196      20.228 -10.204   0.001
ATOM   4051  OD1 ASN C 196      19.842 -10.946  -0.901
ATOM   4052  ND2 ASN C 196      20.004  -8.863  -0.012
ATOM   4053  C   ASN C 196      22.396 -12.005  -0.346
ATOM   4054  O   ASN C 196      22.291 -13.207  -0.115
ATOM   4055  N   PHE C 197      22.306 -11.519  -1.595
ATOM   4056  CA  PHE C 197      22.222 -12.345  -2.770
ATOM   4057  CB  PHE C 197      21.500 -11.672  -3.940
ATOM   4058  CG  PHE C 197      21.227 -12.746  -4.932
ATOM   4059  CD1 PHE C 197      20.227 -13.658  -4.685
ATOM   4060  CE1 PHE C 197      19.958 -14.658  -5.587
ATOM   4061  CZ  PHE C 197      20.688 -14.751  -6.749
ATOM   4062  CD2 PHE C 197      21.953 -12.843  -6.097
ATOM   4063  CE2 PHE C 197      21.687 -13.842  -7.004
ATOM   4064  C   PHE C 197      23.507 -12.932  -3.307
ATOM   4065  O   PHE C 197      23.404 -14.024  -3.864
ATOM   4066  N   PRO C 198      24.688 -12.324  -3.254
ATOM   4067  CD  PRO C 198      25.121 -11.477  -2.150
ATOM   4068  CA  PRO C 198      25.829 -12.873  -3.944
ATOM   4069  CB  PRO C 198      27.008 -11.985  -3.563
ATOM   4070  CG  PRO C 198      26.655 -11.554  -2.133
ATOM   4071  C   PRO C 198      26.079 -14.280  -3.517
ATOM   4072  O   PRO C 198      25.819 -14.614  -2.363
ATOM   4073  N   MET C 199      26.574 -15.113  -4.446
ATOM   4074  CA  MET C 199      26.795 -16.497  -4.170
ATOM   4075  CB  MET C 199      27.429 -17.243  -5.355
ATOM   4076  CG  MET C 199      26.539 -17.311  -6.596
ATOM   4077  SD  MET C 199      27.317 -18.127  -8.023
ATOM   4078  CE  MET C 199      28.477 -16.770  -8.356
ATOM   4079  C   MET C 199      27.782 -16.544  -3.060
ATOM   4080  O   MET C 199      27.701 -17.396  -2.179
ATOM   4081  N   ASP C 200      28.762 -15.627  -3.092
ATOM   4082  CA  ASP C 200      29.715 -15.572  -2.032
ATOM   4083  CB  ASP C 200      30.876 -14.593  -2.299
ATOM   4084  CG  ASP C 200      30.318 -13.236  -2.693
ATOM   4085  OD1 ASP C 200      29.556 -13.194  -3.694
ATOM   4086  OD2 ASP C 200      30.649 -12.229  -2.013
ATOM   4087  C   ASP C 200      28.981 -15.223  -0.780
ATOM   4088  O   ASP C 200      29.317 -15.720   0.294
ATOM   4089  N   GLU C 201      27.957 -14.351  -0.871
ATOM   4090  CA  GLU C 201      27.170 -14.096   0.300
ATOM   4091  CB  GLU C 201      26.670 -15.400   0.942
ATOM   4092  CG  GLU C 201      25.787 -16.227   0.005
ATOM   4093  CD  GLU C 201      25.888 -17.689   0.423
ATOM   4094  OE1 GLU C 201      26.047 -17.960   1.643
ATOM   4095  OE2 GLU C 201      25.826 -18.557  -0.488
ATOM   4096  C   GLU C 201      28.060 -13.411   1.285
ATOM   4097  O   GLU C 201      29.226 -13.149   1.000
ATOM   4098  N   HSD C 202      27.517 -13.053   2.465
ATOM   4099  CA  HSD C 202      28.346 -12.444   3.461
ATOM   4100  CB  HSD C 202      28.330 -10.905   3.457
ATOM   4101  ND1 HSD C 202      28.699 -10.121   1.060
ATOM   4102  CG  HSD C 202      29.157 -10.336   2.340
ATOM   4103  CE1 HSD C 202      29.739  -9.614   0.352
ATOM   4104  NE2 HSD C 202      30.830  -9.489   1.084
ATOM   4105  CD2 HSD C 202      30.462  -9.945   2.338
ATOM   4106  C   HSD C 202      27.912 -12.929   4.807
ATOM   4107  O   HSD C 202      27.086 -13.834   4.922
ATOM   4108  N   SER C 203      28.504 -12.345   5.868
ATOM   4109  CA  SER C 203      28.199 -12.742   7.211
ATOM   4110  CB  SER C 203      29.425 -13.236   7.999
ATOM   4111  OG  SER C 203      29.948 -14.414   7.402
ATOM   4112  C   SER C 203      27.685 -11.532   7.926
ATOM   4113  O   SER C 203      27.814 -10.413   7.432
ATOM   4114  N   CYS C 204      27.049 -11.732   9.102
ATOM   4115  CA  CYS C 204      26.524 -10.606   9.823
ATOM   4116  CB  CYS C 204      25.016 -10.412   9.635
ATOM   4117  SG  CYS C 204      24.372  -9.239  10.855
ATOM   4118  C   CYS C 204      26.724 -10.763  11.298
ATOM   4119  O   CYS C 204      26.698 -11.863  11.847
ATOM   4120  N   PRO C 205      27.000  -9.645  11.926
ATOM   4121  CD  PRO C 205      27.995  -8.762  11.338
ATOM   4122  CA  PRO C 205      27.084  -9.648  13.364
ATOM   4123  CB  PRO C 205      28.073  -8.548  13.744
ATOM   4124  CG  PRO C 205      28.939  -8.378  12.486
ATOM   4125  C   PRO C 205      25.751  -9.468  14.037
ATOM   4126  O   PRO C 205      25.037  -8.523  13.704
ATOM   4127  N   LEU C 206      25.410 -10.317  15.024
ATOM   4128  CA  LEU C 206      24.233 -10.061  15.800
ATOM   4129  CB  LEU C 206      23.176 -11.178  15.823
ATOM   4130  CG  LEU C 206      22.318 -11.253  14.551
ATOM   4131  CD1 LEU C 206      21.284 -12.384  14.638
ATOM   4132  CD2 LEU C 206      21.657  -9.895  14.271
ATOM   4133  C   LEU C 206      24.730  -9.867  17.185
ATOM   4134  O   LEU C 206      25.331 -10.761  17.776
ATOM   4135  N   GLU C 207      24.489  -8.675  17.748
ATOM   4136  CA  GLU C 207      25.064  -8.393  19.022
ATOM   4137  CB  GLU C 207      25.737  -7.007  19.003
ATOM   4138  CG  GLU C 207      26.728  -6.789  17.852
ATOM   4139  CD  GLU C 207      28.050  -7.482  18.144
ATOM   4140  OE1 GLU C 207      28.145  -8.178  19.188
ATOM   4141  OE2 GLU C 207      28.989  -7.319  17.320
ATOM   4142  C   GLU C 207      23.939  -8.345  20.011
ATOM   4143  O   GLU C 207      22.978  -7.626  19.797
ATOM   4144  N   PHE C 208      24.017  -9.089  21.132
ATOM   4145  CA  PHE C 208      22.975  -9.062  22.131
ATOM   4146  CB  PHE C 208      22.579 -10.456  22.657
ATOM   4147  CG  PHE C 208      21.840 -11.296  21.670
ATOM   4148  CD1 PHE C 208      22.431 -11.718  20.503
ATOM   4149  CE1 PHE C 208      21.736 -12.511  19.618
ATOM   4150  CZ  PHE C 208      20.450 -12.906  19.902
ATOM   4151  CD2 PHE C 208      20.561 -11.718  21.957
ATOM   4152  CE2 PHE C 208      19.863 -12.513  21.080
ATOM   4153  C   PHE C 208      23.572  -8.433  23.360
ATOM   4154  O   PHE C 208      24.725  -8.710  23.685
ATOM   4155  N   SER C 209      22.831  -7.548  24.071
ATOM   4156  CA  SER C 209      23.375  -7.027  25.302
ATOM   4157  CB  SER C 209      24.742  -6.340  25.129
ATOM   4158  OG  SER C 209      24.608  -5.181  24.320
ATOM   4159  C   SER C 209      22.443  -6.009  25.886
ATOM   4160  O   SER C 209      21.788  -5.273  25.156
ATOM   4161  N   SER C 210      22.420  -5.888  27.232
ATOM   4162  CA  SER C 210      21.498  -5.025  27.932
ATOM   4163  CB  SER C 210      21.621  -5.079  29.464
ATOM   4164  OG  SER C 210      21.222  -6.350  29.949
ATOM   4165  C   SER C 210      21.704  -3.591  27.555
ATOM   4166  O   SER C 210      22.799  -3.160  27.199
ATOM   4167  N   TYR C 211      20.584  -2.840  27.554
ATOM   4168  CA  TYR C 211      20.522  -1.453  27.202
ATOM   4169  CB  TYR C 211      19.075  -1.081  26.840
ATOM   4170  CG  TYR C 211      19.096  -0.095  25.729
ATOM   4171  CD1 TYR C 211      19.525  -0.511  24.489
ATOM   4172  CE1 TYR C 211      19.554   0.348  23.419
ATOM   4173  CZ  TYR C 211      19.136   1.644  23.582
ATOM   4174  OH  TYR C 211      19.161   2.536  22.489
ATOM   4175  CD2 TYR C 211      18.662   1.199  25.884
ATOM   4176  CE2 TYR C 211      18.689   2.062  24.814
ATOM   4177  C   TYR C 211      21.007  -0.560  28.322
ATOM   4178  O   TYR C 211      21.684   0.439  28.084
ATOM   4179  N   GLY C 212      20.539  -0.828  29.561
ATOM   4180  CA  GLY C 212      20.858  -0.092  30.762
ATOM   4181  C   GLY C 212      22.159  -0.448  31.435
ATOM   4182  O   GLY C 212      22.847   0.429  31.960
ATOM   4183  N   TYR C 213      22.513  -1.751  31.463
ATOM   4184  CA  TYR C 213      23.556  -2.223  32.337
ATOM   4185  CB  TYR C 213      23.198  -3.577  32.974
ATOM   4186  CG  TYR C 213      21.902  -3.422  33.698
ATOM   4187  CD1 TYR C 213      20.711  -3.520  33.014
ATOM   4188  CE1 TYR C 213      19.510  -3.384  33.670
ATOM   4189  CZ  TYR C 213      19.493  -3.149  35.024
ATOM   4190  OH  TYR C 213      18.262  -3.010  35.701
ATOM   4191  CD2 TYR C 213      21.874  -3.188  35.053
ATOM   4192  CE2 TYR C 213      20.676  -3.052  35.716
ATOM   4193  C   TYR C 213      24.870  -2.414  31.641
ATOM   4194  O   TYR C 213      24.945  -2.845  30.491
ATOM   4195  N   PRO C 214      25.903  -1.991  32.336
ATOM   4196  CD  PRO C 214      25.794  -0.679  32.959
ATOM   4197  CA  PRO C 214      27.254  -2.251  31.897
ATOM   4198  CB  PRO C 214      28.116  -1.119  32.452
ATOM   4199  CG  PRO C 214      27.122   0.033  32.668
ATOM   4200  C   PRO C 214      27.659  -3.590  32.435
ATOM   4201  O   PRO C 214      27.050  -4.030  33.407
ATOM   4202  N   ARG C 215      28.693  -4.254  31.877
ATOM   4203  CA  ARG C 215      28.965  -5.553  32.413
ATOM   4204  CB  ARG C 215      29.575  -6.514  31.380
ATOM   4205  CG  ARG C 215      29.769  -7.933  31.912
ATOM   4206  CD  ARG C 215      30.569  -8.867  31.002
ATOM   4207  NE  ARG C 215      32.001  -8.754  31.403
ATOM   4208  CZ  ARG C 215      32.839  -9.826  31.287
ATOM   4209  NH1 ARG C 215      32.377 -11.013  30.797
ATOM   4210  NH2 ARG C 215      34.144  -9.708  31.668
ATOM   4211  C   ARG C 215      29.934  -5.435  33.550
ATOM   4212  O   ARG C 215      31.054  -5.936  33.460
ATOM   4213  N   GLU C 216      29.578  -4.651  34.592
ATOM   4214  CA  GLU C 216      30.309  -4.635  35.831
ATOM   4215  CB  GLU C 216      30.183  -3.295  36.572
ATOM   4216  CG  GLU C 216      30.839  -2.116  35.854
ATOM   4217  CD  GLU C 216      30.625  -0.878  36.714
ATOM   4218  OE1 GLU C 216      29.467  -0.663  37.164
ATOM   4219  OE2 GLU C 216      31.614  -0.129  36.932
ATOM   4220  C   GLU C 216      29.748  -5.674  36.762
ATOM   4221  O   GLU C 216      30.468  -6.438  37.402
ATOM   4222  N   GLU C 217      28.402  -5.665  36.841
ATOM   4223  CA  GLU C 217      27.523  -6.376  37.730
ATOM   4224  CB  GLU C 217      26.106  -5.785  37.710
ATOM   4225  CG  GLU C 217      26.065  -4.343  38.216
ATOM   4226  CD  GLU C 217      24.665  -3.799  37.982
ATOM   4227  OE1 GLU C 217      23.713  -4.305  38.633
ATOM   4228  OE2 GLU C 217      24.529  -2.868  37.143
ATOM   4229  C   GLU C 217      27.400  -7.834  37.441
ATOM   4230  O   GLU C 217      27.086  -8.604  38.342
ATOM   4231  N   ILE C 218      27.549  -8.270  36.183
ATOM   4232  CA  ILE C 218      27.339  -9.664  35.935
ATOM   4233  CB  ILE C 218      25.906  -9.898  35.573
ATOM   4234  CG2 ILE C 218      25.709  -9.461  34.112
ATOM   4235  CG1 ILE C 218      25.478 -11.334  35.870
ATOM   4236  CD  ILE C 218      23.975 -11.414  36.111
ATOM   4237  C   ILE C 218      28.247 -10.044  34.811
ATOM   4238  O   ILE C 218      28.772  -9.168  34.133
ATOM   4239  N   VAL C 219      28.504 -11.355  34.606
ATOM   4240  CA  VAL C 219      29.339 -11.733  33.497
ATOM   4241  CB  VAL C 219      30.491 -12.631  33.845
ATOM   4242  CG1 VAL C 219      31.433 -11.895  34.808
ATOM   4243  CG2 VAL C 219      29.939 -13.956  34.385
ATOM   4244  C   VAL C 219      28.475 -12.509  32.560
ATOM   4245  O   VAL C 219      27.506 -13.140  32.976
ATOM   4246  N   TYR C 220      28.805 -12.472  31.255
ATOM   4247  CA  TYR C 220      27.986 -13.162  30.306
ATOM   4248  CB  TYR C 220      27.546 -12.268  29.133
ATOM   4249  CG  TYR C 220      26.746 -11.139  29.690
ATOM   4250  CD1 TYR C 220      27.374 -10.053  30.257
ATOM   4251  CE1 TYR C 220      26.644  -9.007  30.770
ATOM   4252  CZ  TYR C 220      25.272  -9.037  30.718
ATOM   4253  OH  TYR C 220      24.519  -7.966  31.244
ATOM   4254  CD2 TYR C 220      25.371 -11.159  29.639
ATOM   4255  CE2 TYR C 220      24.635 -10.115  30.150
ATOM   4256  C   TYR C 220      28.815 -14.259  29.724
ATOM   4257  O   TYR C 220      29.948 -14.036  29.301
ATOM   4258  N   GLN C 221      28.273 -15.492  29.717
ATOM   4259  CA  GLN C 221      28.996 -16.583  29.133
ATOM   4260  CB  GLN C 221      29.523 -17.619  30.139
ATOM   4261  CG  GLN C 221      28.431 -18.403  30.862
ATOM   4262  CD  GLN C 221      29.133 -19.446  31.714
ATOM   4263  OE1 GLN C 221      29.719 -19.131  32.748
ATOM   4264  NE2 GLN C 221      29.086 -20.727  31.258
ATOM   4265  C   GLN C 221      28.055 -17.285  28.213
ATOM   4266  O   GLN C 221      26.837 -17.182  28.360
ATOM   4267  N   TRP C 222      28.602 -18.029  27.232
ATOM   4268  CA  TRP C 222      27.738 -18.624  26.260
ATOM   4269  CB  TRP C 222      27.822 -17.921  24.899
ATOM   4270  CG  TRP C 222      27.380 -16.480  24.965
ATOM   4271  CD1 TRP C 222      28.073 -15.396  25.415
ATOM   4272  NE1 TRP C 222      27.303 -14.264  25.302
ATOM   4273  CE2 TRP C 222      26.084 -14.617  24.763
ATOM   4274  CD2 TRP C 222      26.096 -15.995  24.541
ATOM   4275  CE3 TRP C 222      25.018 -16.643  24.009
ATOM   4276  CZ3 TRP C 222      23.915 -15.878  23.701
ATOM   4277  CZ2 TRP C 222      24.988 -13.863  24.457
ATOM   4278  CH2 TRP C 222      23.900 -14.516  23.920
ATOM   4279  C   TRP C 222      28.125 -20.049  26.048
ATOM   4280  O   TRP C 222      29.023 -20.584  26.698
ATOM   4281  N   LYS C 223      27.379 -20.697  25.134
ATOM   4282  CA  LYS C 223      27.591 -22.047  24.706
ATOM   4283  CB  LYS C 223      26.351 -22.668  24.043
ATOM   4284  CG  LYS C 223      25.799 -21.814  22.899
ATOM   4285  CD  LYS C 223      24.759 -22.524  22.032
ATOM   4286  CE  LYS C 223      23.993 -21.575  21.107
ATOM   4287  NZ  LYS C 223      24.929 -20.899  20.183
ATOM   4288  C   LYS C 223      28.677 -21.986  23.685
ATOM   4289  O   LYS C 223      29.267 -20.932  23.461
ATOM   4290  N   ARG C 224      29.001 -23.129  23.055
ATOM   4291  CA  ARG C 224      30.066 -23.112  22.097
ATOM   4292  CB  ARG C 224      30.495 -24.498  21.580
ATOM   4293  CG  ARG C 224      31.165 -25.387  22.628
ATOM   4294  CD  ARG C 224      30.226 -25.841  23.746
ATOM   4295  NE  ARG C 224      30.992 -26.789  24.602
ATOM   4296  CZ  ARG C 224      30.731 -26.870  25.938
ATOM   4297  NH1 ARG C 224      29.777 -26.069  26.498
ATOM   4298  NH2 ARG C 224      31.429 -27.749  26.715
ATOM   4299  C   ARG C 224      29.647 -22.310  20.912
ATOM   4300  O   ARG C 224      28.460 -22.123  20.649
ATOM   4301  N   SER C 225      30.652 -21.774  20.192
ATOM   4302  CA  SER C 225      30.419 -21.008  19.007
ATOM   4303  CB  SER C 225      31.723 -20.513  18.357
ATOM   4304  OG  SER C 225      32.432 -19.671  19.253
ATOM   4305  C   SER C 225      29.788 -21.944  18.041
ATOM   4306  O   SER C 225      28.845 -21.588  17.334
ATOM   4307  N   SER C 226      30.317 -23.182  17.996
ATOM   4308  CA  SER C 226      29.737 -24.164  17.139
ATOM   4309  CB  SER C 226      30.756 -24.908  16.259
ATOM   4310  OG  SER C 226      31.336 -24.012  15.323
ATOM   4311  C   SER C 226      29.083 -25.165  18.028
ATOM   4312  O   SER C 226      29.733 -25.870  18.800
ATOM   4313  N   VAL C 227      27.748 -25.217  17.933
ATOM   4314  CA  VAL C 227      26.896 -26.104  18.663
ATOM   4315  CB  VAL C 227      26.477 -25.536  20.000
ATOM   4316  CG1 VAL C 227      25.566 -26.520  20.760
ATOM   4317  CG2 VAL C 227      27.742 -25.160  20.778
ATOM   4318  C   VAL C 227      25.714 -26.111  17.757
ATOM   4319  O   VAL C 227      25.830 -25.600  16.644
ATOM   4320  N   GLU C 228      24.575 -26.714  18.144
ATOM   4321  CA  GLU C 228      23.464 -26.562  17.261
ATOM   4322  CB  GLU C 228      22.188 -27.273  17.751
ATOM   4323  CG  GLU C 228      22.323 -28.797  17.775
ATOM   4324  CD  GLU C 228      21.013 -29.393  18.272
ATOM   4325  OE1 GLU C 228      20.384 -28.786  19.179
ATOM   4326  OE2 GLU C 228      20.631 -30.476  17.752
ATOM   4327  C   GLU C 228      23.214 -25.090  17.252
ATOM   4328  O   GLU C 228      22.747 -24.516  18.234
ATOM   4329  N   VAL C 229      23.543 -24.443  16.118
ATOM   4330  CA  VAL C 229      23.438 -23.024  16.012
ATOM   4331  CB  VAL C 229      24.777 -22.363  15.890
ATOM   4332  CG1 VAL C 229      25.357 -22.664  14.498
ATOM   4333  CG2 VAL C 229      24.621 -20.878  16.231
ATOM   4334  C   VAL C 229      22.658 -22.771  14.773
ATOM   4335  O   VAL C 229      22.244 -23.731  14.135
ATOM   4336  N   GLY C 230      22.337 -21.488  14.499
ATOM   4337  CA  GLY C 230      21.733 -21.004  13.284
ATOM   4338  C   GLY C 230      20.715 -21.938  12.702
ATOM   4339  O   GLY C 230      19.514 -21.816  12.925
ATOM   4340  N   ASP C 231      21.197 -22.909  11.911
ATOM   4341  CA  ASP C 231      20.389 -23.822  11.162
ATOM   4342  CB  ASP C 231      21.223 -24.895  10.444
ATOM   4343  CG  ASP C 231      20.318 -25.631   9.466
ATOM   4344  OD1 ASP C 231      19.161 -25.175   9.267
ATOM   4345  OD2 ASP C 231      20.775 -26.661   8.902
ATOM   4346  C   ASP C 231      19.473 -24.517  12.103
ATOM   4347  O   ASP C 231      18.426 -25.015  11.691
ATOM   4348  N   THR C 232      19.853 -24.604  13.389
ATOM   4349  CA  THR C 232      18.974 -25.248  14.313
ATOM   4350  CB  THR C 232      19.490 -25.228  15.726
ATOM   4351  OG1 THR C 232      18.586 -25.903  16.587
ATOM   4352  CG2 THR C 232      19.685 -23.773  16.181
ATOM   4353  C   THR C 232      17.660 -24.521  14.265
ATOM   4354  O   THR C 232      16.609 -25.159  14.221
ATOM   4355  N   ARG C 233      17.689 -23.171  14.276
ATOM   4356  CA  ARG C 233      16.494 -22.368  14.212
ATOM   4357  CB  ARG C 233      16.640 -20.853  14.463
ATOM   4358  CG  ARG C 233      17.488 -20.064  13.464
ATOM   4359  CD  ARG C 233      18.748 -19.456  14.087
ATOM   4360  NE  ARG C 233      18.319 -18.387  15.031
ATOM   4361  CZ  ARG C 233      18.251 -17.093  14.601
ATOM   4362  NH1 ARG C 233      18.576 -16.785  13.312
ATOM   4363  NH2 ARG C 233      17.869 -16.107  15.464
ATOM   4364  C   ARG C 233      15.885 -22.338  12.864
ATOM   4365  O   ARG C 233      14.665 -22.210  12.768
ATOM   4366  N   SER C 234      16.743 -22.415  11.820
ATOM   4367  CA  SER C 234      16.434 -22.143  10.442
ATOM   4368  CB  SER C 234      17.390 -22.827   9.446
ATOM   4369  OG  SER C 234      18.696 -22.283   9.573
ATOM   4370  C   SER C 234      15.050 -22.554  10.099
ATOM   4371  O   SER C 234      14.622 -23.674  10.371
ATOM   4372  N   TRP C 235      14.292 -21.615   9.501
ATOM   4373  CA  TRP C 235      12.942 -21.967   9.233
ATOM   4374  CB  TRP C 235      11.939 -20.843   9.527
ATOM   4375  CG  TRP C 235      10.520 -21.339   9.608
ATOM   4376  CD1 TRP C 235       9.416 -20.943   8.922
ATOM   4377  NE1 TRP C 235       8.335 -21.714   9.280
ATOM   4378  CE2 TRP C 235       8.751 -22.649  10.203
ATOM   4379  CD2 TRP C 235      10.111 -22.446  10.430
ATOM   4380  CE3 TRP C 235      10.816 -23.238  11.292
ATOM   4381  CZ3 TRP C 235      10.124 -24.235  11.943
ATOM   4382  CZ2 TRP C 235       8.071 -23.648  10.840
ATOM   4383  CH2 TRP C 235       8.778 -24.436  11.722
ATOM   4384  C   TRP C 235      12.841 -22.504   7.844
ATOM   4385  O   TRP C 235      13.511 -22.048   6.917
ATOM   4386  N   ARG C 236      11.985 -23.531   7.700
ATOM   4387  CA  ARG C 236      11.756 -24.267   6.492
ATOM   4388  CB  ARG C 236      10.779 -25.437   6.697
ATOM   4389  CG  ARG C 236      10.504 -26.255   5.433
ATOM   4390  CD  ARG C 236       9.396 -25.675   4.550
ATOM   4391  NE  ARG C 236       9.228 -26.590   3.387
ATOM   4392  CZ  ARG C 236       9.938 -26.385   2.239
ATOM   4393  NH1 ARG C 236      10.780 -25.316   2.137
ATOM   4394  NH2 ARG C 236       9.804 -27.251   1.193
ATOM   4395  C   ARG C 236      11.158 -23.346   5.484
ATOM   4396  O   ARG C 236      11.307 -23.537   4.278
ATOM   4397  N   LEU C 237      10.430 -22.333   5.973
ATOM   4398  CA  LEU C 237       9.755 -21.383   5.141
ATOM   4399  CB  LEU C 237       8.958 -20.339   5.931
ATOM   4400  CG  LEU C 237       7.668 -20.866   6.576
ATOM   4401  CD1 LEU C 237       7.047 -19.766   7.445
ATOM   4402  CD2 LEU C 237       6.694 -21.444   5.537
ATOM   4403  C   LEU C 237      10.734 -20.610   4.316
ATOM   4404  O   LEU C 237      10.390 -20.173   3.220
ATOM   4405  N   TYR C 238      11.964 -20.386   4.817
ATOM   4406  CA  TYR C 238      12.879 -19.528   4.115
ATOM   4407  CB  TYR C 238      14.160 -19.159   4.868
ATOM   4408  CG  TYR C 238      13.755 -18.127   5.843
ATOM   4409  CD1 TYR C 238      13.569 -16.837   5.407
ATOM   4410  CE1 TYR C 238      13.186 -15.852   6.279
ATOM   4411  CZ  TYR C 238      12.986 -16.172   7.597
ATOM   4412  OH  TYR C 238      12.591 -15.172   8.501
ATOM   4413  CD2 TYR C 238      13.548 -18.444   7.160
ATOM   4414  CE2 TYR C 238      13.167 -17.460   8.035
ATOM   4415  C   TYR C 238      13.315 -20.048   2.791
ATOM   4416  O   TYR C 238      13.651 -21.218   2.623
ATOM   4417  N   GLN C 239      13.324 -19.137   1.797
ATOM   4418  CA  GLN C 239      13.804 -19.516   0.509
ATOM   4419  CB  GLN C 239      13.211 -18.688  -0.645
ATOM   4420  CG  GLN C 239      11.710 -18.896  -0.855
ATOM   4421  CD  GLN C 239      10.970 -18.086   0.197
ATOM   4422  OE1 GLN C 239      11.229 -16.896   0.368
ATOM   4423  NE2 GLN C 239      10.027 -18.743   0.924
ATOM   4424  C   GLN C 239      15.276 -19.258   0.519
ATOM   4425  O   GLN C 239      15.832 -18.739  -0.450
ATOM   4426  N   PHE C 240      15.949 -19.646   1.622
ATOM   4427  CA  PHE C 240      17.371 -19.515   1.716
ATOM   4428  CB  PHE C 240      17.921 -18.295   2.495
ATOM   4429  CG  PHE C 240      17.559 -18.239   3.946
ATOM   4430  CD1 PHE C 240      17.998 -19.183   4.847
ATOM   4431  CE1 PHE C 240      17.673 -19.099   6.180
ATOM   4432  CZ  PHE C 240      16.916 -18.046   6.635
ATOM   4433  CD2 PHE C 240      16.825 -17.176   4.420
ATOM   4434  CE2 PHE C 240      16.499 -17.082   5.751
ATOM   4435  C   PHE C 240      17.884 -20.761   2.363
ATOM   4436  O   PHE C 240      17.183 -21.768   2.435
ATOM   4437  N   SER C 241      19.159 -20.724   2.790
ATOM   4438  CA  SER C 241      19.852 -21.801   3.431
ATOM   4439  CB  SER C 241      20.571 -22.728   2.437
ATOM   4440  OG  SER C 241      19.624 -23.330   1.566
ATOM   4441  C   SER C 241      20.902 -21.169   4.304
ATOM   4442  O   SER C 241      21.168 -19.973   4.189
ATOM   4443  N   PHE C 242      21.526 -21.950   5.215
ATOM   4444  CA  PHE C 242      22.469 -21.341   6.116
ATOM   4445  CB  PHE C 242      21.794 -21.072   7.473
ATOM   4446  CG  PHE C 242      22.635 -20.205   8.339
ATOM   4447  CD1 PHE C 242      22.873 -18.894   7.996
ATOM   4448  CE1 PHE C 242      23.636 -18.085   8.805
ATOM   4449  CZ  PHE C 242      24.152 -18.583   9.976
ATOM   4450  CD2 PHE C 242      23.137 -20.689   9.522
ATOM   4451  CE2 PHE C 242      23.897 -19.883  10.333
ATOM   4452  C   PHE C 242      23.652 -22.256   6.309
ATOM   4453  O   PHE C 242      23.496 -23.469   6.442
ATOM   4454  N   VAL C 243      24.881 -21.688   6.238
ATOM   4455  CA  VAL C 243      26.118 -22.404   6.443
ATOM   4456  CB  VAL C 243      27.303 -21.644   5.922
ATOM   4457  CG1 VAL C 243      28.572 -22.471   6.189
ATOM   4458  CG2 VAL C 243      27.061 -21.313   4.440
ATOM   4459  C   VAL C 243      26.388 -22.691   7.898
ATOM   4460  O   VAL C 243      26.636 -23.837   8.270
ATOM   4461  N   GLY C 244      26.338 -21.657   8.773
ATOM   4462  CA  GLY C 244      26.667 -21.889  10.159
ATOM   4463  C   GLY C 244      26.692 -20.584  10.902
ATOM   4464  O   GLY C 244      26.771 -19.513  10.300
ATOM   4465  N   LEU C 245      26.618 -20.651  12.252
ATOM   4466  CA  LEU C 245      26.594 -19.463  13.063
ATOM   4467  CB  LEU C 245      25.271 -19.284  13.839
ATOM   4468  CG  LEU C 245      25.211 -18.068  14.793
ATOM   4469  CD1 LEU C 245      25.365 -16.739  14.047
ATOM   4470  CD2 LEU C 245      23.926 -18.082  15.636
ATOM   4471  C   LEU C 245      27.720 -19.502  14.051
ATOM   4472  O   LEU C 245      27.883 -20.466  14.799
ATOM   4473  N   ARG C 246      28.531 -18.426  14.067
ATOM   4474  CA  ARG C 246      29.643 -18.320  14.968
ATOM   4475  CB  ARG C 246      30.862 -17.610  14.353
ATOM   4476  CG  ARG C 246      31.475 -18.341  13.157
ATOM   4477  CD  ARG C 246      32.192 -19.641  13.528
ATOM   4478  NE  ARG C 246      32.828 -20.168  12.288
ATOM   4479  CZ  ARG C 246      32.111 -20.940  11.420
ATOM   4480  NH1 ARG C 246      30.801 -21.222  11.680
ATOM   4481  NH2 ARG C 246      32.703 -21.424  10.289
ATOM   4482  C   ARG C 246      29.205 -17.491  16.136
ATOM   4483  O   ARG C 246      28.359 -16.611  15.995
ATOM   4484  N   ASN C 247      29.758 -17.770  17.336
ATOM   4485  CA  ASN C 247      29.399 -16.996  18.494
ATOM   4486  CB  ASN C 247      28.690 -17.822  19.582
ATOM   4487  CG  ASN C 247      27.347 -18.299  19.051
ATOM   4488  OD1 ASN C 247      27.278 -19.214  18.230
ATOM   4489  ND2 ASN C 247      26.245 -17.673  19.544
ATOM   4490  C   ASN C 247      30.656 -16.489  19.134
ATOM   4491  O   ASN C 247      31.524 -17.274  19.512
ATOM   4492  N   THR C 248      30.800 -15.156  19.284
ATOM   4493  CA  THR C 248      31.975 -14.666  19.950
ATOM   4494  CB  THR C 248      32.987 -14.058  19.024
ATOM   4495  OG1 THR C 248      34.185 -13.772  19.730
ATOM   4496  CG2 THR C 248      32.399 -12.769  18.424
ATOM   4497  C   THR C 248      31.566 -13.605  20.924
ATOM   4498  O   THR C 248      30.731 -12.757  20.617
ATOM   4499  N   THR C 249      32.158 -13.624  22.138
ATOM   4500  CA  THR C 249      31.832 -12.639  23.132
ATOM   4501  CB  THR C 249      32.245 -13.014  24.527
ATOM   4502  OG1 THR C 249      33.656 -13.150  24.597
ATOM   4503  CG2 THR C 249      31.564 -14.335  24.917
ATOM   4504  C   THR C 249      32.579 -11.394  22.783
ATOM   4505  O   THR C 249      33.682 -11.458  22.242
ATOM   4506  N   GLU C 250      31.995 -10.214  23.083
ATOM   4507  CA  GLU C 250      32.683  -9.011  22.716
ATOM   4508  CB  GLU C 250      32.111  -8.349  21.452
ATOM   4509  CG  GLU C 250      32.916  -7.142  20.967
ATOM   4510  CD  GLU C 250      34.185  -7.659  20.305
ATOM   4511  OE1 GLU C 250      34.676  -8.740  20.728
ATOM   4512  OE2 GLU C 250      34.682  -6.978  19.369
ATOM   4513  C   GLU C 250      32.581  -8.007  23.818
ATOM   4514  O   GLU C 250      31.604  -7.969  24.568
ATOM   4515  N   VAL C 251      33.631  -7.171  23.939
ATOM   4516  CA  VAL C 251      33.667  -6.113  24.904
ATOM   4517  CB  VAL C 251      34.742  -6.289  25.935
ATOM   4518  CG1 VAL C 251      34.761  -5.048  26.843
ATOM   4519  CG2 VAL C 251      34.496  -7.612  26.679
ATOM   4520  C   VAL C 251      34.001  -4.877  24.134
ATOM   4521  O   VAL C 251      34.808  -4.914  23.206
ATOM   4522  N   VAL C 252      33.388  -3.735  24.493
ATOM   4523  CA  VAL C 252      33.666  -2.548  23.743
ATOM   4524  CB  VAL C 252      32.736  -1.408  24.032
ATOM   4525  CG1 VAL C 252      33.217  -0.187  23.231
ATOM   4526  CG2 VAL C 252      31.297  -1.838  23.704
ATOM   4527  C   VAL C 252      35.038  -2.087  24.095
ATOM   4528  O   VAL C 252      35.424  -2.055  25.262
ATOM   4529  N   LYS C 253      35.813  -1.745  23.052
ATOM   4530  CA  LYS C 253      37.152  -1.248  23.162
ATOM   4531  CB  LYS C 253      37.858  -1.137  21.802
ATOM   4532  CG  LYS C 253      39.288  -0.606  21.906
ATOM   4533  CD  LYS C 253      40.259  -1.551  22.614
ATOM   4534  CE  LYS C 253      41.680  -0.992  22.704
ATOM   4535  NZ  LYS C 253      42.197  -0.711  21.345
ATOM   4536  C   LYS C 253      37.130   0.123  23.753
ATOM   4537  O   LYS C 253      38.053   0.517  24.464
ATOM   4538  N   THR C 254      36.054   0.881  23.480
ATOM   4539  CA  THR C 254      36.006   2.265  23.846
ATOM   4540  CB  THR C 254      34.743   2.959  23.427
ATOM   4541  OG1 THR C 254      33.628   2.419  24.119
ATOM   4542  CG2 THR C 254      34.565   2.766  21.911
ATOM   4543  C   THR C 254      36.157   2.439  25.322
ATOM   4544  O   THR C 254      36.351   1.489  26.079
ATOM   4545  N   THR C 255      36.079   3.717  25.736
ATOM   4546  CA  THR C 255      36.280   4.208  27.069
ATOM   4547  CB  THR C 255      36.173   5.701  27.161
ATOM   4548  OG1 THR C 255      37.139   6.320  26.325
ATOM   4549  CG2 THR C 255      36.388   6.117  28.626
ATOM   4550  C   THR C 255      35.244   3.661  27.987
ATOM   4551  O   THR C 255      35.512   3.505  29.179
ATOM   4552  N   SER C 256      34.043   3.360  27.450
ATOM   4553  CA  SER C 256      32.907   2.970  28.236
ATOM   4554  CB  SER C 256      31.762   2.423  27.369
ATOM   4555  OG  SER C 256      31.333   3.420  26.454
ATOM   4556  C   SER C 256      33.320   1.896  29.187
ATOM   4557  O   SER C 256      33.066   1.995  30.385
ATOM   4558  N   GLY C 257      33.974   0.837  28.687
ATOM   4559  CA  GLY C 257      34.456  -0.172  29.582
ATOM   4560  C   GLY C 257      33.310  -1.069  29.887
ATOM   4561  O   GLY C 257      33.478  -2.143  30.462
ATOM   4562  N   ASP C 258      32.104  -0.630  29.494
ATOM   4563  CA  ASP C 258      30.922  -1.399  29.688
ATOM   4564  CB  ASP C 258      29.705  -0.668  29.083
ATOM   4565  CG  ASP C 258      28.413  -1.448  29.270
ATOM   4566  OD1 ASP C 258      28.469  -2.695  29.434
ATOM   4567  OD2 ASP C 258      27.338  -0.792  29.253
ATOM   4568  C   ASP C 258      31.158  -2.658  28.927
ATOM   4569  O   ASP C 258      31.103  -2.658  27.699
ATOM   4570  N   TYR C 259      31.432  -3.773  29.632
ATOM   4571  CA  TYR C 259      31.602  -4.982  28.885
ATOM   4572  CB  TYR C 259      31.989  -6.212  29.722
ATOM   4573  CG  TYR C 259      33.306  -5.917  30.347
ATOM   4574  CD1 TYR C 259      33.368  -5.308  31.579
ATOM   4575  CE1 TYR C 259      34.581  -5.028  32.162
ATOM   4576  CZ  TYR C 259      35.745  -5.353  31.510
ATOM   4577  OH  TYR C 259      36.991  -5.066  32.105
ATOM   4578  CD2 TYR C 259      34.478  -6.235  29.699
ATOM   4579  CE2 TYR C 259      35.693  -5.957  30.275
ATOM   4580  C   TYR C 259      30.257  -5.200  28.299
ATOM   4581  O   TYR C 259      29.249  -5.064  28.989
ATOM   4582  N   VAL C 260      30.192  -5.544  27.003
ATOM   4583  CA  VAL C 260      28.891  -5.497  26.422
ATOM   4584  CB  VAL C 260      28.704  -4.293  25.541
ATOM   4585  CG1 VAL C 260      28.699  -3.040  26.432
ATOM   4586  CG2 VAL C 260      29.826  -4.271  24.486
ATOM   4587  C   VAL C 260      28.560  -6.709  25.617
ATOM   4588  O   VAL C 260      28.746  -7.853  26.026
ATOM   4589  N   VAL C 261      27.990  -6.407  24.441
ATOM   4590  CA  VAL C 261      27.360  -7.230  23.461
ATOM   4591  CB  VAL C 261      26.926  -6.371  22.318
ATOM   4592  CG1 VAL C 261      28.018  -6.360  21.238
ATOM   4593  CG2 VAL C 261      25.511  -6.764  21.915
ATOM   4594  C   VAL C 261      28.238  -8.334  22.945
ATOM   4595  O   VAL C 261      29.465  -8.277  23.022
ATOM   4596  N   MET C 262      27.575  -9.406  22.447
ATOM   4597  CA  MET C 262      28.207 -10.552  21.848
ATOM   4598  CB  MET C 262      27.787 -11.900  22.460
ATOM   4599  CG  MET C 262      28.182 -13.084  21.571
ATOM   4600  SD  MET C 262      27.846 -14.735  22.250
ATOM   4601  CE  MET C 262      29.527 -14.976  22.886
ATOM   4602  C   MET C 262      27.782 -10.598  20.416
ATOM   4603  O   MET C 262      26.615 -10.391  20.095
ATOM   4604  N   SER C 263      28.726 -10.887  19.501
ATOM   4605  CA  SER C 263      28.364 -10.860  18.116
ATOM   4606  CB  SER C 263      29.414 -10.174  17.227
ATOM   4607  OG  SER C 263      30.621 -10.921  17.240
ATOM   4608  C   SER C 263      28.215 -12.257  17.619
ATOM   4609  O   SER C 263      29.040 -13.124  17.901
ATOM   4610  N   VAL C 264      27.126 -12.514  16.866
ATOM   4611  CA  VAL C 264      26.975 -13.820  16.299
ATOM   4612  CB  VAL C 264      25.679 -14.503  16.619
ATOM   4613  CG1 VAL C 264      25.538 -14.592  18.147
ATOM   4614  CG2 VAL C 264      24.535 -13.783  15.896
ATOM   4615  C   VAL C 264      27.042 -13.630  14.816
ATOM   4616  O   VAL C 264      26.483 -12.671  14.286
ATOM   4617  N   TYR C 265      27.735 -14.544  14.102
ATOM   4618  CA  TYR C 265      27.916 -14.329  12.694
ATOM   4619  CB  TYR C 265      29.377 -14.466  12.221
ATOM   4620  CG  TYR C 265      30.128 -13.284  12.728
ATOM   4621  CD1 TYR C 265      30.666 -13.272  13.994
ATOM   4622  CE1 TYR C 265      31.357 -12.173  14.448
ATOM   4623  CZ  TYR C 265      31.515 -11.075  13.637
ATOM   4624  OH  TYR C 265      32.223  -9.945  14.101
ATOM   4625  CD2 TYR C 265      30.291 -12.180  11.924
ATOM   4626  CE2 TYR C 265      30.980 -11.078  12.372
ATOM   4627  C   TYR C 265      27.105 -15.279  11.880
ATOM   4628  O   TYR C 265      27.192 -16.497  12.030
ATOM   4629  N   PHE C 266      26.294 -14.711  10.962
ATOM   4630  CA  PHE C 266      25.489 -15.512  10.093
ATOM   4631  CB  PHE C 266      24.058 -14.983   9.901
ATOM   4632  CG  PHE C 266      23.326 -15.241  11.169
ATOM   4633  CD1 PHE C 266      23.429 -14.375  12.232
ATOM   4634  CE1 PHE C 266      22.750 -14.623  13.401
ATOM   4635  CZ  PHE C 266      21.959 -15.742  13.517
ATOM   4636  CD2 PHE C 266      22.533 -16.359  11.292
ATOM   4637  CE2 PHE C 266      21.851 -16.611  12.459
ATOM   4638  C   PHE C 266      26.141 -15.546   8.759
ATOM   4639  O   PHE C 266      26.306 -14.519   8.101
ATOM   4640  N   ASP C 267      26.554 -16.753   8.335
ATOM   4641  CA  ASP C 267      27.098 -16.896   7.022
ATOM   4642  CB  ASP C 267      28.231 -17.930   6.929
ATOM   4643  CG  ASP C 267      28.732 -17.925   5.492
ATOM   4644  OD1 ASP C 267      28.233 -17.082   4.699
ATOM   4645  OD2 ASP C 267      29.612 -18.765   5.166
ATOM   4646  C   ASP C 267      25.957 -17.417   6.214
ATOM   4647  O   ASP C 267      25.935 -18.586   5.835
ATOM   4648  N   LEU C 268      24.974 -16.541   5.933
ATOM   4649  CA  LEU C 268      23.765 -16.946   5.272
ATOM   4650  CB  LEU C 268      22.583 -15.987   5.523
ATOM   4651  CG  LEU C 268      22.845 -14.512   5.152
ATOM   4652  CD1 LEU C 268      23.021 -14.313   3.638
ATOM   4653  CD2 LEU C 268      21.759 -13.597   5.741
ATOM   4654  C   LEU C 268      23.930 -17.112   3.794
ATOM   4655  O   LEU C 268      24.715 -16.418   3.151
ATOM   4656  N   SER C 269      23.174 -18.080   3.224
ATOM   4657  CA  SER C 269      23.170 -18.289   1.800
ATOM   4658  CB  SER C 269      23.840 -19.607   1.379
ATOM   4659  OG  SER C 269      23.639 -19.834  -0.008
ATOM   4660  C   SER C 269      21.743 -18.398   1.374
ATOM   4661  O   SER C 269      21.080 -19.365   1.729
ATOM   4662  N   ARG C 270      21.222 -17.446   0.575
ATOM   4663  CA  ARG C 270      19.840 -17.546   0.201
ATOM   4664  CB  ARG C 270      19.009 -16.316   0.608
ATOM   4665  CG  ARG C 270      17.535 -16.432   0.216
ATOM   4666  CD  ARG C 270      16.612 -15.488   0.990
ATOM   4667  NE  ARG C 270      16.813 -14.109   0.471
ATOM   4668  CZ  ARG C 270      15.804 -13.197   0.591
ATOM   4669  NH1 ARG C 270      14.617 -13.569   1.154
ATOM   4670  NH2 ARG C 270      15.976 -11.920   0.145
ATOM   4671  C   ARG C 270      19.739 -17.682  -1.283
ATOM   4672  O   ARG C 270      20.057 -16.758  -2.028
ATOM   4673  N   ARG C 271      19.277 -18.851  -1.763
ATOM   4674  CA  ARG C 271      19.156 -18.981  -3.183
ATOM   4675  CB  ARG C 271      20.151 -19.985  -3.774
ATOM   4676  CG  ARG C 271      20.056 -21.363  -3.129
ATOM   4677  CD  ARG C 271      21.104 -22.333  -3.659
ATOM   4678  NE  ARG C 271      21.032 -23.566  -2.830
ATOM   4679  CZ  ARG C 271      21.086 -24.789  -3.432
ATOM   4680  NH1 ARG C 271      21.148 -24.876  -4.793
ATOM   4681  NH2 ARG C 271      21.078 -25.923  -2.675
ATOM   4682  C   ARG C 271      17.770 -19.426  -3.505
ATOM   4683  O   ARG C 271      17.436 -20.607  -3.433
ATOM   4684  N   MET C 272      16.926 -18.466  -3.910
ATOM   4685  CA  MET C 272      15.579 -18.796  -4.251
ATOM   4686  CB  MET C 272      14.581 -17.776  -3.664
ATOM   4687  CG  MET C 272      14.704 -16.358  -4.229
ATOM   4688  SD  MET C 272      16.265 -15.507  -3.851
ATOM   4689  CE  MET C 272      15.895 -14.058  -4.883
ATOM   4690  C   MET C 272      15.505 -18.774  -5.749
ATOM   4691  O   MET C 272      15.686 -17.735  -6.379
ATOM   4692  N   GLY C 273      15.243 -19.935  -6.378
ATOM   4693  CA  GLY C 273      15.221 -19.924  -7.814
ATOM   4694  C   GLY C 273      13.793 -19.930  -8.238
ATOM   4695  O   GLY C 273      13.072 -20.903  -8.024
ATOM   4696  N   TYR C 274      13.353 -18.833  -8.885
ATOM   4697  CA  TYR C 274      11.971 -18.763  -9.239
ATOM   4698  CB  TYR C 274      11.107 -18.105  -8.149
ATOM   4699  CG  TYR C 274      11.304 -18.927  -6.921
ATOM   4700  CD1 TYR C 274      10.725 -20.170  -6.807
ATOM   4701  CE1 TYR C 274      10.917 -20.936  -5.681
ATOM   4702  CZ  TYR C 274      11.702 -20.472  -4.656
ATOM   4703  OH  TYR C 274      11.901 -21.255  -3.501
ATOM   4704  CD2 TYR C 274      12.101 -18.475  -5.894
ATOM   4705  CE2 TYR C 274      12.291 -19.241  -4.769
ATOM   4706  C   TYR C 274      11.803 -17.981 -10.511
ATOM   4707  O   TYR C 274      11.758 -18.542 -11.604
ATOM   4708  N   PHE C 275      11.669 -16.648 -10.358
ATOM   4709  CA  PHE C 275      11.355 -15.657 -11.358
ATOM   4710  CB  PHE C 275      11.238 -14.252 -10.745
ATOM   4711  CG  PHE C 275      10.206 -14.308  -9.674
ATOM   4712  CD1 PHE C 275      10.525 -14.832  -8.443
ATOM   4713  CE1 PHE C 275       9.591 -14.891  -7.438
ATOM   4714  CZ  PHE C 275       8.321 -14.418  -7.656
ATOM   4715  CD2 PHE C 275       8.935 -13.831  -9.886
ATOM   4716  CE2 PHE C 275       7.999 -13.888  -8.881
ATOM   4717  C   PHE C 275      12.403 -15.531 -12.422
ATOM   4718  O   PHE C 275      12.068 -15.334 -13.589
ATOM   4719  N   THR C 276      13.694 -15.639 -12.056
ATOM   4720  CA  THR C 276      14.759 -15.370 -12.981
ATOM   4721  CB  THR C 276      16.118 -15.669 -12.425
ATOM   4722  OG1 THR C 276      16.232 -17.055 -12.139
ATOM   4723  CG2 THR C 276      16.321 -14.843 -11.145
ATOM   4724  C   THR C 276      14.588 -16.241 -14.175
ATOM   4725  O   THR C 276      14.916 -15.845 -15.292
ATOM   4726  N   ILE C 277      14.084 -17.467 -13.982
ATOM   4727  CA  ILE C 277      13.943 -18.313 -15.123
ATOM   4728  CB  ILE C 277      13.435 -19.683 -14.771
ATOM   4729  CG2 ILE C 277      12.027 -19.563 -14.165
ATOM   4730  CG1 ILE C 277      13.533 -20.610 -15.993
ATOM   4731  CD  ILE C 277      13.378 -22.091 -15.647
ATOM   4732  C   ILE C 277      13.014 -17.657 -16.095
ATOM   4733  O   ILE C 277      13.331 -17.548 -17.278
ATOM   4734  N   GLN C 278      11.867 -17.145 -15.615
ATOM   4735  CA  GLN C 278      10.914 -16.524 -16.484
ATOM   4736  CB  GLN C 278       9.654 -16.026 -15.756
ATOM   4737  CG  GLN C 278       8.644 -15.364 -16.697
ATOM   4738  CD  GLN C 278       7.470 -14.867 -15.870
ATOM   4739  OE1 GLN C 278       6.312 -15.059 -16.238
ATOM   4740  NE2 GLN C 278       7.773 -14.194 -14.727
ATOM   4741  C   GLN C 278      11.531 -15.328 -17.098
ATOM   4742  O   GLN C 278      11.291 -15.087 -18.270
ATOM   4743  N   THR C 279      12.342 -14.560 -16.344
ATOM   4744  CA  THR C 279      12.909 -13.330 -16.829
ATOM   4745  CB  THR C 279      13.669 -12.572 -15.778
ATOM   4746  OG1 THR C 279      14.837 -13.275 -15.385
ATOM   4747  CG2 THR C 279      12.737 -12.383 -14.567
ATOM   4748  C   THR C 279      13.818 -13.627 -17.978
ATOM   4749  O   THR C 279      13.927 -12.841 -18.918
ATOM   4750  N   TYR C 280      14.489 -14.789 -17.928
ATOM   4751  CA  TYR C 280      15.397 -15.212 -18.952
ATOM   4752  CB  TYR C 280      15.973 -16.609 -18.646
ATOM   4753  CG  TYR C 280      16.851 -17.072 -19.760
ATOM   4754  CD1 TYR C 280      18.149 -16.630 -19.875
ATOM   4755  CE1 TYR C 280      18.951 -17.073 -20.902
ATOM   4756  CZ  TYR C 280      18.459 -17.969 -21.821
ATOM   4757  OH  TYR C 280      19.277 -18.428 -22.875
ATOM   4758  CD2 TYR C 280      16.371 -17.974 -20.682
ATOM   4759  CE2 TYR C 280      17.167 -18.422 -21.709
ATOM   4760  C   TYR C 280      14.613 -15.289 -20.222
ATOM   4761  O   TYR C 280      15.092 -14.894 -21.285
ATOM   4762  N   ILE C 281      13.363 -15.777 -20.140
ATOM   4763  CA  ILE C 281      12.575 -15.908 -21.325
ATOM   4764  CB  ILE C 281      11.201 -16.471 -21.085
ATOM   4765  CG2 ILE C 281      10.323 -16.119 -22.296
ATOM   4766  CG1 ILE C 281      11.274 -17.984 -20.805
ATOM   4767  CD  ILE C 281      12.026 -18.364 -19.535
ATOM   4768  C   ILE C 281      12.441 -14.572 -21.980
ATOM   4769  O   ILE C 281      12.587 -14.529 -23.193
ATOM   4770  N   PRO C 282      12.167 -13.467 -21.351
ATOM   4771  CD  PRO C 282      11.053 -13.383 -20.431
ATOM   4772  CA  PRO C 282      12.183 -12.299 -22.161
ATOM   4773  CB  PRO C 282      11.546 -11.188 -21.342
ATOM   4774  CG  PRO C 282      10.486 -11.958 -20.545
ATOM   4775  C   PRO C 282      13.507 -11.987 -22.733
ATOM   4776  O   PRO C 282      13.526 -11.537 -23.869
ATOM   4777  N   CYS C 283      14.620 -12.231 -22.026
ATOM   4778  CA  CYS C 283      15.863 -11.847 -22.625
ATOM   4779  CB  CYS C 283      17.080 -12.154 -21.736
ATOM   4780  SG  CYS C 283      18.647 -11.655 -22.511
ATOM   4781  C   CYS C 283      16.020 -12.609 -23.906
ATOM   4782  O   CYS C 283      16.252 -12.012 -24.953
ATOM   4783  N   THR C 284      15.861 -13.945 -23.869
ATOM   4784  CA  THR C 284      16.018 -14.735 -25.061
ATOM   4785  CB  THR C 284      16.155 -16.201 -24.768
ATOM   4786  OG1 THR C 284      16.340 -16.928 -25.974
ATOM   4787  CG2 THR C 284      14.900 -16.685 -24.029
ATOM   4788  C   THR C 284      14.884 -14.554 -26.036
ATOM   4789  O   THR C 284      15.111 -14.357 -27.227
ATOM   4790  N   LEU C 285      13.630 -14.618 -25.547
ATOM   4791  CA  LEU C 285      12.417 -14.540 -26.325
ATOM   4792  CB  LEU C 285      11.138 -14.802 -25.508
ATOM   4793  CG  LEU C 285      10.843 -16.289 -25.229
ATOM   4794  CD1 LEU C 285      10.405 -17.011 -26.513
ATOM   4795  CD2 LEU C 285      12.017 -16.996 -24.541
ATOM   4796  C   LEU C 285      12.268 -13.195 -26.952
ATOM   4797  O   LEU C 285      11.860 -13.092 -28.107
ATOM   4798  N   ILE C 286      12.571 -12.119 -26.207
ATOM   4799  CA  ILE C 286      12.464 -10.831 -26.816
ATOM   4800  CB  ILE C 286      12.793  -9.628 -25.963
ATOM   4801  CG2 ILE C 286      11.817  -9.598 -24.776
ATOM   4802  CG1 ILE C 286      14.281  -9.567 -25.586
ATOM   4803  CD  ILE C 286      14.670  -8.248 -24.923
ATOM   4804  C   ILE C 286      13.472 -10.880 -27.895
ATOM   4805  O   ILE C 286      13.281 -10.311 -28.965
ATOM   4806  N   VAL C 287      14.594 -11.562 -27.610
ATOM   4807  CA  VAL C 287      15.622 -11.751 -28.583
ATOM   4808  CB  VAL C 287      16.861 -12.405 -28.047
ATOM   4809  CG1 VAL C 287      17.717 -12.892 -29.228
ATOM   4810  CG2 VAL C 287      17.607 -11.343 -27.223
ATOM   4811  C   VAL C 287      15.070 -12.558 -29.705
ATOM   4812  O   VAL C 287      15.537 -12.444 -30.831
ATOM   4813  N   VAL C 288      14.081 -13.426 -29.447
ATOM   4814  CA  VAL C 288      13.535 -14.176 -30.540
ATOM   4815  CB  VAL C 288      12.393 -15.043 -30.105
ATOM   4816  CG1 VAL C 288      11.866 -15.781 -31.334
ATOM   4817  CG2 VAL C 288      12.866 -15.974 -28.977
ATOM   4818  C   VAL C 288      13.005 -13.195 -31.536
ATOM   4819  O   VAL C 288      13.355 -13.242 -32.714
ATOM   4820  N   LEU C 289      12.173 -12.249 -31.066
ATOM   4821  CA  LEU C 289      11.595 -11.239 -31.904
ATOM   4822  CB  LEU C 289      10.587 -10.353 -31.156
ATOM   4823  CG  LEU C 289       9.357 -11.122 -30.643
ATOM   4824  CD1 LEU C 289       8.369 -10.183 -29.936
ATOM   4825  CD2 LEU C 289       8.708 -11.944 -31.767
ATOM   4826  C   LEU C 289      12.687 -10.341 -32.380
ATOM   4827  O   LEU C 289      12.623  -9.828 -33.492
ATOM   4828  N   SER C 290      13.698 -10.088 -31.527
ATOM   4829  CA  SER C 290      14.764  -9.184 -31.853
ATOM   4830  CB  SER C 290      15.738  -8.982 -30.678
ATOM   4831  OG  SER C 290      16.638  -7.921 -30.957
ATOM   4832  C   SER C 290      15.532  -9.725 -33.017
ATOM   4833  O   SER C 290      15.639  -9.099 -34.068
ATOM   4834  N   TRP C 291      16.031 -10.957 -32.874
ATOM   4835  CA  TRP C 291      16.809 -11.618 -33.866
ATOM   4836  CB  TRP C 291      17.186 -13.048 -33.436
ATOM   4837  CG  TRP C 291      18.176 -13.763 -34.324
ATOM   4838  CD1 TRP C 291      17.961 -14.633 -35.352
ATOM   4839  NE1 TRP C 291      19.164 -15.069 -35.858
ATOM   4840  CE2 TRP C 291      20.182 -14.463 -35.151
ATOM   4841  CD2 TRP C 291      19.601 -13.641 -34.186
ATOM   4842  CE3 TRP C 291      20.362 -12.906 -33.322
ATOM   4843  CZ3 TRP C 291      21.730 -13.005 -33.444
ATOM   4844  CZ2 TRP C 291      21.539 -14.563 -35.267
ATOM   4845  CH2 TRP C 291      22.306 -13.819 -34.398
ATOM   4846  C   TRP C 291      15.911 -11.681 -35.047
ATOM   4847  O   TRP C 291      16.364 -11.594 -36.183
ATOM   4848  N   VAL C 292      14.599 -11.852 -34.796
ATOM   4849  CA  VAL C 292      13.641 -11.878 -35.863
ATOM   4850  CB  VAL C 292      12.234 -12.212 -35.458
ATOM   4851  CG1 VAL C 292      11.310 -11.866 -36.640
ATOM   4852  CG2 VAL C 292      12.162 -13.711 -35.123
ATOM   4853  C   VAL C 292      13.597 -10.547 -36.541
ATOM   4854  O   VAL C 292      13.409 -10.486 -37.748
ATOM   4855  N   SER C 293      13.719  -9.430 -35.807
ATOM   4856  CA  SER C 293      13.655  -8.156 -36.458
ATOM   4857  CB  SER C 293      13.570  -6.959 -35.489
ATOM   4858  OG  SER C 293      14.803  -6.777 -34.809
ATOM   4859  C   SER C 293      14.895  -8.002 -37.276
ATOM   4860  O   SER C 293      14.911  -7.272 -38.266
ATOM   4861  N   PHE C 294      15.995  -8.640 -36.835
ATOM   4862  CA  PHE C 294      17.224  -8.583 -37.574
ATOM   4863  CB  PHE C 294      18.446  -9.074 -36.790
ATOM   4864  CG  PHE C 294      18.409  -8.354 -35.498
ATOM   4865  CD1 PHE C 294      18.345  -6.983 -35.466
ATOM   4866  CE1 PHE C 294      18.290  -6.319 -34.264
ATOM   4867  CZ  PHE C 294      18.280  -7.031 -33.089
ATOM   4868  CD2 PHE C 294      18.365  -9.062 -34.323
ATOM   4869  CE2 PHE C 294      18.314  -8.404 -33.121
ATOM   4870  C   PHE C 294      17.129  -9.462 -38.784
ATOM   4871  O   PHE C 294      17.664  -9.142 -39.843
ATOM   4872  N   TRP C 295      16.511 -10.644 -38.604
ATOM   4873  CA  TRP C 295      16.343 -11.677 -39.590
ATOM   4874  CB  TRP C 295      15.865 -12.996 -38.963
ATOM   4875  CG  TRP C 295      15.683 -14.132 -39.940
ATOM   4876  CD1 TRP C 295      16.095 -14.254 -41.235
ATOM   4877  NE1 TRP C 295      15.705 -15.473 -41.737
ATOM   4878  CE2 TRP C 295      15.024 -16.155 -40.750
ATOM   4879  CD2 TRP C 295      14.992 -15.348 -39.615
ATOM   4880  CE3 TRP C 295      14.380 -15.754 -38.464
ATOM   4881  CZ3 TRP C 295      13.794 -16.999 -38.469
ATOM   4882  CZ2 TRP C 295      14.440 -17.390 -40.752
ATOM   4883  CH2 TRP C 295      13.824 -17.802 -39.590
ATOM   4884  C   TRP C 295      15.327 -11.278 -40.614
ATOM   4885  O   TRP C 295      15.434 -11.607 -41.793
ATOM   4886  N   ILE C 296      14.295 -10.560 -40.158
ATOM   4887  CA  ILE C 296      13.130 -10.194 -40.905
ATOM   4888  CB  ILE C 296      12.105  -9.490 -40.061
ATOM   4889  CG2 ILE C 296      12.690  -8.143 -39.619
ATOM   4890  CG1 ILE C 296      10.764  -9.389 -40.806
ATOM   4891  CD  ILE C 296      10.079 -10.741 -41.002
ATOM   4892  C   ILE C 296      13.503  -9.325 -42.063
ATOM   4893  O   ILE C 296      12.884  -9.405 -43.121
ATOM   4894  N   ASN C 297      14.495  -8.433 -41.914
ATOM   4895  CA  ASN C 297      14.768  -7.605 -43.051
ATOM   4896  CB  ASN C 297      15.794  -6.485 -42.778
ATOM   4897  CG  ASN C 297      17.075  -7.068 -42.206
ATOM   4898  OD1 ASN C 297      17.840  -7.774 -42.861
ATOM   4899  ND2 ASN C 297      17.328  -6.734 -40.912
ATOM   4900  C   ASN C 297      15.190  -8.420 -44.241
ATOM   4901  O   ASN C 297      14.678  -8.204 -45.338
ATOM   4902  N   LYS C 298      16.156  -9.348 -44.104
ATOM   4903  CA  LYS C 298      16.487 -10.132 -45.263
ATOM   4904  CB  LYS C 298      17.855 -10.838 -45.185
ATOM   4905  CG  LYS C 298      18.010 -11.814 -44.020
ATOM   4906  CD  LYS C 298      17.991 -11.133 -42.653
ATOM   4907  CE  LYS C 298      19.148 -10.158 -42.446
ATOM   4908  NZ  LYS C 298      20.434 -10.884 -42.513
ATOM   4909  C   LYS C 298      15.440 -11.173 -45.537
ATOM   4910  O   LYS C 298      15.018 -11.351 -46.679
ATOM   4911  N   ASP C 299      14.982 -11.881 -44.482
ATOM   4912  CA  ASP C 299      14.083 -12.992 -44.655
ATOM   4913  CB  ASP C 299      13.747 -13.715 -43.339
ATOM   4914  CG  ASP C 299      13.049 -15.023 -43.693
ATOM   4915  OD1 ASP C 299      13.646 -15.819 -44.466
ATOM   4916  OD2 ASP C 299      11.917 -15.251 -43.187
ATOM   4917  C   ASP C 299      12.797 -12.514 -45.218
ATOM   4918  O   ASP C 299      12.266 -13.076 -46.174
ATOM   4919  N   ALA C 300      12.271 -11.431 -44.636
ATOM   4920  CA  ALA C 300      11.022 -10.913 -45.076
ATOM   4921  CB  ALA C 300      10.123 -10.410 -43.934
ATOM   4922  C   ALA C 300      11.359  -9.752 -45.906
ATOM   4923  O   ALA C 300      12.304  -9.035 -45.585
ATOM   4924  N   VAL C 301      10.566  -9.557 -46.976
ATOM   4925  CA  VAL C 301      10.762  -8.501 -47.915
ATOM   4926  CB  VAL C 301       9.572  -8.290 -48.809
ATOM   4927  CG1 VAL C 301       9.382  -9.540 -49.683
ATOM   4928  CG2 VAL C 301       8.356  -7.959 -47.926
ATOM   4929  C   VAL C 301      10.965  -7.264 -47.121
ATOM   4930  O   VAL C 301      10.502  -7.150 -45.986
ATOM   4931  N   PRO C 302      11.657  -6.324 -47.685
ATOM   4932  CD  PRO C 302      11.711  -6.179 -49.132
ATOM   4933  CA  PRO C 302      12.018  -5.103 -47.016
ATOM   4934  CB  PRO C 302      12.726  -4.260 -48.073
ATOM   4935  CG  PRO C 302      12.045  -4.699 -49.380
ATOM   4936  C   PRO C 302      10.795  -4.396 -46.514
ATOM   4937  O   PRO C 302      10.946  -3.413 -45.793
ATOM   4938  N   ALA C 303       9.593  -4.868 -46.899
ATOM   4939  CA  ALA C 303       8.313  -4.394 -46.483
ATOM   4940  CB  ALA C 303       7.151  -5.236 -47.036
ATOM   4941  C   ALA C 303       8.310  -4.521 -44.998
ATOM   4942  O   ALA C 303       7.592  -3.806 -44.302
ATOM   4943  N   ARG C 304       9.144  -5.443 -44.478
ATOM   4944  CA  ARG C 304       9.293  -5.670 -43.072
ATOM   4945  CB  ARG C 304      10.400  -6.692 -42.736
ATOM   4946  CG  ARG C 304      11.802  -6.318 -43.238
ATOM   4947  CD  ARG C 304      12.493  -5.189 -42.465
ATOM   4948  NE  ARG C 304      12.764  -5.688 -41.088
ATOM   4949  CZ  ARG C 304      12.407  -4.940 -40.002
ATOM   4950  NH1 ARG C 304      11.806  -3.727 -40.173
ATOM   4951  NH2 ARG C 304      12.653  -5.404 -38.743
ATOM   4952  C   ARG C 304       9.672  -4.362 -42.472
ATOM   4953  O   ARG C 304       9.422  -4.127 -41.299
ATOM   4954  N   THR C 305      10.260  -3.459 -43.276
ATOM   4955  CA  THR C 305      10.772  -2.206 -42.818
ATOM   4956  CB  THR C 305      11.154  -1.306 -43.958
ATOM   4957  OG1 THR C 305      11.743  -0.114 -43.462
ATOM   4958  CG2 THR C 305       9.898  -0.989 -44.790
ATOM   4959  C   THR C 305       9.749  -1.496 -41.978
ATOM   4960  O   THR C 305      10.101  -0.943 -40.939
ATOM   4961  N   SER C 306       8.469  -1.456 -42.398
ATOM   4962  CA  SER C 306       7.460  -0.805 -41.602
ATOM   4963  CB  SER C 306       6.115  -0.695 -42.335
ATOM   4964  OG  SER C 306       6.275   0.064 -43.522
ATOM   4965  C   SER C 306       7.193  -1.589 -40.353
ATOM   4966  O   SER C 306       7.234  -1.067 -39.239
ATOM   4967  N   LEU C 307       6.967  -2.903 -40.519
ATOM   4968  CA  LEU C 307       6.585  -3.766 -39.439
ATOM   4969  CB  LEU C 307       6.435  -5.231 -39.845
ATOM   4970  CG  LEU C 307       5.131  -5.439 -40.595
ATOM   4971  CD1 LEU C 307       3.977  -5.086 -39.648
ATOM   4972  CD2 LEU C 307       5.100  -4.659 -41.916
ATOM   4973  C   LEU C 307       7.641  -3.748 -38.407
ATOM   4974  O   LEU C 307       7.375  -3.932 -37.223
ATOM   4975  N   GLY C 308       8.883  -3.553 -38.840
ATOM   4976  CA  GLY C 308       9.967  -3.608 -37.925
ATOM   4977  C   GLY C 308       9.744  -2.568 -36.878
ATOM   4978  O   GLY C 308       9.929  -2.835 -35.692
ATOM   4979  N   ILE C 309       9.304  -1.365 -37.287
ATOM   4980  CA  ILE C 309       9.108  -0.279 -36.366
ATOM   4981  CB  ILE C 309       8.549   0.950 -37.040
ATOM   4982  CG2 ILE C 309       8.097   1.925 -35.940
ATOM   4983  CG1 ILE C 309       9.550   1.565 -38.032
ATOM   4984  CD  ILE C 309      10.781   2.177 -37.367
ATOM   4985  C   ILE C 309       8.098  -0.698 -35.344
ATOM   4986  O   ILE C 309       8.268  -0.442 -34.153
ATOM   4987  N   THR C 310       7.016  -1.369 -35.777
ATOM   4988  CA  THR C 310       5.990  -1.725 -34.841
ATOM   4989  CB  THR C 310       4.758  -2.327 -35.464
ATOM   4990  OG1 THR C 310       3.678  -2.266 -34.544
ATOM   4991  CG2 THR C 310       5.023  -3.792 -35.839
ATOM   4992  C   THR C 310       6.564  -2.686 -33.847
ATOM   4993  O   THR C 310       6.176  -2.693 -32.680
ATOM   4994  N   THR C 311       7.505  -3.535 -34.297
ATOM   4995  CA  THR C 311       8.115  -4.518 -33.449
ATOM   4996  CB  THR C 311       9.087  -5.390 -34.187
ATOM   4997  OG1 THR C 311       8.429  -6.072 -35.245
ATOM   4998  CG2 THR C 311       9.693  -6.402 -33.199
ATOM   4999  C   THR C 311       8.860  -3.848 -32.338
ATOM   5000  O   THR C 311       8.775  -4.289 -31.198
ATOM   5001  N   VAL C 312       9.628  -2.783 -32.634
ATOM   5002  CA  VAL C 312      10.401  -2.092 -31.637
ATOM   5003  CB  VAL C 312      11.314  -1.055 -32.222
ATOM   5004  CG1 VAL C 312      12.078  -0.375 -31.072
ATOM   5005  CG2 VAL C 312      12.214  -1.722 -33.274
ATOM   5006  C   VAL C 312       9.498  -1.380 -30.686
ATOM   5007  O   VAL C 312       9.777  -1.327 -29.493
ATOM   5008  N   LEU C 313       8.395  -0.796 -31.185
ATOM   5009  CA  LEU C 313       7.515  -0.057 -30.326
ATOM   5010  CB  LEU C 313       6.265   0.400 -31.106
ATOM   5011  CG  LEU C 313       5.285   1.336 -30.369
ATOM   5012  CD1 LEU C 313       4.097   1.700 -31.263
ATOM   5013  CD2 LEU C 313       4.816   0.813 -29.002
ATOM   5014  C   LEU C 313       7.072  -1.030 -29.290
ATOM   5015  O   LEU C 313       7.117  -0.764 -28.089
ATOM   5016  N   THR C 314       6.655  -2.212 -29.756
ATOM   5017  CA  THR C 314       6.193  -3.221 -28.865
ATOM   5018  CB  THR C 314       5.500  -4.313 -29.590
ATOM   5019  OG1 THR C 314       6.378  -4.943 -30.509
ATOM   5020  CG2 THR C 314       4.347  -3.622 -30.333
ATOM   5021  C   THR C 314       7.328  -3.746 -28.044
ATOM   5022  O   THR C 314       7.167  -4.016 -26.857
ATOM   5023  N   MET C 315       8.518  -3.895 -28.650
ATOM   5024  CA  MET C 315       9.625  -4.450 -27.931
ATOM   5025  CB  MET C 315      10.882  -4.656 -28.793
ATOM   5026  CG  MET C 315      11.950  -5.497 -28.089
ATOM   5027  SD  MET C 315      13.457  -5.800 -29.061
ATOM   5028  CE  MET C 315      14.105  -4.114 -28.881
ATOM   5029  C   MET C 315       9.991  -3.536 -26.802
ATOM   5030  O   MET C 315      10.262  -3.989 -25.693
ATOM   5031  N   THR C 316      10.009  -2.217 -27.066
ATOM   5032  CA  THR C 316      10.387  -1.219 -26.107
ATOM   5033  CB  THR C 316      10.477   0.157 -26.704
ATOM   5034  OG1 THR C 316       9.216   0.553 -27.225
ATOM   5035  CG2 THR C 316      11.531   0.139 -27.823
ATOM   5036  C   THR C 316       9.391  -1.159 -24.993
ATOM   5037  O   THR C 316       9.765  -1.103 -23.822
ATOM   5038  N   THR C 317       8.088  -1.182 -25.324
ATOM   5039  CA  THR C 317       7.075  -1.071 -24.314
ATOM   5040  CB  THR C 317       5.688  -1.086 -24.886
ATOM   5041  OG1 THR C 317       5.464  -2.296 -25.595
ATOM   5042  CG2 THR C 317       5.525   0.121 -25.826
ATOM   5043  C   THR C 317       7.202  -2.239 -23.388
ATOM   5044  O   THR C 317       7.119  -2.095 -22.169
ATOM   5045  N   LEU C 318       7.431  -3.436 -23.951
ATOM   5046  CA  LEU C 318       7.546  -4.621 -23.149
ATOM   5047  CB  LEU C 318       7.829  -5.877 -23.994
ATOM   5048  CG  LEU C 318       8.272  -7.103 -23.170
ATOM   5049  CD1 LEU C 318       7.250  -7.481 -22.092
ATOM   5050  CD2 LEU C 318       8.621  -8.283 -24.089
ATOM   5051  C   LEU C 318       8.685  -4.470 -22.198
ATOM   5052  O   LEU C 318       8.570  -4.786 -21.016
ATOM   5053  N   SER C 319       9.828  -3.974 -22.689
ATOM   5054  CA  SER C 319      10.980  -3.854 -21.850
ATOM   5055  CB  SER C 319      12.219  -3.421 -22.644
ATOM   5056  OG  SER C 319      12.562  -4.419 -23.594
ATOM   5057  C   SER C 319      10.725  -2.828 -20.793
ATOM   5058  O   SER C 319      11.152  -2.994 -19.651
ATOM   5059  N   THR C 320      10.022  -1.734 -21.145
ATOM   5060  CA  THR C 320       9.791  -0.683 -20.195
ATOM   5061  CB  THR C 320       9.130   0.528 -20.791
ATOM   5062  OG1 THR C 320       7.825   0.208 -21.248
ATOM   5063  CG2 THR C 320       9.993   1.035 -21.960
ATOM   5064  C   THR C 320       8.916  -1.180 -19.087
ATOM   5065  O   THR C 320       9.164  -0.888 -17.919
ATOM   5066  N   ILE C 321       7.865  -1.951 -19.418
ATOM   5067  CA  ILE C 321       6.984  -2.434 -18.392
ATOM   5068  CB  ILE C 321       5.800  -3.198 -18.906
ATOM   5069  CG2 ILE C 321       4.973  -2.239 -19.782
ATOM   5070  CG1 ILE C 321       6.236  -4.485 -19.617
ATOM   5071  CD  ILE C 321       5.090  -5.472 -19.827
ATOM   5072  C   ILE C 321       7.776  -3.325 -17.493
ATOM   5073  O   ILE C 321       7.586  -3.324 -16.277
ATOM   5074  N   ALA C 322       8.694  -4.112 -18.080
ATOM   5075  CA  ALA C 322       9.527  -4.984 -17.307
ATOM   5076  CB  ALA C 322      10.556  -5.739 -18.166
ATOM   5077  C   ALA C 322      10.271  -4.097 -16.373
ATOM   5078  O   ALA C 322      10.522  -4.447 -15.221
ATOM   5079  N   ARG C 323      10.634  -2.903 -16.868
ATOM   5080  CA  ARG C 323      11.339  -1.940 -16.084
ATOM   5081  CB  ARG C 323      11.687  -0.663 -16.864
ATOM   5082  CG  ARG C 323      12.640  -0.912 -18.035
ATOM   5083  CD  ARG C 323      13.160   0.373 -18.680
ATOM   5084  NE  ARG C 323      14.042   1.033 -17.678
ATOM   5085  CZ  ARG C 323      15.349   0.654 -17.568
ATOM   5086  NH1 ARG C 323      15.846  -0.321 -18.384
ATOM   5087  NH2 ARG C 323      16.155   1.245 -16.638
ATOM   5088  C   ARG C 323      10.455  -1.555 -14.946
ATOM   5089  O   ARG C 323      10.939  -1.244 -13.866
ATOM   5090  N   LYS C 324       9.128  -1.528 -15.156
ATOM   5091  CA  LYS C 324       8.239  -1.160 -14.091
ATOM   5092  CB  LYS C 324       6.764  -1.156 -14.531
ATOM   5093  CG  LYS C 324       5.791  -0.770 -13.414
ATOM   5094  CD  LYS C 324       4.365  -0.500 -13.901
ATOM   5095  CE  LYS C 324       3.474  -1.744 -13.918
ATOM   5096  NZ  LYS C 324       2.990  -2.039 -12.551
ATOM   5097  C   LYS C 324       8.344  -2.140 -12.957
ATOM   5098  O   LYS C 324       8.454  -1.747 -11.797
ATOM   5099  N   SER C 325       8.322  -3.447 -13.275
ATOM   5100  CA  SER C 325       8.298  -4.494 -12.289
ATOM   5101  CB  SER C 325       8.050  -5.880 -12.909
ATOM   5102  OG  SER C 325       9.147  -6.253 -13.732
ATOM   5103  C   SER C 325       9.587  -4.583 -11.534
ATOM   5104  O   SER C 325       9.587  -4.918 -10.350
ATOM   5105  N   LEU C 326      10.724  -4.280 -12.184
ATOM   5106  CA  LEU C 326      11.987  -4.510 -11.546
ATOM   5107  CB  LEU C 326      13.191  -4.192 -12.457
ATOM   5108  CG  LEU C 326      13.292  -5.082 -13.709
ATOM   5109  CD1 LEU C 326      14.514  -4.705 -14.560
ATOM   5110  CD2 LEU C 326      13.268  -6.572 -13.337
ATOM   5111  C   LEU C 326      12.137  -3.705 -10.287
ATOM   5112  O   LEU C 326      12.506  -4.277  -9.263
ATOM   5113  N   PRO C 327      11.876  -2.426 -10.262
ATOM   5114  CD  PRO C 327      12.168  -1.563 -11.380
ATOM   5115  CA  PRO C 327      12.072  -1.711  -9.036
ATOM   5116  CB  PRO C 327      12.004  -0.220  -9.381
ATOM   5117  CG  PRO C 327      11.705  -0.186 -10.891
ATOM   5118  C   PRO C 327      11.159  -2.136  -7.944
ATOM   5119  O   PRO C 327      11.571  -2.106  -6.786
ATOM   5120  N   LYS C 328       9.915  -2.523  -8.270
ATOM   5121  CA  LYS C 328       9.044  -2.913  -7.209
ATOM   5122  CB  LYS C 328       7.603  -3.211  -7.662
ATOM   5123  CG  LYS C 328       7.468  -4.502  -8.475
ATOM   5124  CD  LYS C 328       6.033  -5.005  -8.610
ATOM   5125  CE  LYS C 328       5.261  -4.317  -9.735
ATOM   5126  NZ  LYS C 328       3.899  -4.884  -9.832
ATOM   5127  C   LYS C 328       9.579  -4.170  -6.595
ATOM   5128  O   LYS C 328       9.606  -4.309  -5.375
ATOM   5129  N   VAL C 329      10.010  -5.128  -7.440
ATOM   5130  CA  VAL C 329      10.451  -6.415  -6.981
ATOM   5131  CB  VAL C 329      10.643  -7.399  -8.102
ATOM   5132  CG1 VAL C 329      11.774  -6.913  -9.024
ATOM   5133  CG2 VAL C 329      10.892  -8.786  -7.487
ATOM   5134  C   VAL C 329      11.733  -6.324  -6.212
ATOM   5135  O   VAL C 329      11.861  -6.922  -5.146
ATOM   5136  N   SER C 330      12.714  -5.562  -6.730
ATOM   5137  CA  SER C 330      14.000  -5.447  -6.103
ATOM   5138  CB  SER C 330      15.022  -4.684  -6.964
ATOM   5139  OG  SER C 330      14.590  -3.347  -7.163
ATOM   5140  C   SER C 330      13.807  -4.695  -4.841
ATOM   5141  O   SER C 330      14.691  -4.650  -3.986
ATOM   5142  N   TYR C 331      12.612  -4.102  -4.695
ATOM   5143  CA  TYR C 331      12.331  -3.342  -3.524
ATOM   5144  CB  TYR C 331      10.891  -2.813  -3.467
ATOM   5145  CG  TYR C 331      10.776  -2.051  -2.194
ATOM   5146  CD1 TYR C 331      11.195  -0.743  -2.121
ATOM   5147  CE1 TYR C 331      11.092  -0.040  -0.944
ATOM   5148  CZ  TYR C 331      10.570  -0.644   0.174
ATOM   5149  OH  TYR C 331      10.464   0.075   1.384
ATOM   5150  CD2 TYR C 331      10.254  -2.650  -1.069
ATOM   5151  CE2 TYR C 331      10.150  -1.951   0.111
ATOM   5152  C   TYR C 331      12.514  -4.273  -2.372
ATOM   5153  O   TYR C 331      13.066  -3.881  -1.349
ATOM   5154  N   VAL C 332      12.050  -5.531  -2.515
ATOM   5155  CA  VAL C 332      12.157  -6.506  -1.465
ATOM   5156  CB  VAL C 332      11.449  -7.789  -1.787
ATOM   5157  CG1 VAL C 332      11.731  -8.799  -0.661
ATOM   5158  CG2 VAL C 332       9.954  -7.485  -1.985
ATOM   5159  C   VAL C 332      13.590  -6.852  -1.163
ATOM   5160  O   VAL C 332      13.982  -6.804   0.000
ATOM   5161  N   THR C 333      14.410  -7.236  -2.170
ATOM   5162  CA  THR C 333      15.785  -7.570  -1.875
ATOM   5163  CB  THR C 333      15.970  -9.030  -1.544
ATOM   5164  OG1 THR C 333      17.336  -9.300  -1.270
ATOM   5165  CG2 THR C 333      15.433  -9.921  -2.679
ATOM   5166  C   THR C 333      16.684  -7.203  -3.033
ATOM   5167  O   THR C 333      16.790  -7.951  -4.000
ATOM   5168  N   ALA C 334      17.444  -6.087  -2.917
ATOM   5169  CA  ALA C 334      18.207  -5.519  -4.013
ATOM   5170  CB  ALA C 334      18.671  -4.074  -3.762
ATOM   5171  C   ALA C 334      19.435  -6.289  -4.418
ATOM   5172  O   ALA C 334      20.061  -6.886  -3.531
ATOM   5173  N   MET C 335      19.778  -6.228  -5.772
ATOM   5174  CA  MET C 335      20.918  -6.897  -6.400
ATOM   5175  CB  MET C 335      20.783  -8.420  -6.428
ATOM   5176  CG  MET C 335      20.949  -9.007  -5.032
ATOM   5177  SD  MET C 335      22.610  -8.779  -4.323
ATOM   5178  CE  MET C 335      23.437  -9.927  -5.462
ATOM   5179  C   MET C 335      21.375  -6.469  -7.790
ATOM   5180  O   MET C 335      20.766  -5.669  -8.503
ATOM   5181  N   ASP C 336      22.537  -7.077  -8.160
ATOM   5182  CA  ASP C 336      23.419  -6.975  -9.307
ATOM   5183  CB  ASP C 336      24.756  -7.704  -9.083
ATOM   5184  CG  ASP C 336      24.476  -9.191  -8.908
ATOM   5185  OD1 ASP C 336      23.306  -9.545  -8.602
ATOM   5186  OD2 ASP C 336      25.431  -9.995  -9.074
ATOM   5187  C   ASP C 336      22.838  -7.512 -10.576
ATOM   5188  O   ASP C 336      23.274  -7.110 -11.654
ATOM   5189  N   LEU C 337      21.876  -8.449 -10.505
ATOM   5190  CA  LEU C 337      21.353  -9.037 -11.707
ATOM   5191  CB  LEU C 337      20.196 -10.018 -11.423
ATOM   5192  CG  LEU C 337      19.655 -10.779 -12.653
ATOM   5193  CD1 LEU C 337      18.927  -9.860 -13.648
ATOM   5194  CD2 LEU C 337      20.762 -11.617 -13.310
ATOM   5195  C   LEU C 337      20.824  -7.908 -12.530
ATOM   5196  O   LEU C 337      20.929  -7.925 -13.756
ATOM   5197  N   PHE C 338      20.258  -6.887 -11.860
ATOM   5198  CA  PHE C 338      19.740  -5.736 -12.539
ATOM   5199  CB  PHE C 338      19.087  -4.712 -11.595
ATOM   5200  CG  PHE C 338      18.599  -3.576 -12.431
ATOM   5201  CD1 PHE C 338      17.403  -3.659 -13.107
ATOM   5202  CE1 PHE C 338      16.954  -2.611 -13.876
ATOM   5203  CZ  PHE C 338      17.702  -1.461 -13.973
ATOM   5204  CD2 PHE C 338      19.338  -2.418 -12.533
ATOM   5205  CE2 PHE C 338      18.896  -1.365 -13.301
ATOM   5206  C   PHE C 338      20.857  -5.051 -13.244
ATOM   5207  O   PHE C 338      20.709  -4.651 -14.394
ATOM   5208  N   VAL C 339      22.021  -4.883 -12.593
ATOM   5209  CA  VAL C 339      23.067  -4.295 -13.373
ATOM   5210  CB  VAL C 339      24.269  -3.812 -12.601
ATOM   5211  CG1 VAL C 339      23.801  -2.701 -11.645
ATOM   5212  CG2 VAL C 339      24.974  -4.985 -11.906
ATOM   5213  C   VAL C 339      23.449  -5.398 -14.295
ATOM   5214  O   VAL C 339      23.007  -6.523 -14.103
ATOM   5215  N   SER C 340      24.178  -5.108 -15.382
ATOM   5216  CA  SER C 340      24.516  -6.158 -16.303
ATOM   5217  CB  SER C 340      25.011  -7.479 -15.672
ATOM   5218  OG  SER C 340      25.307  -8.426 -16.687
ATOM   5219  C   SER C 340      23.313  -6.405 -17.151
ATOM   5220  O   SER C 340      23.339  -6.132 -18.346
ATOM   5221  N   VAL C 341      22.221  -6.938 -16.565
ATOM   5222  CA  VAL C 341      21.025  -7.165 -17.326
ATOM   5223  CB  VAL C 341      19.890  -7.757 -16.537
ATOM   5224  CG1 VAL C 341      19.316  -6.688 -15.593
ATOM   5225  CG2 VAL C 341      18.855  -8.313 -17.530
ATOM   5226  C   VAL C 341      20.582  -5.823 -17.789
ATOM   5227  O   VAL C 341      19.954  -5.679 -18.831
ATOM   5228  N   CYS C 342      20.870  -4.788 -16.987
ATOM   5229  CA  CYS C 342      20.513  -3.466 -17.382
ATOM   5230  CB  CYS C 342      20.911  -2.396 -16.351
ATOM   5231  SG  CYS C 342      20.444  -0.719 -16.879
ATOM   5232  C   CYS C 342      21.281  -3.202 -18.627
ATOM   5233  O   CYS C 342      20.772  -2.604 -19.573
ATOM   5234  N   PHE C 343      22.548  -3.653 -18.647
ATOM   5235  CA  PHE C 343      23.374  -3.467 -19.803
ATOM   5236  CB  PHE C 343      24.827  -3.917 -19.590
ATOM   5237  CG  PHE C 343      25.429  -2.961 -18.621
ATOM   5238  CD1 PHE C 343      25.291  -3.158 -17.266
ATOM   5239  CE1 PHE C 343      25.845  -2.274 -16.371
ATOM   5240  CZ  PHE C 343      26.541  -1.181 -16.826
ATOM   5241  CD2 PHE C 343      26.126  -1.863 -19.069
ATOM   5242  CE2 PHE C 343      26.681  -0.975 -18.178
ATOM   5243  C   PHE C 343      22.812  -4.256 -20.944
ATOM   5244  O   PHE C 343      22.687  -3.745 -22.053
ATOM   5245  N   ILE C 344      22.420  -5.520 -20.695
ATOM   5246  CA  ILE C 344      21.936  -6.339 -21.766
ATOM   5247  CB  ILE C 344      21.562  -7.749 -21.381
ATOM   5248  CG2 ILE C 344      20.236  -7.738 -20.608
ATOM   5249  CG1 ILE C 344      21.494  -8.628 -22.640
ATOM   5250  CD  ILE C 344      21.391 -10.121 -22.336
ATOM   5251  C   ILE C 344      20.729  -5.646 -22.282
ATOM   5252  O   ILE C 344      20.438  -5.657 -23.476
ATOM   5253  N   PHE C 345      19.994  -5.025 -21.350
ATOM   5254  CA  PHE C 345      18.818  -4.284 -21.662
ATOM   5255  CB  PHE C 345      18.205  -3.668 -20.398
ATOM   5256  CG  PHE C 345      17.065  -2.822 -20.824
ATOM   5257  CD1 PHE C 345      15.845  -3.386 -21.103
ATOM   5258  CE1 PHE C 345      14.797  -2.594 -21.496
ATOM   5259  CZ  PHE C 345      14.957  -1.235 -21.613
ATOM   5260  CD2 PHE C 345      17.222  -1.460 -20.940
ATOM   5261  CE2 PHE C 345      16.175  -0.666 -21.334
ATOM   5262  C   PHE C 345      19.196  -3.170 -22.583
ATOM   5263  O   PHE C 345      18.607  -3.007 -23.651
ATOM   5264  N   VAL C 346      20.230  -2.389 -22.219
ATOM   5265  CA  VAL C 346      20.571  -1.282 -23.059
ATOM   5266  CB  VAL C 346      21.647  -0.378 -22.515
ATOM   5267  CG1 VAL C 346      21.198   0.125 -21.132
ATOM   5268  CG2 VAL C 346      23.012  -1.078 -22.547
ATOM   5269  C   VAL C 346      21.019  -1.824 -24.373
ATOM   5270  O   VAL C 346      20.754  -1.230 -25.417
ATOM   5271  N   PHE C 347      21.709  -2.979 -24.366
ATOM   5272  CA  PHE C 347      22.194  -3.479 -25.618
ATOM   5273  CB  PHE C 347      23.021  -4.774 -25.522
ATOM   5274  CG  PHE C 347      24.335  -4.438 -24.906
ATOM   5275  CD1 PHE C 347      25.258  -3.706 -25.614
ATOM   5276  CE1 PHE C 347      26.473  -3.380 -25.061
ATOM   5277  CZ  PHE C 347      26.775  -3.781 -23.782
ATOM   5278  CD2 PHE C 347      24.642  -4.827 -23.624
ATOM   5279  CE2 PHE C 347      25.855  -4.505 -23.063
ATOM   5280  C   PHE C 347      21.056  -3.755 -26.550
ATOM   5281  O   PHE C 347      21.059  -3.282 -27.686
ATOM   5282  N   SER C 348      20.032  -4.502 -26.100
ATOM   5283  CA  SER C 348      18.960  -4.825 -26.996
ATOM   5284  CB  SER C 348      17.910  -5.767 -26.377
ATOM   5285  OG  SER C 348      17.228  -5.120 -25.310
ATOM   5286  C   SER C 348      18.274  -3.557 -27.380
ATOM   5287  O   SER C 348      17.842  -3.394 -28.520
ATOM   5288  N   ALA C 349      18.161  -2.611 -26.429
ATOM   5289  CA  ALA C 349      17.457  -1.402 -26.730
ATOM   5290  CB  ALA C 349      17.364  -0.454 -25.522
ATOM   5291  C   ALA C 349      18.163  -0.660 -27.823
ATOM   5292  O   ALA C 349      17.542  -0.261 -28.807
ATOM   5293  N   LEU C 350      19.489  -0.476 -27.680
ATOM   5294  CA  LEU C 350      20.292   0.254 -28.623
ATOM   5295  CB  LEU C 350      21.735   0.449 -28.130
ATOM   5296  CG  LEU C 350      22.637   1.210 -29.121
ATOM   5297  CD1 LEU C 350      22.171   2.662 -29.308
ATOM   5298  CD2 LEU C 350      24.117   1.096 -28.724
ATOM   5299  C   LEU C 350      20.380  -0.487 -29.914
ATOM   5300  O   LEU C 350      20.263   0.101 -30.988
ATOM   5301  N   VAL C 351      20.581  -1.812 -29.840
ATOM   5302  CA  VAL C 351      20.776  -2.574 -31.036
ATOM   5303  CB  VAL C 351      21.014  -4.035 -30.772
ATOM   5304  CG1 VAL C 351      22.335  -4.176 -29.997
ATOM   5305  CG2 VAL C 351      19.801  -4.622 -30.031
ATOM   5306  C   VAL C 351      19.557  -2.445 -31.884
ATOM   5307  O   VAL C 351      19.649  -2.278 -33.098
ATOM   5308  N   GLU C 352      18.375  -2.513 -31.253
ATOM   5309  CA  GLU C 352      17.136  -2.433 -31.964
ATOM   5310  CB  GLU C 352      15.924  -2.617 -31.034
ATOM   5311  CG  GLU C 352      14.576  -2.626 -31.757
ATOM   5312  CD  GLU C 352      14.339  -4.030 -32.294
ATOM   5313  OE1 GLU C 352      15.128  -4.944 -31.934
ATOM   5314  OE2 GLU C 352      13.364  -4.209 -33.072
ATOM   5315  C   GLU C 352      17.019  -1.076 -32.586
ATOM   5316  O   GLU C 352      16.532  -0.944 -33.708
ATOM   5317  N   TYR C 353      17.424  -0.022 -31.850
ATOM   5318  CA  TYR C 353      17.349   1.324 -32.348
ATOM   5319  CB  TYR C 353      17.630   2.397 -31.282
ATOM   5320  CG  TYR C 353      17.886   3.657 -32.037
ATOM   5321  CD1 TYR C 353      16.855   4.400 -32.567
ATOM   5322  CE1 TYR C 353      17.117   5.556 -33.266
ATOM   5323  CZ  TYR C 353      18.414   5.979 -33.440
ATOM   5324  OH  TYR C 353      18.687   7.163 -34.157
ATOM   5325  CD2 TYR C 353      19.179   4.091 -32.216
ATOM   5326  CE2 TYR C 353      19.447   5.244 -32.912
ATOM   5327  C   TYR C 353      18.317   1.563 -33.463
ATOM   5328  O   TYR C 353      17.972   2.192 -34.462
ATOM   5329  N   GLY C 354      19.569   1.099 -33.304
ATOM   5330  CA  GLY C 354      20.583   1.327 -34.294
ATOM   5331  C   GLY C 354      20.190   0.619 -35.540
ATOM   5332  O   GLY C 354      20.376   1.136 -36.638
ATOM   5333  N   THR C 355      19.650  -0.602 -35.395
ATOM   5334  CA  THR C 355      19.215  -1.351 -36.531
ATOM   5335  CB  THR C 355      18.710  -2.726 -36.197
ATOM   5336  OG1 THR C 355      17.587  -2.648 -35.332
ATOM   5337  CG2 THR C 355      19.846  -3.524 -35.535
ATOM   5338  C   THR C 355      18.096  -0.574 -37.123
ATOM   5339  O   THR C 355      17.879  -0.608 -38.328
ATOM   5340  N   LEU C 356      17.340   0.136 -36.270
ATOM   5341  CA  LEU C 356      16.243   0.931 -36.727
ATOM   5342  CB  LEU C 356      15.522   1.642 -35.568
ATOM   5343  CG  LEU C 356      14.114   2.155 -35.919
ATOM   5344  CD1 LEU C 356      14.119   3.162 -37.080
ATOM   5345  CD2 LEU C 356      13.166   0.968 -36.138
ATOM   5346  C   LEU C 356      16.853   1.973 -37.610
ATOM   5347  O   LEU C 356      16.303   2.332 -38.650
ATOM   5348  N   HSD C 357      18.027   2.488 -37.196
ATOM   5349  CA  HSD C 357      18.762   3.450 -37.962
ATOM   5350  CB  HSD C 357      20.029   3.944 -37.243
ATOM   5351  ND1 HSD C 357      21.641   4.666 -39.073
ATOM   5352  CG  HSD C 357      20.797   4.968 -38.027
ATOM   5353  CE1 HSD C 357      22.152   5.842 -39.515
ATOM   5354  NE2 HSD C 357      21.695   6.876 -38.831
ATOM   5355  CD2 HSD C 357      20.841   6.322 -37.894
ATOM   5356  C   HSD C 357      19.191   2.749 -39.206
ATOM   5357  O   HSD C 357      19.239   3.332 -40.287
ATOM   5358  N   TYR C 358      19.512   1.452 -39.071
ATOM   5359  CA  TYR C 358      19.915   0.660 -40.186
ATOM   5360  CB  TYR C 358      20.174  -0.811 -39.816
ATOM   5361  CG  TYR C 358      20.093  -1.594 -41.079
ATOM   5362  CD1 TYR C 358      21.119  -1.589 -41.994
ATOM   5363  CE1 TYR C 358      21.016  -2.322 -43.155
ATOM   5364  CZ  TYR C 358      19.891  -3.067 -43.410
ATOM   5365  OH  TYR C 358      19.791  -3.815 -44.602
ATOM   5366  CD2 TYR C 358      18.970  -2.345 -41.343
ATOM   5367  CE2 TYR C 358      18.863  -3.080 -42.500
ATOM   5368  C   TYR C 358      18.785   0.687 -41.150
ATOM   5369  O   TYR C 358      18.985   0.827 -42.354
ATOM   5370  N   PHE C 359      17.556   0.558 -40.629
ATOM   5371  CA  PHE C 359      16.420   0.552 -41.485
ATOM   5372  CB  PHE C 359      15.077   0.336 -40.761
ATOM   5373  CG  PHE C 359      15.065  -1.021 -40.145
ATOM   5374  CD1 PHE C 359      14.899  -2.143 -40.923
ATOM   5375  CE1 PHE C 359      14.894  -3.394 -40.353
ATOM   5376  CZ  PHE C 359      15.058  -3.537 -38.996
ATOM   5377  CD2 PHE C 359      15.238  -1.174 -38.789
ATOM   5378  CE2 PHE C 359      15.232  -2.422 -38.213
ATOM   5379  C   PHE C 359      16.323   1.877 -42.165
ATOM   5380  O   PHE C 359      16.204   1.938 -43.380
ATOM   5381  N   VAL C 360      16.435   2.984 -41.416
ATOM   5382  CA  VAL C 360      16.181   4.289 -41.971
ATOM   5383  CB  VAL C 360      16.193   5.381 -40.941
ATOM   5384  CG1 VAL C 360      17.624   5.545 -40.406
ATOM   5385  CG2 VAL C 360      15.624   6.657 -41.585
ATOM   5386  C   VAL C 360      17.150   4.693 -43.048
ATOM   5387  O   VAL C 360      16.755   5.327 -44.025
ATOM   5388  N   SER C 361      18.419   4.262 -42.954
ATOM   5389  CA  SER C 361      19.514   4.809 -43.712
ATOM   5390  CB  SER C 361      20.773   3.926 -43.627
ATOM   5391  OG  SER C 361      21.214   3.832 -42.281
ATOM   5392  C   SER C 361      19.230   5.027 -45.173
ATOM   5393  O   SER C 361      19.775   5.969 -45.745
ATOM   5394  N   ASN C 362      18.412   4.213 -45.860
ATOM   5395  CA  ASN C 362      18.294   4.526 -47.263
ATOM   5396  CB  ASN C 362      17.741   3.392 -48.135
ATOM   5397  CG  ASN C 362      18.782   2.285 -48.204
ATOM   5398  OD1 ASN C 362      19.985   2.541 -48.163
ATOM   5399  ND2 ASN C 362      18.310   1.014 -48.319
ATOM   5400  C   ASN C 362      17.414   5.720 -47.440
ATOM   5401  O   ASN C 362      16.358   5.835 -46.822
ATOM   5402  N   ARG C 363      17.849   6.674 -48.287
ATOM   5403  CA  ARG C 363      17.062   7.854 -48.474
ATOM   5404  CB  ARG C 363      17.767   8.898 -49.363
ATOM   5405  CG  ARG C 363      18.111   8.396 -50.770
ATOM   5406  CD  ARG C 363      18.803   9.442 -51.648
ATOM   5407  NE  ARG C 363      20.241   9.488 -51.256
ATOM   5408  CZ  ARG C 363      21.157   8.709 -51.903
ATOM   5409  NH1 ARG C 363      20.768   7.913 -52.941
ATOM   5410  NH2 ARG C 363      22.465   8.734 -51.515
ATOM   5411  C   ARG C 363      15.752   7.518 -49.119
ATOM   5412  O   ARG C 363      14.692   7.833 -48.581
ATOM   5413  N   LYS C 364      15.788   6.863 -50.296
ATOM   5414  CA  LYS C 364      14.557   6.603 -50.982
ATOM   5415  CB  LYS C 364      14.736   6.287 -52.480
ATOM   5416  CG  LYS C 364      13.415   6.282 -53.253
ATOM   5417  CD  LYS C 364      13.584   6.423 -54.767
ATOM   5418  CE  LYS C 364      13.937   7.848 -55.204
ATOM   5419  NZ  LYS C 364      14.078   7.911 -56.677
ATOM   5420  C   LYS C 364      13.774   5.522 -50.306
ATOM   5421  O   LYS C 364      12.579   5.682 -50.066
ATOM   5422  N   PRO C 365      14.398   4.423 -49.973
ATOM   5423  CD  PRO C 365      15.446   3.870 -50.815
ATOM   5424  CA  PRO C 365      13.645   3.385 -49.327
ATOM   5425  CB  PRO C 365      14.374   2.068 -49.614
ATOM   5426  CG  PRO C 365      15.728   2.489 -50.210
ATOM   5427  C   PRO C 365      13.500   3.707 -47.882
ATOM   5428  O   PRO C 365      14.296   4.476 -47.359
ATOM   5429  N   SER C 366      12.467   3.187 -47.213
ATOM   5430  CA  SER C 366      12.399   3.434 -45.810
ATOM   5431  CB  SER C 366      11.096   2.913 -45.178
ATOM   5432  OG  SER C 366      10.989   1.511 -45.372
ATOM   5433  C   SER C 366      13.537   2.675 -45.249
ATOM   5434  O   SER C 366      14.307   3.205 -44.449
ATOM   5435  N   LYS C 367      13.645   1.392 -45.666
ATOM   5436  CA  LYS C 367      14.776   0.604 -45.292
ATOM   5437  CB  LYS C 367      14.711  -0.854 -45.780
ATOM   5438  CG  LYS C 367      15.902  -1.702 -45.325
ATOM   5439  CD  LYS C 367      15.783  -3.187 -45.682
ATOM   5440  CE  LYS C 367      14.727  -3.946 -44.877
ATOM   5441  NZ  LYS C 367      14.643  -5.344 -45.357
ATOM   5442  C   LYS C 367      15.944   1.263 -46.011
ATOM   5443  O   LYS C 367      17.116   0.912 -45.707
ATOM   5444  NT  LYS C 367      15.630   2.200 -46.945
ATOM   5445  CAY ASP D 413       6.303   4.571 -90.302
ATOM   5446  CY  ASP D 413       7.374   4.967 -89.346
ATOM   5447  OY  ASP D 413       7.311   4.654 -88.158
ATOM   5448  N   ASP D 413       8.399   5.676 -89.852
ATOM   5449  CA  ASP D 413       9.506   6.110 -88.971
ATOM   5450  CB  ASP D 413      10.522   6.936 -89.777
ATOM   5451  CG  ASP D 413      11.719   7.223 -88.882
ATOM   5452  OD1 ASP D 413      11.692   6.786 -87.701
ATOM   5453  OD2 ASP D 413      12.676   7.884 -89.367
ATOM   5454  C   ASP D 413       8.934   6.977 -87.901
ATOM   5455  O   ASP D 413       9.333   6.896 -86.742
ATOM   5456  N   CYS D 414       7.966   7.833 -88.268
ATOM   5457  CA  CYS D 414       7.336   8.654 -87.280
ATOM   5458  CB  CYS D 414       6.269   9.597 -87.871
ATOM   5459  SG  CYS D 414       4.877   8.711 -88.639
ATOM   5460  C   CYS D 414       6.653   7.725 -86.335
ATOM   5461  O   CYS D 414       6.670   7.924 -85.121
ATOM   5462  N   ALA D 415       6.052   6.655 -86.886
ATOM   5463  CA  ALA D 415       5.332   5.719 -86.081
ATOM   5464  CB  ALA D 415       4.735   4.569 -86.907
ATOM   5465  C   ALA D 415       6.291   5.122 -85.107
ATOM   5466  O   ALA D 415       5.982   4.986 -83.925
ATOM   5467  N   SER D 416       7.503   4.778 -85.578
ATOM   5468  CA  SER D 416       8.460   4.164 -84.709
ATOM   5469  CB  SER D 416       9.727   3.665 -85.431
ATOM   5470  OG  SER D 416      10.501   4.760 -85.899
ATOM   5471  C   SER D 416       8.879   5.172 -83.690
ATOM   5472  O   SER D 416       9.378   4.811 -82.626
ATOM   5473  N   PHE D 417       8.678   6.470 -83.987
ATOM   5474  CA  PHE D 417       9.091   7.503 -83.082
ATOM   5475  CB  PHE D 417       8.821   8.920 -83.614
ATOM   5476  CG  PHE D 417       9.517   9.869 -82.698
ATOM   5477  CD1 PHE D 417      10.850  10.156 -82.884
ATOM   5478  CE1 PHE D 417      11.507  11.028 -82.049
ATOM   5479  CZ  PHE D 417      10.830  11.626 -81.014
ATOM   5480  CD2 PHE D 417       8.847  10.471 -81.658
ATOM   5481  CE2 PHE D 417       9.498  11.346 -80.820
ATOM   5482  C   PHE D 417       8.326   7.342 -81.809
ATOM   5483  O   PHE D 417       8.893   7.420 -80.720
ATOM   5484  N   PHE D 418       7.008   7.086 -81.912
ATOM   5485  CA  PHE D 418       6.230   6.925 -80.719
ATOM   5486  CB  PHE D 418       4.756   6.576 -80.966
ATOM   5487  CG  PHE D 418       4.205   6.307 -79.609
ATOM   5488  CD1 PHE D 418       3.844   7.345 -78.783
ATOM   5489  CE1 PHE D 418       3.342   7.098 -77.528
ATOM   5490  CZ  PHE D 418       3.200   5.805 -77.085
ATOM   5491  CD2 PHE D 418       4.063   5.014 -79.158
ATOM   5492  CE2 PHE D 418       3.561   4.761 -77.903
ATOM   5493  C   PHE D 418       6.821   5.773 -79.992
ATOM   5494  O   PHE D 418       6.963   5.794 -78.770
ATOM   5495  N   CYS D 419       7.197   4.737 -80.754
ATOM   5496  CA  CYS D 419       7.780   3.566 -80.182
ATOM   5497  CB  CYS D 419       8.254   2.581 -81.259
ATOM   5498  SG  CYS D 419       9.315   1.274 -80.579
ATOM   5499  C   CYS D 419       8.996   3.995 -79.438
ATOM   5500  O   CYS D 419       9.204   3.589 -78.299
ATOM   5501  N   CYS D 420       9.822   4.859 -80.050
ATOM   5502  CA  CYS D 420      11.032   5.282 -79.414
ATOM   5503  CB  CYS D 420      11.850   6.255 -80.279
ATOM   5504  SG  CYS D 420      13.385   6.786 -79.465
ATOM   5505  C   CYS D 420      10.659   5.997 -78.160
ATOM   5506  O   CYS D 420      11.290   5.826 -77.118
ATOM   5507  N   PHE D 421       9.591   6.810 -78.230
ATOM   5508  CA  PHE D 421       9.161   7.567 -77.096
ATOM   5509  CB  PHE D 421       7.928   8.440 -77.405
ATOM   5510  CG  PHE D 421       7.680   9.359 -76.256
ATOM   5511  CD1 PHE D 421       8.379  10.540 -76.147
ATOM   5512  CE1 PHE D 421       8.154  11.397 -75.094
ATOM   5513  CZ  PHE D 421       7.220  11.080 -74.139
ATOM   5514  CD2 PHE D 421       6.744   9.052 -75.295
ATOM   5515  CE2 PHE D 421       6.514   9.904 -74.241
ATOM   5516  C   PHE D 421       8.783   6.585 -76.035
ATOM   5517  O   PHE D 421       9.068   6.793 -74.858
ATOM   5518  N   GLU D 422       8.103   5.494 -76.431
ATOM   5519  CA  GLU D 422       7.691   4.500 -75.485
ATOM   5520  CB  GLU D 422       6.775   3.420 -76.084
ATOM   5521  CG  GLU D 422       6.356   2.376 -75.046
ATOM   5522  CD  GLU D 422       5.455   1.349 -75.716
ATOM   5523  OE1 GLU D 422       5.092   1.564 -76.903
ATOM   5524  OE2 GLU D 422       5.118   0.336 -75.048
ATOM   5525  C   GLU D 422       8.882   3.787 -74.929
ATOM   5526  O   GLU D 422       8.952   3.523 -73.731
ATOM   5527  N   ASP D 423       9.865   3.474 -75.790
ATOM   5528  CA  ASP D 423      10.997   2.692 -75.394
ATOM   5529  CB  ASP D 423      12.009   2.502 -76.538
ATOM   5530  CG  ASP D 423      11.353   1.653 -77.618
ATOM   5531  OD1 ASP D 423      10.308   1.016 -77.316
ATOM   5532  OD2 ASP D 423      11.887   1.632 -78.759
ATOM   5533  C   ASP D 423      11.704   3.417 -74.301
ATOM   5534  O   ASP D 423      12.094   2.820 -73.299
ATOM   5535  N   CYS D 424      11.886   4.735 -74.474
ATOM   5536  CA  CYS D 424      12.593   5.528 -73.513
ATOM   5537  CB  CYS D 424      12.825   6.971 -73.993
ATOM   5538  SG  CYS D 424      13.724   7.968 -72.769
ATOM   5539  C   CYS D 424      11.845   5.609 -72.220
ATOM   5540  O   CYS D 424      12.440   5.499 -71.149
ATOM   5541  N   ARG D 425      10.511   5.790 -72.275
ATOM   5542  CA  ARG D 425       9.793   6.046 -71.060
ATOM   5543  CB  ARG D 425       8.293   6.299 -71.289
ATOM   5544  CG  ARG D 425       7.550   6.698 -70.012
ATOM   5545  CD  ARG D 425       7.989   8.054 -69.455
ATOM   5546  NE  ARG D 425       7.649   9.085 -70.477
ATOM   5547  CZ  ARG D 425       8.099  10.365 -70.334
ATOM   5548  NH1 ARG D 425       8.862  10.707 -69.256
ATOM   5549  NH2 ARG D 425       7.786  11.306 -71.272
ATOM   5550  C   ARG D 425       9.909   4.908 -70.088
ATOM   5551  O   ARG D 425      10.266   5.117 -68.929
ATOM   5552  N   THR D 426       9.625   3.668 -70.529
ATOM   5553  CA  THR D 426       9.638   2.554 -69.621
ATOM   5554  CB  THR D 426       9.132   1.294 -70.259
ATOM   5555  OG1 THR D 426       9.961   0.931 -71.354
ATOM   5556  CG2 THR D 426       7.690   1.531 -70.741
ATOM   5557  C   THR D 426      11.024   2.287 -69.123
ATOM   5558  O   THR D 426      11.247   2.141 -67.922
ATOM   5559  N   GLY D 427      12.002   2.242 -70.045
ATOM   5560  CA  GLY D 427      13.351   1.909 -69.696
ATOM   5561  C   GLY D 427      13.902   2.944 -68.774
ATOM   5562  O   GLY D 427      14.644   2.631 -67.842
ATOM   5563  N   ALA D 428      13.559   4.221 -69.009
ATOM   5564  CA  ALA D 428      14.139   5.255 -68.208
ATOM   5565  CB  ALA D 428      13.643   6.657 -68.600
ATOM   5566  C   ALA D 428      13.767   5.035 -66.775
ATOM   5567  O   ALA D 428      14.611   5.148 -65.887
ATOM   5568  N   TRP D 429      12.489   4.707 -66.516
ATOM   5569  CA  TRP D 429      11.996   4.531 -65.178
ATOM   5570  CB  TRP D 429      10.464   4.406 -65.134
ATOM   5571  CG  TRP D 429       9.875   4.413 -63.746
ATOM   5572  CD1 TRP D 429      10.317   3.831 -62.594
ATOM   5573  NE1 TRP D 429       9.473   4.146 -61.555
ATOM   5574  CE2 TRP D 429       8.467   4.957 -62.040
ATOM   5575  CD2 TRP D 429       8.687   5.143 -63.404
ATOM   5576  CE3 TRP D 429       7.854   5.912 -64.165
ATOM   5577  CZ3 TRP D 429       6.779   6.494 -63.532
ATOM   5578  CZ2 TRP D 429       7.404   5.542 -61.414
ATOM   5579  CH2 TRP D 429       6.558   6.311 -62.183
ATOM   5580  C   TRP D 429      12.600   3.312 -64.556
ATOM   5581  O   TRP D 429      12.939   3.317 -63.374
ATOM   5582  N   ARG D 430      12.767   2.230 -65.341
ATOM   5583  CA  ARG D 430      13.259   1.009 -64.775
ATOM   5584  CB  ARG D 430      13.316  -0.169 -65.769
ATOM   5585  CG  ARG D 430      14.191   0.061 -67.000
ATOM   5586  CD  ARG D 430      14.142  -1.088 -68.012
ATOM   5587  NE  ARG D 430      12.717  -1.284 -68.410
ATOM   5588  CZ  ARG D 430      11.995  -2.319 -67.889
ATOM   5589  NH1 ARG D 430      12.588  -3.213 -67.046
ATOM   5590  NH2 ARG D 430      10.677  -2.465 -68.219
ATOM   5591  C   ARG D 430      14.614   1.253 -64.206
ATOM   5592  O   ARG D 430      14.945   0.692 -63.169
ATOM   5593  N   HSD D 431      15.448   2.078 -64.863
ATOM   5594  CA  HSD D 431      16.733   2.392 -64.305
ATOM   5595  CB  HSD D 431      17.597   3.280 -65.220
ATOM   5596  ND1 HSD D 431      19.271   1.824 -66.454
ATOM   5597  CG  HSD D 431      18.113   2.569 -66.436
ATOM   5598  CE1 HSD D 431      19.411   1.348 -67.717
ATOM   5599  NE2 HSD D 431      18.428   1.735 -68.510
ATOM   5600  CD2 HSD D 431      17.611   2.504 -67.700
ATOM   5601  C   HSD D 431      16.498   3.158 -63.046
ATOM   5602  O   HSD D 431      17.240   3.037 -62.073
ATOM   5603  N   GLY D 432      15.454   4.002 -63.029
ATOM   5604  CA  GLY D 432      15.221   4.746 -61.832
ATOM   5605  C   GLY D 432      14.961   3.760 -60.744
ATOM   5606  O   GLY D 432      15.528   3.865 -59.659
ATOM   5607  N   ARG D 433      14.118   2.752 -61.027
ATOM   5608  CA  ARG D 433      13.783   1.755 -60.054
ATOM   5609  CB  ARG D 433      12.707   0.771 -60.546
ATOM   5610  CG  ARG D 433      11.313   1.393 -60.645
ATOM   5611  CD  ARG D 433      10.466   1.187 -59.387
ATOM   5612  NE  ARG D 433      11.262   1.682 -58.229
ATOM   5613  CZ  ARG D 433      10.722   1.696 -56.975
ATOM   5614  NH1 ARG D 433       9.438   1.278 -56.776
ATOM   5615  NH2 ARG D 433      11.469   2.127 -55.918
ATOM   5616  C   ARG D 433      15.007   0.964 -59.734
ATOM   5617  O   ARG D 433      15.213   0.577 -58.588
ATOM   5618  N   ILE D 434      15.851   0.693 -60.749
ATOM   5619  CA  ILE D 434      17.019  -0.104 -60.542
ATOM   5620  CB  ILE D 434      17.800  -0.512 -61.769
ATOM   5621  CG2 ILE D 434      16.833  -1.275 -62.688
ATOM   5622  CG1 ILE D 434      18.506   0.660 -62.461
ATOM   5623  CD  ILE D 434      19.550   0.223 -63.488
ATOM   5624  C   ILE D 434      17.912   0.659 -59.628
ATOM   5625  O   ILE D 434      18.606   0.076 -58.798
ATOM   5626  N   HSD D 435      17.916   1.997 -59.764
ATOM   5627  CA  HSD D 435      18.737   2.817 -58.924
ATOM   5628  CB  HSD D 435      18.529   4.322 -59.168
ATOM   5629  ND1 HSD D 435      20.647   5.631 -58.608
ATOM   5630  CG  HSD D 435      19.382   5.187 -58.286
ATOM   5631  CE1 HSD D 435      21.077   6.378 -57.561
ATOM   5632  NE2 HSD D 435      20.182   6.446 -56.591
ATOM   5633  CD2 HSD D 435      19.116   5.694 -57.051
ATOM   5634  C   HSD D 435      18.360   2.542 -57.503
ATOM   5635  O   HSD D 435      19.227   2.390 -56.645
ATOM   5636  N   ILE D 436      17.048   2.438 -57.220
ATOM   5637  CA  ILE D 436      16.623   2.174 -55.876
ATOM   5638  CB  ILE D 436      15.131   2.085 -55.696
ATOM   5639  CG2 ILE D 436      14.873   1.360 -54.365
ATOM   5640  CG1 ILE D 436      14.470   3.473 -55.765
ATOM   5641  CD  ILE D 436      14.515   4.138 -57.135
ATOM   5642  C   ILE D 436      17.201   0.865 -55.443
ATOM   5643  O   ILE D 436      17.626   0.723 -54.297
ATOM   5644  N   ARG D 437      17.235  -0.132 -56.348
ATOM   5645  CA  ARG D 437      17.746  -1.424 -55.989
ATOM   5646  CB  ARG D 437      17.784  -2.411 -57.168
ATOM   5647  CG  ARG D 437      16.415  -2.842 -57.697
ATOM   5648  CD  ARG D 437      16.520  -3.829 -58.863
ATOM   5649  NE  ARG D 437      15.139  -4.182 -59.295
ATOM   5650  CZ  ARG D 437      14.941  -4.796 -60.498
ATOM   5651  NH1 ARG D 437      16.005  -5.077 -61.305
ATOM   5652  NH2 ARG D 437      13.677  -5.125 -60.896
ATOM   5653  C   ARG D 437      19.164  -1.252 -55.555
ATOM   5654  O   ARG D 437      19.590  -1.815 -54.548
ATOM   5655  N   ILE D 438      19.926  -0.437 -56.303
ATOM   5656  CA  ILE D 438      21.308  -0.236 -55.995
ATOM   5657  CB  ILE D 438      21.966   0.732 -56.935
ATOM   5658  CG2 ILE D 438      23.397   0.987 -56.432
ATOM   5659  CG1 ILE D 438      21.903   0.199 -58.375
ATOM   5660  CD  ILE D 438      22.258   1.247 -59.429
ATOM   5661  C   ILE D 438      21.368   0.354 -54.624
ATOM   5662  O   ILE D 438      22.232  -0.001 -53.823
ATOM   5663  N   ALA D 439      20.442   1.286 -54.334
ATOM   5664  CA  ALA D 439      20.401   1.972 -53.076
ATOM   5665  CB  ALA D 439      19.308   3.053 -53.028
ATOM   5666  C   ALA D 439      20.134   1.021 -51.947
ATOM   5667  O   ALA D 439      20.792   1.104 -50.912
ATOM   5668  N   LYS D 440      19.164   0.090 -52.091
ATOM   5669  CA  LYS D 440      18.894  -0.783 -50.980
ATOM   5670  CB  LYS D 440      17.422  -0.750 -50.527
ATOM   5671  CG  LYS D 440      16.393  -1.020 -51.629
ATOM   5672  CD  LYS D 440      14.960  -1.088 -51.089
ATOM   5673  CE  LYS D 440      13.876  -1.053 -52.170
ATOM   5674  NZ  LYS D 440      13.496  -2.429 -52.558
ATOM   5675  C   LYS D 440      19.274  -2.182 -51.359
ATOM   5676  O   LYS D 440      18.425  -3.011 -51.684
ATOM   5677  N   MET D 441      20.594  -2.446 -51.307
ATOM   5678  CA  MET D 441      21.263  -3.672 -51.653
ATOM   5679  CB  MET D 441      22.782  -3.468 -51.791
ATOM   5680  CG  MET D 441      23.506  -4.604 -52.516
ATOM   5681  SD  MET D 441      25.227  -4.217 -52.960
ATOM   5682  CE  MET D 441      24.789  -2.988 -54.225
ATOM   5683  C   MET D 441      21.013  -4.778 -50.660
ATOM   5684  O   MET D 441      20.905  -5.939 -51.056
ATOM   5685  N   ASP D 442      20.872  -4.441 -49.358
ATOM   5686  CA  ASP D 442      20.736  -5.400 -48.287
ATOM   5687  CB  ASP D 442      19.738  -6.526 -48.646
ATOM   5688  CG  ASP D 442      19.138  -7.165 -47.396
ATOM   5689  OD1 ASP D 442      19.879  -7.417 -46.410
ATOM   5690  OD2 ASP D 442      17.902  -7.406 -47.416
ATOM   5691  C   ASP D 442      22.081  -6.001 -47.962
ATOM   5692  O   ASP D 442      22.177  -7.099 -47.418
ATOM   5693  N   SER D 443      23.176  -5.288 -48.294
ATOM   5694  CA  SER D 443      24.488  -5.738 -47.914
ATOM   5695  CB  SER D 443      25.618  -4.929 -48.574
ATOM   5696  OG  SER D 443      25.604  -5.119 -49.980
ATOM   5697  C   SER D 443      24.635  -5.557 -46.431
ATOM   5698  O   SER D 443      25.157  -6.425 -45.732
ATOM   5699  N   TYR D 444      24.153  -4.407 -45.916
ATOM   5700  CA  TYR D 444      24.298  -4.052 -44.533
ATOM   5701  CB  TYR D 444      23.743  -2.652 -44.220
ATOM   5702  CG  TYR D 444      24.572  -1.652 -44.951
ATOM   5703  CD1 TYR D 444      24.370  -1.422 -46.293
ATOM   5704  CE1 TYR D 444      25.131  -0.499 -46.970
ATOM   5705  CZ  TYR D 444      26.104   0.208 -46.305
ATOM   5706  OH  TYR D 444      26.887   1.156 -46.997
ATOM   5707  CD2 TYR D 444      25.546  -0.936 -44.293
ATOM   5708  CE2 TYR D 444      26.311  -0.011 -44.966
ATOM   5709  C   TYR D 444      23.558  -5.029 -43.678
ATOM   5710  O   TYR D 444      24.088  -5.503 -42.676
ATOM   5711  N   ALA D 445      22.323  -5.389 -44.064
ATOM   5712  CA  ALA D 445      21.554  -6.270 -43.236
ATOM   5713  CB  ALA D 445      20.167  -6.593 -43.814
ATOM   5714  C   ALA D 445      22.311  -7.547 -43.100
ATOM   5715  O   ALA D 445      22.327  -8.153 -42.034
ATOM   5716  N   ARG D 446      22.954  -8.009 -44.183
ATOM   5717  CA  ARG D 446      23.716  -9.219 -44.104
ATOM   5718  CB  ARG D 446      24.308  -9.618 -45.466
ATOM   5719  CG  ARG D 446      25.134 -10.906 -45.446
ATOM   5720  CD  ARG D 446      24.294 -12.173 -45.277
ATOM   5721  NE  ARG D 446      25.225 -13.335 -45.292
ATOM   5722  CZ  ARG D 446      24.729 -14.605 -45.226
ATOM   5723  NH1 ARG D 446      23.382 -14.805 -45.131
ATOM   5724  NH2 ARG D 446      25.577 -15.674 -45.259
ATOM   5725  C   ARG D 446      24.869  -9.025 -43.168
ATOM   5726  O   ARG D 446      25.140  -9.870 -42.325
ATOM   5727  N   ILE D 447      25.602  -7.906 -43.276
ATOM   5728  CA  ILE D 447      26.758  -7.761 -42.434
ATOM   5729  CB  ILE D 447      27.536  -6.523 -42.770
ATOM   5730  CG2 ILE D 447      28.681  -6.385 -41.755
ATOM   5731  CG1 ILE D 447      28.007  -6.576 -44.233
ATOM   5732  CD  ILE D 447      28.514  -5.234 -44.762
ATOM   5733  C   ILE D 447      26.330  -7.640 -41.006
ATOM   5734  O   ILE D 447      26.826  -8.342 -40.125
ATOM   5735  N   PHE D 448      25.360  -6.745 -40.766
ATOM   5736  CA  PHE D 448      24.854  -6.400 -39.473
ATOM   5737  CB  PHE D 448      23.952  -5.151 -39.476
ATOM   5738  CG  PHE D 448      24.812  -3.967 -39.773
ATOM   5739  CD1 PHE D 448      25.540  -3.366 -38.773
ATOM   5740  CE1 PHE D 448      26.337  -2.278 -39.042
ATOM   5741  CZ  PHE D 448      26.418  -1.778 -40.320
ATOM   5742  CD2 PHE D 448      24.908  -3.461 -41.050
ATOM   5743  CE2 PHE D 448      25.701  -2.374 -41.327
ATOM   5744  C   PHE D 448      24.076  -7.526 -38.885
ATOM   5745  O   PHE D 448      23.976  -7.625 -37.672
ATOM   5746  N   PHE D 449      23.408  -8.361 -39.688
ATOM   5747  CA  PHE D 449      22.687  -9.421 -39.052
ATOM   5748  CB  PHE D 449      21.813 -10.231 -40.037
ATOM   5749  CG  PHE D 449      21.187 -11.375 -39.315
ATOM   5750  CD1 PHE D 449      20.109 -11.180 -38.484
ATOM   5751  CE1 PHE D 449      19.532 -12.241 -37.828
ATOM   5752  CZ  PHE D 449      20.025 -13.511 -38.002
ATOM   5753  CD2 PHE D 449      21.670 -12.653 -39.490
ATOM   5754  CE2 PHE D 449      21.096 -13.717 -38.837
ATOM   5755  C   PHE D 449      23.696 -10.284 -38.350
ATOM   5756  O   PHE D 449      23.505 -10.589 -37.178
ATOM   5757  N   PRO D 450      24.749 -10.724 -38.995
ATOM   5758  CD  PRO D 450      24.519 -11.530 -40.185
ATOM   5759  CA  PRO D 450      25.778 -11.350 -38.215
ATOM   5760  CB  PRO D 450      26.626 -12.170 -39.178
ATOM   5761  CG  PRO D 450      25.588 -12.634 -40.206
ATOM   5762  C   PRO D 450      26.554 -10.436 -37.323
ATOM   5763  O   PRO D 450      27.171 -10.939 -36.386
ATOM   5764  N   THR D 451      26.587  -9.115 -37.581
ATOM   5765  CA  THR D 451      27.284  -8.305 -36.624
ATOM   5766  CB  THR D 451      27.342  -6.837 -36.952
ATOM   5767  OG1 THR D 451      26.044  -6.268 -36.960
ATOM   5768  CG2 THR D 451      28.018  -6.656 -38.320
ATOM   5769  C   THR D 451      26.473  -8.475 -35.393
ATOM   5770  O   THR D 451      26.976  -8.493 -34.273
ATOM   5771  N   ALA D 452      25.160  -8.593 -35.620
ATOM   5772  CA  ALA D 452      24.154  -8.845 -34.647
ATOM   5773  CB  ALA D 452      22.726  -8.845 -35.220
ATOM   5774  C   ALA D 452      24.452 -10.201 -34.116
ATOM   5775  O   ALA D 452      24.266 -10.476 -32.932
ATOM   5776  N   PHE D 453      24.924 -11.099 -34.999
ATOM   5777  CA  PHE D 453      25.237 -12.414 -34.539
ATOM   5778  CB  PHE D 453      25.756 -13.341 -35.650
ATOM   5779  CG  PHE D 453      26.029 -14.656 -35.005
ATOM   5780  CD1 PHE D 453      25.026 -15.589 -34.889
ATOM   5781  CE1 PHE D 453      25.264 -16.804 -34.291
ATOM   5782  CZ  PHE D 453      26.511 -17.094 -33.796
ATOM   5783  CD2 PHE D 453      27.274 -14.951 -34.500
ATOM   5784  CE2 PHE D 453      27.518 -16.165 -33.901
ATOM   5785  C   PHE D 453      26.315 -12.287 -33.512
ATOM   5786  O   PHE D 453      26.216 -12.850 -32.424
ATOM   5787  N   CYS D 454      27.381 -11.532 -33.840
ATOM   5788  CA  CYS D 454      28.477 -11.375 -32.928
ATOM   5789  CB  CYS D 454      29.666 -10.623 -33.548
ATOM   5790  SG  CYS D 454      30.457 -11.568 -34.882
ATOM   5791  C   CYS D 454      28.063 -10.609 -31.706
ATOM   5792  O   CYS D 454      28.309 -11.041 -30.584
ATOM   5793  N   LEU D 455      27.391  -9.458 -31.877
ATOM   5794  CA  LEU D 455      27.107  -8.641 -30.732
ATOM   5795  CB  LEU D 455      26.370  -7.342 -31.102
ATOM   5796  CG  LEU D 455      27.179  -6.419 -32.033
ATOM   5797  CD1 LEU D 455      26.404  -5.131 -32.358
ATOM   5798  CD2 LEU D 455      28.584  -6.146 -31.473
ATOM   5799  C   LEU D 455      26.234  -9.394 -29.780
ATOM   5800  O   LEU D 455      26.558  -9.544 -28.602
ATOM   5801  N   PHE D 456      25.121  -9.943 -30.292
ATOM   5802  CA  PHE D 456      24.178 -10.617 -29.454
ATOM   5803  CB  PHE D 456      22.937 -11.103 -30.222
ATOM   5804  CG  PHE D 456      22.063 -11.804 -29.244
ATOM   5805  CD1 PHE D 456      21.325 -11.089 -28.329
ATOM   5806  CE1 PHE D 456      20.518 -11.740 -27.427
ATOM   5807  CZ  PHE D 456      20.437 -13.111 -27.435
ATOM   5808  CD2 PHE D 456      21.975 -13.176 -29.251
ATOM   5809  CE2 PHE D 456      21.167 -13.829 -28.351
ATOM   5810  C   PHE D 456      24.826 -11.805 -28.836
ATOM   5811  O   PHE D 456      24.661 -12.050 -27.643
ATOM   5812  N   ASN D 457      25.577 -12.584 -29.633
ATOM   5813  CA  ASN D 457      26.184 -13.772 -29.110
ATOM   5814  CB  ASN D 457      26.901 -14.595 -30.194
ATOM   5815  CG  ASN D 457      27.278 -15.936 -29.584
ATOM   5816  OD1 ASN D 457      26.533 -16.497 -28.782
ATOM   5817  ND2 ASN D 457      28.475 -16.461 -29.962
ATOM   5818  C   ASN D 457      27.204 -13.408 -28.077
ATOM   5819  O   ASN D 457      27.234 -14.001 -26.999
ATOM   5820  N   LEU D 458      28.076 -12.426 -28.380
ATOM   5821  CA  LEU D 458      29.107 -12.052 -27.452
ATOM   5822  CB  LEU D 458      30.147 -11.079 -28.041
ATOM   5823  CG  LEU D 458      31.207 -11.748 -28.945
ATOM   5824  CD1 LEU D 458      32.133 -12.654 -28.118
ATOM   5825  CD2 LEU D 458      30.586 -12.492 -30.136
ATOM   5826  C   LEU D 458      28.526 -11.442 -26.214
ATOM   5827  O   LEU D 458      28.877 -11.829 -25.100
ATOM   5828  N   VAL D 459      27.590 -10.489 -26.367
ATOM   5829  CA  VAL D 459      27.013  -9.864 -25.212
ATOM   5830  CB  VAL D 459      26.003  -8.807 -25.551
ATOM   5831  CG1 VAL D 459      25.369  -8.304 -24.242
ATOM   5832  CG2 VAL D 459      26.699  -7.706 -26.368
ATOM   5833  C   VAL D 459      26.308 -10.930 -24.446
ATOM   5834  O   VAL D 459      26.254 -10.883 -23.219
ATOM   5835  N   TYR D 460      25.733 -11.905 -25.174
ATOM   5836  CA  TYR D 460      25.001 -13.002 -24.602
ATOM   5837  CB  TYR D 460      24.500 -13.965 -25.696
ATOM   5838  CG  TYR D 460      23.795 -15.134 -25.099
ATOM   5839  CD1 TYR D 460      24.495 -16.271 -24.768
ATOM   5840  CE1 TYR D 460      23.853 -17.358 -24.225
ATOM   5841  CZ  TYR D 460      22.497 -17.314 -24.008
ATOM   5842  OH  TYR D 460      21.837 -18.429 -23.451
ATOM   5843  CD2 TYR D 460      22.437 -15.098 -24.878
ATOM   5844  CE2 TYR D 460      21.788 -16.182 -24.336
ATOM   5845  C   TYR D 460      25.918 -13.803 -23.734
ATOM   5846  O   TYR D 460      25.603 -14.087 -22.578
ATOM   5847  N   TRP D 461      27.107 -14.152 -24.260
ATOM   5848  CA  TRP D 461      28.010 -14.976 -23.513
ATOM   5849  CB  TRP D 461      29.326 -15.253 -24.262
ATOM   5850  CG  TRP D 461      30.280 -16.179 -23.541
ATOM   5851  CD1 TRP D 461      31.312 -15.892 -22.696
ATOM   5852  NE1 TRP D 461      31.920 -17.055 -22.285
ATOM   5853  CE2 TRP D 461      31.271 -18.120 -22.872
ATOM   5854  CD2 TRP D 461      30.241 -17.610 -23.663
ATOM   5855  CE3 TRP D 461      29.415 -18.431 -24.377
ATOM   5856  CZ3 TRP D 461      29.638 -19.786 -24.284
ATOM   5857  CZ2 TRP D 461      31.491 -19.466 -22.785
ATOM   5858  CH2 TRP D 461      30.657 -20.293 -23.504
ATOM   5859  C   TRP D 461      28.330 -14.208 -22.284
ATOM   5860  O   TRP D 461      28.355 -14.753 -21.182
ATOM   5861  N   VAL D 462      28.571 -12.899 -22.458
ATOM   5862  CA  VAL D 462      28.833 -12.048 -21.343
ATOM   5863  CB  VAL D 462      29.192 -10.643 -21.731
ATOM   5864  CG1 VAL D 462      29.328  -9.800 -20.453
ATOM   5865  CG2 VAL D 462      30.464 -10.683 -22.594
ATOM   5866  C   VAL D 462      27.558 -11.991 -20.573
ATOM   5867  O   VAL D 462      26.475 -12.218 -21.097
ATOM   5868  N   SER D 463      27.659 -11.764 -19.263
ATOM   5869  CA  SER D 463      26.523 -11.685 -18.389
ATOM   5870  CB  SER D 463      25.392 -10.803 -18.950
ATOM   5871  OG  SER D 463      25.832  -9.457 -19.058
ATOM   5872  C   SER D 463      25.982 -13.066 -18.174
ATOM   5873  O   SER D 463      25.481 -13.379 -17.096
ATOM   5874  N   TYR D 464      26.080 -13.940 -19.192
ATOM   5875  CA  TYR D 464      25.733 -15.311 -19.035
ATOM   5876  CB  TYR D 464      25.743 -16.073 -20.371
ATOM   5877  CG  TYR D 464      25.262 -17.460 -20.123
ATOM   5878  CD1 TYR D 464      23.915 -17.709 -19.985
ATOM   5879  CE1 TYR D 464      23.455 -18.984 -19.759
ATOM   5880  CZ  TYR D 464      24.344 -20.027 -19.674
ATOM   5881  OH  TYR D 464      23.875 -21.338 -19.444
ATOM   5882  CD2 TYR D 464      26.145 -18.512 -20.041
ATOM   5883  CE2 TYR D 464      25.691 -19.791 -19.816
ATOM   5884  C   TYR D 464      26.839 -15.824 -18.189
ATOM   5885  O   TYR D 464      26.637 -16.548 -17.216
ATOM   5886  N   LEU D 465      28.062 -15.407 -18.569
ATOM   5887  CA  LEU D 465      29.252 -15.760 -17.863
ATOM   5888  CB  LEU D 465      30.538 -15.351 -18.615
ATOM   5889  CG  LEU D 465      30.708 -13.845 -18.913
ATOM   5890  CD1 LEU D 465      31.117 -13.045 -17.665
ATOM   5891  CD2 LEU D 465      31.659 -13.622 -20.100
ATOM   5892  C   LEU D 465      29.186 -15.099 -16.529
ATOM   5893  O   LEU D 465      29.550 -15.692 -15.515
ATOM   5894  N   TYR D 466      28.686 -13.849 -16.490
ATOM   5895  CA  TYR D 466      28.602 -13.188 -15.225
ATOM   5896  CB  TYR D 466      28.123 -11.729 -15.301
ATOM   5897  CG  TYR D 466      29.294 -10.923 -15.749
ATOM   5898  CD1 TYR D 466      30.248 -10.546 -14.832
ATOM   5899  CE1 TYR D 466      31.341  -9.805 -15.213
ATOM   5900  CZ  TYR D 466      31.488  -9.434 -16.527
ATOM   5901  OH  TYR D 466      32.608  -8.673 -16.923
ATOM   5902  CD2 TYR D 466      29.448 -10.547 -17.063
ATOM   5903  CE2 TYR D 466      30.541  -9.806 -17.451
ATOM   5904  C   TYR D 466      27.667 -13.969 -14.372
ATOM   5905  O   TYR D 466      27.927 -14.182 -13.190
ATOM   5906  N   LEU D 467      26.554 -14.442 -14.957
ATOM   5907  CA  LEU D 467      25.657 -15.226 -14.171
ATOM   5908  CB  LEU D 467      24.405 -15.701 -14.924
ATOM   5909  CG  LEU D 467      23.449 -14.550 -15.282
ATOM   5910  CD1 LEU D 467      22.156 -15.077 -15.925
ATOM   5911  CD2 LEU D 467      23.186 -13.651 -14.063
ATOM   5912  C   LEU D 467      26.463 -16.446 -13.753
ATOM   5913  OT1 LEU D 467      27.659 -16.528 -14.143
ATOM   5914  OT2 LEU D 467      25.895 -17.314 -13.038
ATOM   5915  N   THR E  39     -20.891 -12.687  59.011
ATOM   5916  CA  THR E  39     -21.227 -13.142  60.377
ATOM   5917  CB  THR E  39     -22.499 -12.496  60.840
ATOM   5918  OG1 THR E  39     -22.367 -11.082  60.822
ATOM   5919  CG2 THR E  39     -22.795 -12.979  62.271
ATOM   5920  C   THR E  39     -21.440 -14.616  60.359
ATOM   5921  O   THR E  39     -20.995 -15.312  61.269
ATOM   5922  N   THR E  40     -22.132 -15.140  59.326
ATOM   5923  CA  THR E  40     -22.281 -16.564  59.255
ATOM   5924  CB  THR E  40     -23.399 -16.994  58.346
ATOM   5925  OG1 THR E  40     -23.515 -18.409  58.344
ATOM   5926  CG2 THR E  40     -23.137 -16.467  56.925
ATOM   5927  C   THR E  40     -20.991 -17.135  58.742
ATOM   5928  O   THR E  40     -20.961 -17.901  57.780
ATOM   5929  N   VAL E  41     -19.881 -16.764  59.410
ATOM   5930  CA  VAL E  41     -18.554 -17.234  59.149
ATOM   5931  CB  VAL E  41     -18.488 -18.739  59.231
ATOM   5932  CG1 VAL E  41     -17.060 -19.236  58.946
ATOM   5933  CG2 VAL E  41     -19.020 -19.160  60.612
ATOM   5934  C   VAL E  41     -18.131 -16.775  57.785
ATOM   5935  O   VAL E  41     -17.002 -17.015  57.360
ATOM   5936  N   PHE E  42     -18.999 -16.042  57.064
ATOM   5937  CA  PHE E  42     -18.573 -15.653  55.754
ATOM   5938  CB  PHE E  42     -19.688 -15.115  54.826
ATOM   5939  CG  PHE E  42     -20.337 -13.879  55.352
ATOM   5940  CD1 PHE E  42     -19.736 -12.648  55.219
ATOM   5941  CE1 PHE E  42     -20.347 -11.513  55.696
ATOM   5942  CZ  PHE E  42     -21.579 -11.598  56.301
ATOM   5943  CD2 PHE E  42     -21.577 -13.952  55.944
ATOM   5944  CE2 PHE E  42     -22.194 -12.821  56.421
ATOM   5945  C   PHE E  42     -17.464 -14.659  55.856
ATOM   5946  O   PHE E  42     -16.457 -14.769  55.157
ATOM   5947  N   THR E  43     -17.600 -13.672  56.756
ATOM   5948  CA  THR E  43     -16.585 -12.669  56.855
ATOM   5949  CB  THR E  43     -16.928 -11.590  57.846
ATOM   5950  OG1 THR E  43     -15.909 -10.602  57.866
ATOM   5951  CG2 THR E  43     -17.113 -12.206  59.244
ATOM   5952  C   THR E  43     -15.315 -13.330  57.279
ATOM   5953  O   THR E  43     -14.250 -13.070  56.723
ATOM   5954  N   ARG E  44     -15.410 -14.233  58.271
ATOM   5955  CA  ARG E  44     -14.255 -14.884  58.808
ATOM   5956  CB  ARG E  44     -14.638 -15.883  59.913
ATOM   5957  CG  ARG E  44     -13.451 -16.596  60.560
ATOM   5958  CD  ARG E  44     -12.793 -15.800  61.688
ATOM   5959  NE  ARG E  44     -12.401 -14.470  61.146
ATOM   5960  CZ  ARG E  44     -11.209 -14.324  60.500
ATOM   5961  NH1 ARG E  44     -10.411 -15.411  60.293
ATOM   5962  NH2 ARG E  44     -10.816 -13.094  60.059
ATOM   5963  C   ARG E  44     -13.598 -15.684  57.729
ATOM   5964  O   ARG E  44     -12.395 -15.568  57.500
ATOM   5965  N   ILE E  45     -14.396 -16.502  57.016
ATOM   5966  CA  ILE E  45     -13.859 -17.397  56.034
ATOM   5967  CB  ILE E  45     -14.880 -18.358  55.492
ATOM   5968  CG2 ILE E  45     -15.965 -17.554  54.759
ATOM   5969  CG1 ILE E  45     -14.195 -19.437  54.635
ATOM   5970  CD  ILE E  45     -15.091 -20.636  54.329
ATOM   5971  C   ILE E  45     -13.265 -16.643  54.891
ATOM   5972  O   ILE E  45     -12.175 -16.966  54.425
ATOM   5973  N   LEU E  46     -13.957 -15.599  54.408
ATOM   5974  CA  LEU E  46     -13.447 -14.886  53.276
ATOM   5975  CB  LEU E  46     -14.342 -13.702  52.875
ATOM   5976  CG  LEU E  46     -15.746 -14.124  52.407
ATOM   5977  CD1 LEU E  46     -16.595 -12.903  52.019
ATOM   5978  CD2 LEU E  46     -15.667 -15.173  51.289
ATOM   5979  C   LEU E  46     -12.128 -14.324  53.675
ATOM   5980  O   LEU E  46     -11.164 -14.366  52.913
ATOM   5981  N   ASP E  47     -12.056 -13.793  54.905
ATOM   5982  CA  ASP E  47     -10.843 -13.195  55.365
ATOM   5983  CB  ASP E  47     -10.970 -12.608  56.780
ATOM   5984  CG  ASP E  47      -9.652 -11.932  57.128
ATOM   5985  OD1 ASP E  47      -8.795 -11.799  56.213
ATOM   5986  OD2 ASP E  47      -9.480 -11.546  58.316
ATOM   5987  C   ASP E  47      -9.779 -14.240  55.425
ATOM   5988  O   ASP E  47      -8.661 -14.022  54.962
ATOM   5989  N   ARG E  48     -10.104 -15.420  55.984
ATOM   5990  CA  ARG E  48      -9.085 -16.415  56.142
ATOM   5991  CB  ARG E  48      -9.559 -17.665  56.904
ATOM   5992  CG  ARG E  48     -10.711 -18.412  56.233
ATOM   5993  CD  ARG E  48     -11.152 -19.664  56.990
ATOM   5994  NE  ARG E  48     -10.033 -20.645  56.907
ATOM   5995  CZ  ARG E  48      -9.825 -21.529  57.926
ATOM   5996  NH1 ARG E  48     -10.632 -21.502  59.028
ATOM   5997  NH2 ARG E  48      -8.809 -22.436  57.846
ATOM   5998  C   ARG E  48      -8.596 -16.856  54.803
ATOM   5999  O   ARG E  48      -7.392 -16.968  54.577
ATOM   6000  N   LEU E  49      -9.526 -17.102  53.868
ATOM   6001  CA  LEU E  49      -9.165 -17.611  52.580
ATOM   6002  CB  LEU E  49     -10.393 -17.959  51.724
ATOM   6003  CG  LEU E  49     -11.285 -19.046  52.356
ATOM   6004  CD1 LEU E  49     -12.490 -19.372  51.460
ATOM   6005  CD2 LEU E  49     -10.467 -20.290  52.741
ATOM   6006  C   LEU E  49      -8.360 -16.602  51.823
ATOM   6007  O   LEU E  49      -7.379 -16.953  51.170
ATOM   6008  N   LEU E  50      -8.732 -15.312  51.908
ATOM   6009  CA  LEU E  50      -8.108 -14.364  51.030
ATOM   6010  CB  LEU E  50      -8.646 -12.939  51.214
ATOM   6011  CG  LEU E  50      -7.974 -11.927  50.273
ATOM   6012  CD1 LEU E  50      -8.233 -12.284  48.802
ATOM   6013  CD2 LEU E  50      -8.380 -10.485  50.618
ATOM   6014  C   LEU E  50      -6.622 -14.295  51.211
ATOM   6015  O   LEU E  50      -5.869 -14.547  50.273
ATOM   6016  N   ASP E  51      -6.156 -13.967  52.424
ATOM   6017  CA  ASP E  51      -4.746 -13.826  52.658
ATOM   6018  CB  ASP E  51      -4.429 -13.197  54.025
ATOM   6019  CG  ASP E  51      -4.938 -14.137  55.107
ATOM   6020  OD1 ASP E  51      -6.133 -14.532  55.034
ATOM   6021  OD2 ASP E  51      -4.143 -14.466  56.026
ATOM   6022  C   ASP E  51      -4.099 -15.168  52.622
ATOM   6023  O   ASP E  51      -2.991 -15.327  52.112
ATOM   6024  N   GLY E  52      -4.807 -16.178  53.153
ATOM   6025  CA  GLY E  52      -4.257 -17.488  53.325
ATOM   6026  C   GLY E  52      -3.862 -18.072  52.013
ATOM   6027  O   GLY E  52      -2.820 -18.718  51.912
ATOM   6028  N   TYR E  53      -4.676 -17.867  50.966
ATOM   6029  CA  TYR E  53      -4.357 -18.489  49.716
ATOM   6030  CB  TYR E  53      -5.433 -18.302  48.631
ATOM   6031  CG  TYR E  53      -4.837 -18.772  47.349
ATOM   6032  CD1 TYR E  53      -4.569 -20.106  47.144
ATOM   6033  CE1 TYR E  53      -4.021 -20.536  45.959
ATOM   6034  CZ  TYR E  53      -3.741 -19.632  44.963
ATOM   6035  OH  TYR E  53      -3.177 -20.066  43.745
ATOM   6036  CD2 TYR E  53      -4.564 -17.876  46.344
ATOM   6037  CE2 TYR E  53      -4.017 -18.301  45.157
ATOM   6038  C   TYR E  53      -3.070 -17.951  49.197
ATOM   6039  O   TYR E  53      -2.842 -16.743  49.167
ATOM   6040  N   ASP E  54      -2.176 -18.870  48.790
ATOM   6041  CA  ASP E  54      -0.918 -18.465  48.243
ATOM   6042  CB  ASP E  54       0.220 -19.453  48.549
ATOM   6043  CG  ASP E  54       0.476 -19.425  50.049
ATOM   6044  OD1 ASP E  54       0.495 -18.306  50.627
ATOM   6045  OD2 ASP E  54       0.660 -20.525  50.635
ATOM   6046  C   ASP E  54      -1.105 -18.451  46.765
ATOM   6047  O   ASP E  54      -1.232 -19.498  46.139
ATOM   6048  N   ASN E  55      -1.186 -17.249  46.170
ATOM   6049  CA  ASN E  55      -1.336 -17.161  44.749
ATOM   6050  CB  ASN E  55      -1.667 -15.739  44.264
ATOM   6051  CG  ASN E  55      -0.517 -14.811  44.628
ATOM   6052  OD1 ASN E  55       0.106 -14.948  45.679
ATOM   6053  ND2 ASN E  55      -0.227 -13.832  43.729
ATOM   6054  C   ASN E  55      -0.056 -17.597  44.121
ATOM   6055  O   ASN E  55      -0.048 -18.279  43.098
ATOM   6056  N   ARG E  56       1.068 -17.205  44.747
ATOM   6057  CA  ARG E  56       2.375 -17.527  44.265
ATOM   6058  CB  ARG E  56       3.496 -16.911  45.122
ATOM   6059  CG  ARG E  56       4.899 -17.327  44.674
ATOM   6060  CD  ARG E  56       6.027 -16.724  45.515
ATOM   6061  NE  ARG E  56       6.119 -15.277  45.170
ATOM   6062  CZ  ARG E  56       5.818 -14.326  46.101
ATOM   6063  NH1 ARG E  56       5.442 -14.694  47.360
ATOM   6064  NH2 ARG E  56       5.896 -13.004  45.771
ATOM   6065  C   ARG E  56       2.537 -19.009  44.317
ATOM   6066  O   ARG E  56       3.188 -19.602  43.458
ATOM   6067  N   LEU E  57       1.947 -19.644  45.346
ATOM   6068  CA  LEU E  57       2.088 -21.059  45.531
ATOM   6069  CB  LEU E  57       1.975 -21.450  47.023
ATOM   6070  CG  LEU E  57       2.115 -22.950  47.359
ATOM   6071  CD1 LEU E  57       0.907 -23.778  46.892
ATOM   6072  CD2 LEU E  57       3.458 -23.505  46.860
ATOM   6073  C   LEU E  57       1.002 -21.748  44.767
ATOM   6074  O   LEU E  57      -0.167 -21.377  44.835
ATOM   6075  N   ARG E  58       1.360 -22.798  44.007
ATOM   6076  CA  ARG E  58       0.342 -23.479  43.271
ATOM   6077  CB  ARG E  58       0.803 -23.966  41.885
ATOM   6078  CG  ARG E  58       1.095 -22.792  40.955
ATOM   6079  CD  ARG E  58       2.317 -21.986  41.386
ATOM   6080  NE  ARG E  58       2.120 -20.601  40.881
ATOM   6081  CZ  ARG E  58       2.986 -20.033  39.995
ATOM   6082  NH1 ARG E  58       4.015 -20.756  39.468
ATOM   6083  NH2 ARG E  58       2.824 -18.719  39.666
ATOM   6084  C   ARG E  58      -0.058 -24.664  44.078
ATOM   6085  O   ARG E  58       0.767 -25.474  44.498
ATOM   6086  N   PRO E  59      -1.334 -24.771  44.302
ATOM   6087  CD  PRO E  59      -2.176 -23.597  44.450
ATOM   6088  CA  PRO E  59      -1.823 -25.881  45.055
ATOM   6089  CB  PRO E  59      -3.282 -25.564  45.365
ATOM   6090  CG  PRO E  59      -3.303 -24.024  45.409
ATOM   6091  C   PRO E  59      -1.584 -27.075  44.211
ATOM   6092  O   PRO E  59      -1.514 -26.930  42.995
ATOM   6093  N   GLY E  60      -1.553 -28.266  44.821
ATOM   6094  CA  GLY E  60      -1.091 -29.454  44.174
ATOM   6095  C   GLY E  60      -0.365 -30.150  45.268
ATOM   6096  O   GLY E  60      -0.059 -31.338  45.193
ATOM   6097  N   LEU E  61      -0.063 -29.388  46.330
ATOM   6098  CA  LEU E  61       0.499 -29.965  47.508
ATOM   6099  CB  LEU E  61      -0.440 -31.001  48.160
ATOM   6100  CG  LEU E  61       0.090 -31.609  49.473
ATOM   6101  CD1 LEU E  61       0.231 -30.540  50.568
ATOM   6102  CD2 LEU E  61      -0.764 -32.807  49.916
ATOM   6103  C   LEU E  61       1.780 -30.626  47.127
ATOM   6104  O   LEU E  61       2.276 -31.506  47.829
ATOM   6105  N   GLY E  62       2.370 -30.200  45.998
ATOM   6106  CA  GLY E  62       3.624 -30.778  45.627
ATOM   6107  C   GLY E  62       3.415 -32.230  45.339
ATOM   6108  O   GLY E  62       4.179 -33.071  45.807
ATOM   6109  N   GLU E  63       2.374 -32.574  44.559
ATOM   6110  CA  GLU E  63       2.142 -33.966  44.304
ATOM   6111  CB  GLU E  63       0.662 -34.409  44.369
ATOM   6112  CG  GLU E  63      -0.171 -34.178  43.099
ATOM   6113  CD  GLU E  63      -0.362 -32.695  42.840
ATOM   6114  OE1 GLU E  63       0.662 -31.985  42.657
ATOM   6115  OE2 GLU E  63      -1.541 -32.249  42.825
ATOM   6116  C   GLU E  63       2.614 -34.247  42.919
ATOM   6117  O   GLU E  63       3.309 -33.442  42.301
ATOM   6118  N   ARG E  64       2.257 -35.437  42.408
ATOM   6119  CA  ARG E  64       2.644 -35.798  41.086
ATOM   6120  CB  ARG E  64       2.033 -37.139  40.651
ATOM   6121  CG  ARG E  64       2.403 -37.565  39.231
ATOM   6122  CD  ARG E  64       1.773 -38.900  38.833
ATOM   6123  NE  ARG E  64       2.126 -39.162  37.412
ATOM   6124  CZ  ARG E  64       2.055 -40.435  36.924
ATOM   6125  NH1 ARG E  64       1.703 -41.462  37.751
ATOM   6126  NH2 ARG E  64       2.337 -40.680  35.611
ATOM   6127  C   ARG E  64       2.105 -34.744  40.181
ATOM   6128  O   ARG E  64       2.807 -34.272  39.289
ATOM   6129  N   VAL E  65       0.836 -34.335  40.378
ATOM   6130  CA  VAL E  65       0.371 -33.313  39.493
ATOM   6131  CB  VAL E  65       0.214 -33.831  38.106
ATOM   6132  CG1 VAL E  65      -0.849 -34.942  38.115
ATOM   6133  CG2 VAL E  65      -0.171 -32.656  37.223
ATOM   6134  C   VAL E  65      -0.989 -32.854  39.919
ATOM   6135  O   VAL E  65      -1.728 -33.587  40.572
ATOM   6136  N   THR E  66      -1.346 -31.603  39.557
ATOM   6137  CA  THR E  66      -2.675 -31.124  39.779
ATOM   6138  CB  THR E  66      -2.762 -29.654  40.065
ATOM   6139  OG1 THR E  66      -2.004 -29.334  41.222
ATOM   6140  CG2 THR E  66      -4.240 -29.286  40.281
ATOM   6141  C   THR E  66      -3.387 -31.382  38.494
ATOM   6142  O   THR E  66      -2.888 -31.044  37.421
ATOM   6143  N   GLU E  67      -4.575 -32.009  38.561
ATOM   6144  CA  GLU E  67      -5.250 -32.315  37.337
ATOM   6145  CB  GLU E  67      -6.496 -33.193  37.543
ATOM   6146  CG  GLU E  67      -7.237 -33.538  36.250
ATOM   6147  CD  GLU E  67      -8.434 -34.403  36.618
ATOM   6148  OE1 GLU E  67      -8.502 -34.850  37.795
ATOM   6149  OE2 GLU E  67      -9.298 -34.629  35.729
ATOM   6150  C   GLU E  67      -5.696 -31.033  36.717
ATOM   6151  O   GLU E  67      -6.516 -30.309  37.277
ATOM   6152  N   VAL E  68      -5.169 -30.725  35.518
ATOM   6153  CA  VAL E  68      -5.593 -29.540  34.838
ATOM   6154  CB  VAL E  68      -4.527 -28.488  34.723
ATOM   6155  CG1 VAL E  68      -4.195 -27.976  36.135
ATOM   6156  CG2 VAL E  68      -3.318 -29.091  33.999
ATOM   6157  C   VAL E  68      -6.008 -29.965  33.468
ATOM   6158  O   VAL E  68      -5.418 -30.872  32.887
ATOM   6159  N   LYS E  69      -7.068 -29.339  32.922
ATOM   6160  CA  LYS E  69      -7.529 -29.731  31.621
ATOM   6161  CB  LYS E  69      -8.919 -30.386  31.633
ATOM   6162  CG  LYS E  69     -10.022 -29.421  32.070
ATOM   6163  CD  LYS E  69     -11.437 -29.905  31.751
ATOM   6164  CE  LYS E  69     -11.981 -30.924  32.754
ATOM   6165  NZ  LYS E  69     -11.226 -32.191  32.649
ATOM   6166  C   LYS E  69      -7.657 -28.501  30.784
ATOM   6167  O   LYS E  69      -7.976 -27.424  31.287
ATOM   6168  N   THR E  70      -7.410 -28.638  29.467
ATOM   6169  CA  THR E  70      -7.516 -27.520  28.578
ATOM   6170  CB  THR E  70      -6.245 -27.243  27.828
ATOM   6171  OG1 THR E  70      -5.184 -26.992  28.737
ATOM   6172  CG2 THR E  70      -6.463 -26.026  26.914
ATOM   6173  C   THR E  70      -8.557 -27.859  27.557
ATOM   6174  O   THR E  70      -8.637 -28.998  27.097
ATOM   6175  N   ASP E  71      -9.401 -26.871  27.193
ATOM   6176  CA  ASP E  71     -10.422 -27.103  26.208
ATOM   6177  CB  ASP E  71     -11.846 -26.937  26.766
ATOM   6178  CG  ASP E  71     -12.826 -27.541  25.771
ATOM   6179  OD1 ASP E  71     -12.573 -27.429  24.542
ATOM   6180  OD2 ASP E  71     -13.845 -28.123  26.231
ATOM   6181  C   ASP E  71     -10.230 -26.085  25.126
ATOM   6182  O   ASP E  71     -10.116 -24.893  25.404
ATOM   6183  N   ILE E  72     -10.177 -26.522  23.850
ATOM   6184  CA  ILE E  72      -9.926 -25.547  22.829
ATOM   6185  CB  ILE E  72      -8.697 -25.840  22.017
ATOM   6186  CG2 ILE E  72      -8.615 -24.787  20.901
ATOM   6187  CG1 ILE E  72      -7.447 -25.880  22.913
ATOM   6188  CD  ILE E  72      -7.406 -27.081  23.858
ATOM   6189  C   ILE E  72     -11.065 -25.497  21.859
ATOM   6190  O   ILE E  72     -11.430 -26.506  21.256
ATOM   6191  N   PHE E  73     -11.687 -24.310  21.702
ATOM   6192  CA  PHE E  73     -12.649 -24.188  20.651
ATOM   6193  CB  PHE E  73     -14.131 -24.402  21.045
ATOM   6194  CG  PHE E  73     -14.645 -23.422  22.042
ATOM   6195  CD1 PHE E  73     -14.486 -23.653  23.389
ATOM   6196  CE1 PHE E  73     -14.972 -22.762  24.315
ATOM   6197  CZ  PHE E  73     -15.630 -21.629  23.900
ATOM   6198  CD2 PHE E  73     -15.306 -22.287  21.634
ATOM   6199  CE2 PHE E  73     -15.796 -21.394  22.558
ATOM   6200  C   PHE E  73     -12.421 -22.881  19.965
ATOM   6201  O   PHE E  73     -12.332 -21.829  20.597
ATOM   6202  N   VAL E  74     -12.294 -22.934  18.625
ATOM   6203  CA  VAL E  74     -11.986 -21.751  17.879
ATOM   6204  CB  VAL E  74     -11.444 -22.034  16.510
ATOM   6205  CG1 VAL E  74     -11.303 -20.699  15.763
ATOM   6206  CG2 VAL E  74     -10.128 -22.818  16.654
ATOM   6207  C   VAL E  74     -13.233 -20.964  17.692
ATOM   6208  O   VAL E  74     -14.264 -21.516  17.318
ATOM   6209  N   THR E  75     -13.189 -19.662  18.044
ATOM   6210  CA  THR E  75     -14.296 -18.784  17.807
ATOM   6211  CB  THR E  75     -14.301 -17.565  18.683
ATOM   6212  OG1 THR E  75     -15.561 -16.914  18.606
ATOM   6213  CG2 THR E  75     -13.196 -16.612  18.218
ATOM   6214  C   THR E  75     -14.320 -18.339  16.372
ATOM   6215  O   THR E  75     -15.391 -18.230  15.780
ATOM   6216  N   SER E  76     -13.139 -18.036  15.777
ATOM   6217  CA  SER E  76     -13.106 -17.591  14.405
ATOM   6218  CB  SER E  76     -13.574 -16.137  14.210
ATOM   6219  OG  SER E  76     -14.944 -16.003  14.557
ATOM   6220  C   SER E  76     -11.696 -17.650  13.885
ATOM   6221  O   SER E  76     -10.735 -17.671  14.652
ATOM   6222  N   PHE E  77     -11.547 -17.683  12.540
ATOM   6223  CA  PHE E  77     -10.247 -17.746  11.919
ATOM   6224  CB  PHE E  77     -10.099 -19.080  11.168
ATOM   6225  CG  PHE E  77      -8.676 -19.405  10.880
ATOM   6226  CD1 PHE E  77      -7.918 -20.048  11.832
ATOM   6227  CE1 PHE E  77      -6.606 -20.370  11.581
ATOM   6228  CZ  PHE E  77      -6.052 -20.051  10.368
ATOM   6229  CD2 PHE E  77      -8.111 -19.095   9.667
ATOM   6230  CE2 PHE E  77      -6.800 -19.414   9.410
ATOM   6231  C   PHE E  77     -10.206 -16.634  10.905
ATOM   6232  O   PHE E  77     -10.727 -16.787   9.802
ATOM   6233  N   GLY E  78      -9.618 -15.467  11.257
ATOM   6234  CA  GLY E  78      -9.634 -14.360  10.334
ATOM   6235  C   GLY E  78      -8.724 -14.495   9.137
ATOM   6236  O   GLY E  78      -9.197 -14.462   8.002
ATOM   6237  N   PRO E  79      -7.428 -14.603   9.338
ATOM   6238  CD  PRO E  79      -6.869 -13.704  10.336
ATOM   6239  CA  PRO E  79      -6.579 -14.648   8.161
ATOM   6240  CB  PRO E  79      -5.542 -13.539   8.328
ATOM   6241  CG  PRO E  79      -5.456 -13.355   9.845
ATOM   6242  C   PRO E  79      -5.925 -15.963   7.855
ATOM   6243  O   PRO E  79      -5.766 -16.784   8.758
ATOM   6244  N   VAL E  80      -5.474 -16.147   6.591
ATOM   6245  CA  VAL E  80      -4.752 -17.330   6.218
ATOM   6246  CB  VAL E  80      -5.605 -18.348   5.519
ATOM   6247  CG1 VAL E  80      -6.665 -18.859   6.509
ATOM   6248  CG2 VAL E  80      -6.203 -17.698   4.259
ATOM   6249  C   VAL E  80      -3.670 -16.930   5.257
ATOM   6250  O   VAL E  80      -3.913 -16.184   4.308
ATOM   6251  N   SER E  81      -2.431 -17.410   5.488
ATOM   6252  CA  SER E  81      -1.357 -17.142   4.577
ATOM   6253  CB  SER E  81      -0.273 -16.207   5.150
ATOM   6254  OG  SER E  81       0.331 -16.782   6.300
ATOM   6255  C   SER E  81      -0.734 -18.468   4.298
ATOM   6256  O   SER E  81      -0.061 -19.050   5.148
ATOM   6257  N   ASP E  82      -0.973 -18.994   3.086
ATOM   6258  CA  ASP E  82      -0.466 -20.282   2.734
ATOM   6259  CB  ASP E  82      -1.011 -20.749   1.370
ATOM   6260  CG  ASP E  82      -0.571 -22.182   1.105
ATOM   6261  OD1 ASP E  82       0.188 -22.744   1.940
ATOM   6262  OD2 ASP E  82      -0.997 -22.740   0.059
ATOM   6263  C   ASP E  82       1.026 -20.227   2.631
ATOM   6264  O   ASP E  82       1.727 -21.053   3.208
ATOM   6265  N   HSD E  83       1.561 -19.217   1.922
ATOM   6266  CA  HSD E  83       2.972 -19.192   1.662
ATOM   6267  CB  HSD E  83       3.398 -18.011   0.778
ATOM   6268  ND1 HSD E  83       5.255 -18.625  -0.841
ATOM   6269  CG  HSD E  83       4.834 -18.121   0.370
ATOM   6270  CE1 HSD E  83       6.612 -18.589  -0.827
ATOM   6271  NE2 HSD E  83       7.089 -18.101   0.303
ATOM   6272  CD2 HSD E  83       5.966 -17.805   1.056
ATOM   6273  C   HSD E  83       3.742 -19.079   2.942
ATOM   6274  O   HSD E  83       4.710 -19.801   3.170
ATOM   6275  N   ASP E  84       3.312 -18.146   3.801
ATOM   6276  CA  ASP E  84       3.925 -17.774   5.045
ATOM   6277  CB  ASP E  84       3.344 -16.453   5.572
ATOM   6278  CG  ASP E  84       4.281 -15.920   6.636
ATOM   6279  OD1 ASP E  84       5.406 -16.471   6.761
ATOM   6280  OD2 ASP E  84       3.884 -14.953   7.336
ATOM   6281  C   ASP E  84       3.746 -18.810   6.124
ATOM   6282  O   ASP E  84       4.510 -18.823   7.085
ATOM   6283  N   MET E  85       2.736 -19.694   6.011
ATOM   6284  CA  MET E  85       2.369 -20.639   7.038
ATOM   6285  CB  MET E  85       3.378 -21.786   7.279
ATOM   6286  CG  MET E  85       4.660 -21.394   8.015
ATOM   6287  SD  MET E  85       5.774 -22.779   8.395
ATOM   6288  CE  MET E  85       4.947 -23.240   9.944
ATOM   6289  C   MET E  85       2.092 -19.937   8.338
ATOM   6290  O   MET E  85       2.518 -20.386   9.402
ATOM   6291  N   GLU E  86       1.362 -18.799   8.282
ATOM   6292  CA  GLU E  86       0.967 -18.136   9.497
ATOM   6293  CB  GLU E  86       1.564 -16.735   9.713
ATOM   6294  CG  GLU E  86       1.021 -15.671   8.760
ATOM   6295  CD  GLU E  86       1.423 -14.317   9.327
ATOM   6296  OE1 GLU E  86       2.646 -14.021   9.350
ATOM   6297  OE2 GLU E  86       0.507 -13.563   9.752
ATOM   6298  C   GLU E  86      -0.528 -17.969   9.484
ATOM   6299  O   GLU E  86      -1.129 -17.768   8.428
ATOM   6300  N   TYR E  87      -1.171 -18.066  10.671
ATOM   6301  CA  TYR E  87      -2.604 -17.965  10.736
ATOM   6302  CB  TYR E  87      -3.282 -19.316  11.008
ATOM   6303  CG  TYR E  87      -2.949 -20.284   9.926
ATOM   6304  CD1 TYR E  87      -3.606 -20.262   8.717
ATOM   6305  CE1 TYR E  87      -3.289 -21.170   7.734
ATOM   6306  CZ  TYR E  87      -2.314 -22.114   7.957
ATOM   6307  OH  TYR E  87      -1.984 -23.049   6.953
ATOM   6308  CD2 TYR E  87      -1.979 -21.236  10.141
ATOM   6309  CE2 TYR E  87      -1.659 -22.147   9.163
ATOM   6310  C   TYR E  87      -2.989 -17.117  11.914
ATOM   6311  O   TYR E  87      -2.350 -17.169  12.961
ATOM   6312  N   THR E  88      -4.061 -16.309  11.787
ATOM   6313  CA  THR E  88      -4.533 -15.569  12.926
ATOM   6314  CB  THR E  88      -4.708 -14.100  12.679
ATOM   6315  OG1 THR E  88      -3.474 -13.521  12.284
ATOM   6316  CG2 THR E  88      -5.221 -13.434  13.967
ATOM   6317  C   THR E  88      -5.881 -16.133  13.246
ATOM   6318  O   THR E  88      -6.786 -16.098  12.414
ATOM   6319  N   ILE E  89      -6.044 -16.685  14.466
ATOM   6320  CA  ILE E  89      -7.293 -17.308  14.804
ATOM   6321  CB  ILE E  89      -7.216 -18.806  14.748
ATOM   6322  CG2 ILE E  89      -6.203 -19.268  15.807
ATOM   6323  CG1 ILE E  89      -8.609 -19.439  14.890
ATOM   6324  CD  ILE E  89      -8.622 -20.931  14.559
ATOM   6325  C   ILE E  89      -7.666 -16.936  16.207
ATOM   6326  O   ILE E  89      -6.811 -16.596  17.022
ATOM   6327  N   ASP E  90      -8.976 -16.975  16.525
ATOM   6328  CA  ASP E  90      -9.399 -16.643  17.855
ATOM   6329  CB  ASP E  90     -10.478 -15.547  17.889
ATOM   6330  CG  ASP E  90     -10.716 -15.138  19.335
ATOM   6331  OD1 ASP E  90     -11.076 -16.020  20.159
ATOM   6332  OD2 ASP E  90     -10.529 -13.931  19.641
ATOM   6333  C   ASP E  90      -9.914 -17.887  18.515
ATOM   6334  O   ASP E  90     -10.671 -18.651  17.917
ATOM   6335  N   VAL E  91      -9.492 -18.146  19.773
ATOM   6336  CA  VAL E  91      -9.941 -19.345  20.422
ATOM   6337  CB  VAL E  91      -8.884 -20.414  20.493
ATOM   6338  CG1 VAL E  91      -8.546 -20.873  19.066
ATOM   6339  CG2 VAL E  91      -7.672 -19.853  21.255
ATOM   6340  C   VAL E  91     -10.359 -19.045  21.823
ATOM   6341  O   VAL E  91      -9.865 -18.117  22.460
ATOM   6342  N   PHE E  92     -11.319 -19.837  22.338
ATOM   6343  CA  PHE E  92     -11.709 -19.665  23.703
ATOM   6344  CB  PHE E  92     -13.184 -19.991  23.972
ATOM   6345  CG  PHE E  92     -13.997 -18.881  23.396
ATOM   6346  CD1 PHE E  92     -14.346 -18.878  22.066
ATOM   6347  CE1 PHE E  92     -15.093 -17.853  21.538
ATOM   6348  CZ  PHE E  92     -15.495 -16.811  22.339
ATOM   6349  CD2 PHE E  92     -14.393 -17.829  24.189
ATOM   6350  CE2 PHE E  92     -15.141 -16.800  23.667
ATOM   6351  C   PHE E  92     -10.860 -20.617  24.471
ATOM   6352  O   PHE E  92     -10.913 -21.827  24.254
ATOM   6353  N   PHE E  93     -10.037 -20.089  25.397
ATOM   6354  CA  PHE E  93      -9.145 -20.986  26.063
ATOM   6355  CB  PHE E  93      -7.801 -20.346  26.453
ATOM   6356  CG  PHE E  93      -6.935 -21.445  26.965
ATOM   6357  CD1 PHE E  93      -6.247 -22.253  26.087
ATOM   6358  CE1 PHE E  93      -5.445 -23.270  26.549
ATOM   6359  CZ  PHE E  93      -5.324 -23.486  27.901
ATOM   6360  CD2 PHE E  93      -6.805 -21.669  28.316
ATOM   6361  CE2 PHE E  93      -6.006 -22.684  28.784
ATOM   6362  C   PHE E  93      -9.789 -21.494  27.309
ATOM   6363  O   PHE E  93      -9.480 -21.050  28.412
ATOM   6364  N   ARG E  94     -10.666 -22.503  27.165
ATOM   6365  CA  ARG E  94     -11.324 -23.012  28.327
ATOM   6366  CB  ARG E  94     -12.508 -23.937  28.000
ATOM   6367  CG  ARG E  94     -13.694 -23.182  27.395
ATOM   6368  CD  ARG E  94     -14.883 -24.078  27.049
ATOM   6369  NE  ARG E  94     -15.209 -24.876  28.263
ATOM   6370  CZ  ARG E  94     -16.424 -25.488  28.369
ATOM   6371  NH1 ARG E  94     -17.351 -25.334  27.379
ATOM   6372  NH2 ARG E  94     -16.711 -26.255  29.460
ATOM   6373  C   ARG E  94     -10.326 -23.771  29.137
ATOM   6374  O   ARG E  94      -9.632 -24.648  28.624
ATOM   6375  N   GLN E  95     -10.233 -23.443  30.443
ATOM   6376  CA  GLN E  95      -9.270 -24.111  31.271
ATOM   6377  CB  GLN E  95      -8.066 -23.225  31.641
ATOM   6378  CG  GLN E  95      -6.901 -23.997  32.268
ATOM   6379  CD  GLN E  95      -6.159 -24.715  31.151
ATOM   6380  OE1 GLN E  95      -6.759 -25.410  30.332
ATOM   6381  NE2 GLN E  95      -4.812 -24.532  31.106
ATOM   6382  C   GLN E  95      -9.928 -24.536  32.551
ATOM   6383  O   GLN E  95     -10.832 -23.864  33.049
ATOM   6384  N   SER E  96      -9.490 -25.688  33.112
ATOM   6385  CA  SER E  96     -10.063 -26.157  34.345
ATOM   6386  CB  SER E  96     -11.152 -27.226  34.144
ATOM   6387  OG  SER E  96     -12.249 -26.679  33.426
ATOM   6388  C   SER E  96      -8.993 -26.786  35.192
ATOM   6389  O   SER E  96      -8.107 -27.477  34.691
ATOM   6390  N   TRP E  97      -9.053 -26.535  36.519
ATOM   6391  CA  TRP E  97      -8.141 -27.108  37.474
ATOM   6392  CB  TRP E  97      -6.779 -26.393  37.520
ATOM   6393  CG  TRP E  97      -6.889 -24.914  37.796
ATOM   6394  CD1 TRP E  97      -6.676 -24.215  38.947
ATOM   6395  NE1 TRP E  97      -6.935 -22.880  38.739
ATOM   6396  CE2 TRP E  97      -7.321 -22.710  37.425
ATOM   6397  CD2 TRP E  97      -7.301 -23.959  36.808
ATOM   6398  CE3 TRP E  97      -7.645 -24.110  35.496
ATOM   6399  CZ3 TRP E  97      -8.003 -22.977  34.803
ATOM   6400  CZ2 TRP E  97      -7.692 -21.592  36.734
ATOM   6401  CH2 TRP E  97      -8.027 -21.740  35.409
ATOM   6402  C   TRP E  97      -8.791 -26.966  38.816
ATOM   6403  O   TRP E  97      -9.618 -26.079  39.018
ATOM   6404  N   LYS E  98      -8.434 -27.835  39.783
ATOM   6405  CA  LYS E  98      -9.081 -27.754  41.061
ATOM   6406  CB  LYS E  98      -9.440 -29.129  41.648
ATOM   6407  CG  LYS E  98     -10.289 -29.054  42.917
ATOM   6408  CD  LYS E  98     -10.942 -30.387  43.288
ATOM   6409  CE  LYS E  98     -11.790 -30.325  44.560
ATOM   6410  NZ  LYS E  98     -12.415 -31.642  44.816
ATOM   6411  C   LYS E  98      -8.163 -27.069  42.018
ATOM   6412  O   LYS E  98      -7.005 -27.452  42.179
ATOM   6413  N   ASP E  99      -8.678 -26.013  42.677
ATOM   6414  CA  ASP E  99      -7.920 -25.262  43.631
ATOM   6415  CB  ASP E  99      -8.166 -23.748  43.510
ATOM   6416  CG  ASP E  99      -7.122 -23.007  44.331
ATOM   6417  OD1 ASP E  99      -6.843 -23.450  45.475
ATOM   6418  OD2 ASP E  99      -6.583 -21.990  43.818
ATOM   6419  C   ASP E  99      -8.369 -25.716  44.984
ATOM   6420  O   ASP E  99      -9.424 -25.320  45.473
ATOM   6421  N   GLU E 100      -7.538 -26.547  45.637
ATOM   6422  CA  GLU E 100      -7.880 -27.146  46.895
ATOM   6423  CB  GLU E 100      -6.759 -28.059  47.418
ATOM   6424  CG  GLU E 100      -5.431 -27.323  47.612
ATOM   6425  CD  GLU E 100      -4.398 -28.322  48.109
ATOM   6426  OE1 GLU E 100      -4.700 -29.051  49.092
ATOM   6427  OE2 GLU E 100      -3.288 -28.367  47.515
ATOM   6428  C   GLU E 100      -8.108 -26.077  47.916
ATOM   6429  O   GLU E 100      -8.996 -26.191  48.759
ATOM   6430  N   ARG E 101      -7.300 -25.007  47.868
ATOM   6431  CA  ARG E 101      -7.400 -23.937  48.819
ATOM   6432  CB  ARG E 101      -6.303 -22.876  48.639
ATOM   6433  CG  ARG E 101      -4.889 -23.457  48.683
ATOM   6434  CD  ARG E 101      -4.638 -24.392  49.864
ATOM   6435  NE  ARG E 101      -4.656 -23.575  51.109
ATOM   6436  CZ  ARG E 101      -4.130 -24.105  52.250
ATOM   6437  NH1 ARG E 101      -3.602 -25.363  52.221
ATOM   6438  NH2 ARG E 101      -4.128 -23.381  53.408
ATOM   6439  C   ARG E 101      -8.715 -23.242  48.642
ATOM   6440  O   ARG E 101      -9.304 -22.752  49.604
ATOM   6441  N   LEU E 102      -9.200 -23.177  47.388
ATOM   6442  CA  LEU E 102     -10.392 -22.453  47.047
ATOM   6443  CB  LEU E 102     -10.594 -22.213  45.548
ATOM   6444  CG  LEU E 102      -9.642 -21.115  45.042
ATOM   6445  CD1 LEU E 102     -10.007 -20.662  43.628
ATOM   6446  CD2 LEU E 102      -9.580 -19.937  46.028
ATOM   6447  C   LEU E 102     -11.633 -23.024  47.646
ATOM   6448  O   LEU E 102     -12.618 -22.295  47.759
ATOM   6449  N   LYS E 103     -11.642 -24.330  47.987
ATOM   6450  CA  LYS E 103     -12.797 -24.956  48.578
ATOM   6451  CB  LYS E 103     -12.472 -26.329  49.193
ATOM   6452  CG  LYS E 103     -13.666 -27.036  49.837
ATOM   6453  CD  LYS E 103     -13.350 -28.467  50.280
ATOM   6454  CE  LYS E 103     -14.512 -29.162  50.994
ATOM   6455  NZ  LYS E 103     -14.075 -30.479  51.508
ATOM   6456  C   LYS E 103     -13.295 -24.075  49.684
ATOM   6457  O   LYS E 103     -12.524 -23.617  50.527
ATOM   6458  N   PHE E 104     -14.617 -23.802  49.681
ATOM   6459  CA  PHE E 104     -15.195 -22.883  50.618
ATOM   6460  CB  PHE E 104     -16.108 -21.818  49.980
ATOM   6461  CG  PHE E 104     -15.314 -20.938  49.074
ATOM   6462  CD1 PHE E 104     -14.716 -19.797  49.556
ATOM   6463  CE1 PHE E 104     -13.988 -18.981  48.724
ATOM   6464  CZ  PHE E 104     -13.850 -19.300  47.394
ATOM   6465  CD2 PHE E 104     -15.172 -21.251  47.742
ATOM   6466  CE2 PHE E 104     -14.445 -20.438  46.904
ATOM   6467  C   PHE E 104     -16.074 -23.637  51.557
ATOM   6468  O   PHE E 104     -16.260 -24.846  51.431
ATOM   6469  N   LYS E 105     -16.610 -22.911  52.558
ATOM   6470  CA  LYS E 105     -17.501 -23.463  53.535
ATOM   6471  CB  LYS E 105     -17.079 -23.174  54.987
ATOM   6472  CG  LYS E 105     -17.747 -24.082  56.029
ATOM   6473  CD  LYS E 105     -19.277 -24.023  56.064
ATOM   6474  CE  LYS E 105     -19.951 -24.942  55.041
ATOM   6475  NZ  LYS E 105     -21.409 -25.003  55.294
ATOM   6476  C   LYS E 105     -18.812 -22.781  53.325
ATOM   6477  O   LYS E 105     -19.515 -23.030  52.349
ATOM   6478  N   GLY E 106     -19.170 -21.870  54.243
ATOM   6479  CA  GLY E 106     -20.432 -21.205  54.146
ATOM   6480  C   GLY E 106     -20.492 -20.490  52.833
ATOM   6481  O   GLY E 106     -21.543 -20.476  52.200
ATOM   6482  N   PRO E 107     -19.431 -19.873  52.393
ATOM   6483  CD  PRO E 107     -18.509 -19.206  53.299
ATOM   6484  CA  PRO E 107     -19.496 -19.211  51.121
ATOM   6485  CB  PRO E 107     -18.230 -18.367  51.028
ATOM   6486  CG  PRO E 107     -17.931 -18.025  52.499
ATOM   6487  C   PRO E 107     -19.700 -20.168  49.997
ATOM   6488  O   PRO E 107     -20.258 -19.773  48.975
ATOM   6489  N   MET E 108     -19.222 -21.418  50.129
ATOM   6490  CA  MET E 108     -19.444 -22.319  49.042
ATOM   6491  CB  MET E 108     -18.711 -23.669  49.207
ATOM   6492  CG  MET E 108     -19.378 -24.664  50.160
ATOM   6493  SD  MET E 108     -18.511 -26.252  50.352
ATOM   6494  CE  MET E 108     -19.177 -27.012  48.845
ATOM   6495  C   MET E 108     -20.916 -22.576  48.947
ATOM   6496  O   MET E 108     -21.503 -22.502  47.867
ATOM   6497  N   THR E 109     -21.549 -22.861  50.104
ATOM   6498  CA  THR E 109     -22.944 -23.185  50.163
ATOM   6499  CB  THR E 109     -23.360 -23.726  51.504
ATOM   6500  OG1 THR E 109     -24.702 -24.184  51.453
ATOM   6501  CG2 THR E 109     -23.205 -22.631  52.573
ATOM   6502  C   THR E 109     -23.781 -21.987  49.854
ATOM   6503  O   THR E 109     -24.749 -22.076  49.100
ATOM   6504  N   VAL E 110     -23.424 -20.820  50.418
ATOM   6505  CA  VAL E 110     -24.242 -19.665  50.219
ATOM   6506  CB  VAL E 110     -23.747 -18.450  50.955
ATOM   6507  CG1 VAL E 110     -22.317 -18.114  50.499
ATOM   6508  CG2 VAL E 110     -24.755 -17.310  50.726
ATOM   6509  C   VAL E 110     -24.282 -19.376  48.760
ATOM   6510  O   VAL E 110     -25.353 -19.163  48.194
ATOM   6511  N   LEU E 111     -23.109 -19.376  48.104
ATOM   6512  CA  LEU E 111     -23.096 -19.142  46.696
ATOM   6513  CB  LEU E 111     -22.394 -17.833  46.301
ATOM   6514  CG  LEU E 111     -23.104 -16.582  46.854
ATOM   6515  CD1 LEU E 111     -22.395 -15.291  46.420
ATOM   6516  CD2 LEU E 111     -24.601 -16.588  46.504
ATOM   6517  C   LEU E 111     -22.349 -20.276  46.081
ATOM   6518  O   LEU E 111     -21.168 -20.482  46.353
ATOM   6519  N   ARG E 112     -23.026 -21.032  45.203
ATOM   6520  CA  ARG E 112     -22.426 -22.185  44.607
ATOM   6521  CB  ARG E 112     -23.375 -22.882  43.616
ATOM   6522  CG  ARG E 112     -22.872 -24.229  43.094
ATOM   6523  CD  ARG E 112     -22.891 -25.343  44.144
ATOM   6524  NE  ARG E 112     -24.291 -25.470  44.641
ATOM   6525  CZ  ARG E 112     -24.800 -26.698  44.953
ATOM   6526  NH1 ARG E 112     -24.043 -27.817  44.762
ATOM   6527  NH2 ARG E 112     -26.065 -26.807  45.455
ATOM   6528  C   ARG E 112     -21.230 -21.720  43.850
ATOM   6529  O   ARG E 112     -20.180 -22.357  43.886
ATOM   6530  N   LEU E 113     -21.355 -20.587  43.135
ATOM   6531  CA  LEU E 113     -20.235 -20.098  42.386
ATOM   6532  CB  LEU E 113     -20.412 -20.203  40.862
ATOM   6533  CG  LEU E 113     -20.460 -21.655  40.346
ATOM   6534  CD1 LEU E 113     -21.695 -22.400  40.876
ATOM   6535  CD2 LEU E 113     -20.337 -21.710  38.814
ATOM   6536  C   LEU E 113     -20.022 -18.654  42.719
ATOM   6537  O   LEU E 113     -20.958 -17.938  43.071
ATOM   6538  N   ASN E 114     -18.753 -18.205  42.635
ATOM   6539  CA  ASN E 114     -18.392 -16.842  42.898
ATOM   6540  CB  ASN E 114     -17.780 -16.630  44.293
ATOM   6541  CG  ASN E 114     -18.885 -16.850  45.314
ATOM   6542  OD1 ASN E 114     -18.697 -17.523  46.326
ATOM   6543  ND2 ASN E 114     -20.080 -16.265  45.036
ATOM   6544  C   ASN E 114     -17.345 -16.472  41.893
ATOM   6545  O   ASN E 114     -16.831 -17.336  41.184
ATOM   6546  N   ASN E 115     -17.012 -15.169  41.787
ATOM   6547  CA  ASN E 115     -16.024 -14.783  40.820
ATOM   6548  CB  ASN E 115     -16.538 -13.770  39.777
ATOM   6549  CG  ASN E 115     -16.937 -12.483  40.483
ATOM   6550  OD1 ASN E 115     -17.209 -12.469  41.682
ATOM   6551  ND2 ASN E 115     -16.985 -11.366  39.708
ATOM   6552  C   ASN E 115     -14.848 -14.172  41.521
ATOM   6553  O   ASN E 115     -15.003 -13.455  42.507
ATOM   6554  N   LEU E 116     -13.630 -14.492  41.029
ATOM   6555  CA  LEU E 116     -12.387 -13.978  41.542
ATOM   6556  CB  LEU E 116     -11.543 -15.017  42.303
ATOM   6557  CG  LEU E 116     -12.124 -15.505  43.641
ATOM   6558  CD1 LEU E 116     -11.191 -16.536  44.295
ATOM   6559  CD2 LEU E 116     -12.431 -14.334  44.584
ATOM   6560  C   LEU E 116     -11.541 -13.596  40.359
ATOM   6561  O   LEU E 116     -11.584 -14.251  39.321
ATOM   6562  N   MET E 117     -10.719 -12.537  40.502
ATOM   6563  CA  MET E 117      -9.888 -12.063  39.427
ATOM   6564  CB  MET E 117      -9.247 -10.689  39.687
ATOM   6565  CG  MET E 117      -8.157 -10.725  40.760
ATOM   6566  SD  MET E 117      -7.191  -9.192  40.904
ATOM   6567  CE  MET E 117      -6.273  -9.452  39.358
ATOM   6568  C   MET E 117      -8.761 -13.027  39.213
ATOM   6569  O   MET E 117      -8.608 -14.000  39.951
ATOM   6570  N   ALA E 118      -7.968 -12.782  38.147
ATOM   6571  CA  ALA E 118      -6.852 -13.599  37.754
ATOM   6572  CB  ALA E 118      -6.196 -13.116  36.448
ATOM   6573  C   ALA E 118      -5.793 -13.585  38.815
ATOM   6574  O   ALA E 118      -5.200 -14.615  39.119
ATOM   6575  N   SER E 119      -5.510 -12.419  39.420
ATOM   6576  CA  SER E 119      -4.470 -12.393  40.411
ATOM   6577  CB  SER E 119      -4.218 -10.985  40.976
ATOM   6578  OG  SER E 119      -3.181 -11.026  41.945
ATOM   6579  C   SER E 119      -4.906 -13.262  41.548
ATOM   6580  O   SER E 119      -4.095 -13.906  42.213
ATOM   6581  N   LYS E 120      -6.223 -13.257  41.801
ATOM   6582  CA  LYS E 120      -6.878 -13.996  42.839
ATOM   6583  CB  LYS E 120      -8.323 -13.524  43.072
ATOM   6584  CG  LYS E 120      -8.399 -12.096  43.616
ATOM   6585  CD  LYS E 120      -9.798 -11.482  43.554
ATOM   6586  CE  LYS E 120      -9.857 -10.053  44.101
ATOM   6587  NZ  LYS E 120     -11.237  -9.529  44.006
ATOM   6588  C   LYS E 120      -6.922 -15.465  42.530
ATOM   6589  O   LYS E 120      -7.069 -16.277  43.441
ATOM   6590  N   ILE E 121      -6.863 -15.859  41.243
ATOM   6591  CA  ILE E 121      -7.026 -17.254  40.933
ATOM   6592  CB  ILE E 121      -8.185 -17.509  40.018
ATOM   6593  CG2 ILE E 121      -8.176 -18.999  39.647
ATOM   6594  CG1 ILE E 121      -9.497 -17.047  40.674
ATOM   6595  CD  ILE E 121     -10.680 -17.022  39.709
ATOM   6596  C   ILE E 121      -5.804 -17.795  40.256
ATOM   6597  O   ILE E 121      -5.133 -17.110  39.489
ATOM   6598  N   TRP E 122      -5.468 -19.068  40.540
ATOM   6599  CA  TRP E 122      -4.331 -19.658  39.897
ATOM   6600  CB  TRP E 122      -4.028 -21.081  40.402
ATOM   6601  CG  TRP E 122      -2.862 -21.750  39.716
ATOM   6602  CD1 TRP E 122      -1.815 -21.190  39.046
ATOM   6603  NE1 TRP E 122      -0.987 -22.174  38.561
ATOM   6604  CE2 TRP E 122      -1.508 -23.400  38.918
ATOM   6605  CD2 TRP E 122      -2.680 -23.173  39.640
ATOM   6606  CE3 TRP E 122      -3.429 -24.205  40.128
ATOM   6607  CZ3 TRP E 122      -2.979 -25.483  39.883
ATOM   6608  CZ2 TRP E 122      -1.065 -24.669  38.673
ATOM   6609  CH2 TRP E 122      -1.819 -25.710  39.169
ATOM   6610  C   TRP E 122      -4.692 -19.783  38.456
ATOM   6611  O   TRP E 122      -5.796 -20.211  38.134
ATOM   6612  N   THR E 123      -3.786 -19.395  37.538
ATOM   6613  CA  THR E 123      -4.114 -19.529  36.150
ATOM   6614  CB  THR E 123      -4.252 -18.221  35.438
ATOM   6615  OG1 THR E 123      -4.752 -18.434  34.126
ATOM   6616  CG2 THR E 123      -2.871 -17.546  35.387
ATOM   6617  C   THR E 123      -3.005 -20.283  35.491
ATOM   6618  O   THR E 123      -1.829 -20.057  35.774
ATOM   6619  N   PRO E 124      -3.356 -21.177  34.607
ATOM   6620  CD  PRO E 124      -4.612 -21.898  34.736
ATOM   6621  CA  PRO E 124      -2.357 -21.951  33.923
ATOM   6622  CB  PRO E 124      -3.116 -23.075  33.225
ATOM   6623  CG  PRO E 124      -4.358 -23.280  34.112
ATOM   6624  C   PRO E 124      -1.604 -21.062  32.993
ATOM   6625  O   PRO E 124      -2.180 -20.099  32.489
ATOM   6626  N   ASP E 125      -0.317 -21.371  32.756
ATOM   6627  CA  ASP E 125       0.498 -20.550  31.913
ATOM   6628  CB  ASP E 125       1.985 -20.665  32.283
ATOM   6629  CG  ASP E 125       2.144 -20.375  33.768
ATOM   6630  OD1 ASP E 125       1.169 -19.895  34.402
ATOM   6631  OD2 ASP E 125       3.250 -20.657  34.296
ATOM   6632  C   ASP E 125       0.390 -21.142  30.547
ATOM   6633  O   ASP E 125       1.389 -21.562  29.968
ATOM   6634  N   THR E 126      -0.824 -21.166  29.972
ATOM   6635  CA  THR E 126      -0.968 -21.819  28.706
ATOM   6636  CB  THR E 126      -2.398 -21.990  28.283
ATOM   6637  OG1 THR E 126      -2.468 -22.792  27.114
ATOM   6638  CG2 THR E 126      -3.013 -20.605  28.022
ATOM   6639  C   THR E 126      -0.267 -21.030  27.659
ATOM   6640  O   THR E 126      -0.427 -19.814  27.546
ATOM   6641  N   PHE E 127       0.564 -21.739  26.873
ATOM   6642  CA  PHE E 127       1.266 -21.147  25.778
ATOM   6643  CB  PHE E 127       2.789 -21.056  25.970
ATOM   6644  CG  PHE E 127       3.027 -19.897  26.875
ATOM   6645  CD1 PHE E 127       2.841 -20.008  28.232
ATOM   6646  CE1 PHE E 127       3.061 -18.931  29.058
ATOM   6647  CZ  PHE E 127       3.472 -17.731  28.529
ATOM   6648  CD2 PHE E 127       3.438 -18.691  26.354
ATOM   6649  CE2 PHE E 127       3.661 -17.610  27.174
ATOM   6650  C   PHE E 127       0.988 -21.970  24.566
ATOM   6651  O   PHE E 127       0.815 -23.187  24.647
ATOM   6652  N   PHE E 128       0.904 -21.309  23.398
ATOM   6653  CA  PHE E 128       0.694 -22.058  22.197
ATOM   6654  CB  PHE E 128       0.236 -21.216  20.993
ATOM   6655  CG  PHE E 128      -1.040 -20.523  21.316
ATOM   6656  CD1 PHE E 128      -1.019 -19.294  21.930
ATOM   6657  CE1 PHE E 128      -2.190 -18.641  22.229
ATOM   6658  CZ  PHE E 128      -3.397 -19.217  21.912
ATOM   6659  CD2 PHE E 128      -2.251 -21.092  20.999
ATOM   6660  CE2 PHE E 128      -3.427 -20.444  21.297
ATOM   6661  C   PHE E 128       2.063 -22.516  21.829
ATOM   6662  O   PHE E 128       2.872 -21.717  21.358
ATOM   6663  N   HSD E 129       2.337 -23.826  21.989
ATOM   6664  CA  HSD E 129       3.684 -24.290  21.835
ATOM   6665  CB  HSD E 129       3.816 -25.814  21.986
ATOM   6666  ND1 HSD E 129       2.350 -26.473  23.957
ATOM   6667  CG  HSD E 129       3.591 -26.284  23.392
ATOM   6668  CE1 HSD E 129       2.561 -26.896  25.231
ATOM   6669  NE2 HSD E 129       3.845 -26.990  25.521
ATOM   6670  CD2 HSD E 129       4.494 -26.603  24.361
ATOM   6671  C   HSD E 129       4.233 -23.924  20.490
ATOM   6672  O   HSD E 129       5.252 -23.240  20.408
ATOM   6673  N   ASN E 130       3.606 -24.396  19.400
ATOM   6674  CA  ASN E 130       4.050 -24.058  18.076
ATOM   6675  CB  ASN E 130       3.574 -25.077  17.030
ATOM   6676  CG  ASN E 130       3.973 -24.552  15.661
ATOM   6677  OD1 ASN E 130       3.154 -23.951  14.967
ATOM   6678  ND2 ASN E 130       5.259 -24.759  15.273
ATOM   6679  C   ASN E 130       3.546 -22.714  17.630
ATOM   6680  O   ASN E 130       4.233 -21.975  16.928
ATOM   6681  N   GLY E 131       2.277 -22.432  17.969
ATOM   6682  CA  GLY E 131       1.495 -21.296  17.564
ATOM   6683  C   GLY E 131       1.814 -19.987  18.222
ATOM   6684  O   GLY E 131       1.503 -18.950  17.648
ATOM   6685  N   LYS E 132       2.348 -19.955  19.457
ATOM   6686  CA  LYS E 132       2.394 -18.682  20.136
ATOM   6687  CB  LYS E 132       2.473 -18.845  21.660
ATOM   6688  CG  LYS E 132       2.192 -17.559  22.437
ATOM   6689  CD  LYS E 132       1.904 -17.819  23.915
ATOM   6690  CE  LYS E 132       1.465 -16.584  24.699
ATOM   6691  NZ  LYS E 132       1.029 -16.988  26.055
ATOM   6692  C   LYS E 132       3.545 -17.813  19.717
ATOM   6693  O   LYS E 132       4.167 -17.157  20.549
ATOM   6694  N   LYS E 133       3.789 -17.714  18.402
ATOM   6695  CA  LYS E 133       4.785 -16.877  17.804
ATOM   6696  CB  LYS E 133       4.914 -17.085  16.286
ATOM   6697  CG  LYS E 133       5.330 -18.504  15.897
ATOM   6698  CD  LYS E 133       6.703 -18.919  16.423
ATOM   6699  CE  LYS E 133       7.053 -20.373  16.099
ATOM   6700  NZ  LYS E 133       6.861 -20.624  14.654
ATOM   6701  C   LYS E 133       4.321 -15.478  18.012
ATOM   6702  O   LYS E 133       5.002 -14.532  17.646
ATOM   6703  N   SER E 134       3.063 -15.304  18.440
ATOM   6704  CA  SER E 134       2.580 -13.991  18.748
ATOM   6705  CB  SER E 134       1.543 -13.459  17.745
ATOM   6706  OG  SER E 134       0.370 -14.257  17.786
ATOM   6707  C   SER E 134       1.894 -14.120  20.067
ATOM   6708  O   SER E 134       1.084 -15.024  20.267
ATOM   6709  N   VAL E 135       2.180 -13.188  20.995
ATOM   6710  CA  VAL E 135       1.636 -13.272  22.317
ATOM   6711  CB  VAL E 135       2.025 -12.120  23.196
ATOM   6712  CG1 VAL E 135       1.484 -10.826  22.564
ATOM   6713  CG2 VAL E 135       1.488 -12.381  24.613
ATOM   6714  C   VAL E 135       0.150 -13.282  22.220
ATOM   6715  O   VAL E 135      -0.433 -12.661  21.333
ATOM   6716  N   ALA E 136      -0.493 -14.028  23.140
ATOM   6717  CA  ALA E 136      -1.919 -14.140  23.158
ATOM   6718  CB  ALA E 136      -2.439 -15.200  24.145
ATOM   6719  C   ALA E 136      -2.490 -12.824  23.572
ATOM   6720  O   ALA E 136      -1.870 -12.070  24.321
ATOM   6721  N   HSD E 137      -3.699 -12.505  23.068
ATOM   6722  CA  HSD E 137      -4.317 -11.265  23.433
ATOM   6723  CB  HSD E 137      -4.539 -10.309  22.248
ATOM   6724  ND1 HSD E 137      -4.444  -7.993  23.291
ATOM   6725  CG  HSD E 137      -5.141  -8.996  22.655
ATOM   6726  CE1 HSD E 137      -5.320  -6.977  23.497
ATOM   6727  NE2 HSD E 137      -6.527  -7.257  23.038
ATOM   6728  CD2 HSD E 137      -6.411  -8.530  22.509
ATOM   6729  C   HSD E 137      -5.654 -11.569  24.028
ATOM   6730  O   HSD E 137      -6.442 -12.333  23.471
ATOM   6731  N   ASN E 138      -5.918 -10.975  25.208
ATOM   6732  CA  ASN E 138      -7.144 -11.119  25.945
ATOM   6733  CB  ASN E 138      -8.396 -10.874  25.086
ATOM   6734  CG  ASN E 138      -8.448  -9.395  24.733
ATOM   6735  OD1 ASN E 138      -7.955  -8.546  25.473
ATOM   6736  ND2 ASN E 138      -9.069  -9.072  23.566
ATOM   6737  C   ASN E 138      -7.224 -12.514  26.481
ATOM   6738  O   ASN E 138      -8.169 -12.867  27.183
ATOM   6739  N   MET E 139      -6.252 -13.363  26.116
ATOM   6740  CA  MET E 139      -6.113 -14.673  26.678
ATOM   6741  CB  MET E 139      -5.049 -15.526  25.976
ATOM   6742  CG  MET E 139      -4.817 -16.853  26.702
ATOM   6743  SD  MET E 139      -3.256 -17.690  26.301
ATOM   6744  CE  MET E 139      -3.800 -18.241  24.664
ATOM   6745  C   MET E 139      -5.544 -14.499  28.035
ATOM   6746  O   MET E 139      -5.817 -15.263  28.957
ATOM   6747  N   THR E 140      -4.672 -13.485  28.146
ATOM   6748  CA  THR E 140      -3.902 -13.247  29.323
ATOM   6749  CB  THR E 140      -2.496 -13.776  29.191
ATOM   6750  OG1 THR E 140      -1.754 -13.515  30.374
ATOM   6751  CG2 THR E 140      -1.810 -13.208  27.932
ATOM   6752  C   THR E 140      -3.906 -11.783  29.592
ATOM   6753  O   THR E 140      -4.992 -11.236  29.773
ATOM   6754  N   MET E 141      -2.702 -11.144  29.615
ATOM   6755  CA  MET E 141      -2.459  -9.763  29.962
ATOM   6756  CB  MET E 141      -2.802  -8.755  28.853
ATOM   6757  CG  MET E 141      -1.914  -8.891  27.615
ATOM   6758  SD  MET E 141      -2.218  -7.634  26.338
ATOM   6759  CE  MET E 141      -3.963  -8.080  26.115
ATOM   6760  C   MET E 141      -3.321  -9.508  31.135
ATOM   6761  O   MET E 141      -4.473  -9.108  30.969
ATOM   6762  N   PRO E 142      -2.628  -9.396  32.252
ATOM   6763  CD  PRO E 142      -1.915  -8.133  32.385
ATOM   6764  CA  PRO E 142      -3.222  -9.766  33.518
ATOM   6765  CB  PRO E 142      -3.198  -8.526  34.406
ATOM   6766  CG  PRO E 142      -1.995  -7.737  33.869
ATOM   6767  C   PRO E 142      -4.565 -10.378  33.337
ATOM   6768  O   PRO E 142      -5.558  -9.672  33.172
ATOM   6769  N   ASN E 143      -4.565 -11.725  33.426
ATOM   6770  CA  ASN E 143      -5.637 -12.598  33.085
ATOM   6771  CB  ASN E 143      -5.504 -14.004  33.691
ATOM   6772  CG  ASN E 143      -4.304 -14.650  33.017
ATOM   6773  OD1 ASN E 143      -3.605 -14.013  32.229
ATOM   6774  ND2 ASN E 143      -4.057 -15.950  33.322
ATOM   6775  C   ASN E 143      -6.944 -12.023  33.480
ATOM   6776  O   ASN E 143      -7.070 -11.254  34.431
ATOM   6777  N   LYS E 144      -7.963 -12.393  32.692
ATOM   6778  CA  LYS E 144      -9.274 -11.868  32.877
ATOM   6779  CB  LYS E 144     -10.148 -11.898  31.609
ATOM   6780  CG  LYS E 144     -11.393 -11.011  31.706
ATOM   6781  CD  LYS E 144     -11.082  -9.512  31.745
ATOM   6782  CE  LYS E 144     -10.798  -8.911  30.367
ATOM   6783  NZ  LYS E 144     -10.517  -7.463  30.491
ATOM   6784  C   LYS E 144      -9.955 -12.648  33.945
ATOM   6785  O   LYS E 144      -9.386 -13.570  34.530
ATOM   6786  N   LEU E 145     -11.214 -12.270  34.227
ATOM   6787  CA  LEU E 145     -11.957 -12.870  35.289
ATOM   6788  CB  LEU E 145     -13.372 -12.297  35.466
ATOM   6789  CG  LEU E 145     -13.386 -10.825  35.912
ATOM   6790  CD1 LEU E 145     -14.823 -10.318  36.091
ATOM   6791  CD2 LEU E 145     -12.518 -10.607  37.162
ATOM   6792  C   LEU E 145     -12.092 -14.330  35.035
ATOM   6793  O   LEU E 145     -12.216 -14.787  33.899
ATOM   6794  N   LEU E 146     -12.038 -15.098  36.138
ATOM   6795  CA  LEU E 146     -12.111 -16.524  36.109
ATOM   6796  CB  LEU E 146     -10.772 -17.118  36.610
ATOM   6797  CG  LEU E 146     -10.604 -18.648  36.602
ATOM   6798  CD1 LEU E 146      -9.136 -19.022  36.857
ATOM   6799  CD2 LEU E 146     -11.508 -19.326  37.634
ATOM   6800  C   LEU E 146     -13.275 -16.893  36.987
ATOM   6801  O   LEU E 146     -13.683 -16.106  37.838
ATOM   6802  N   ARG E 147     -13.886 -18.078  36.775
ATOM   6803  CA  ARG E 147     -15.030 -18.435  37.569
ATOM   6804  CB  ARG E 147     -16.184 -19.057  36.762
ATOM   6805  CG  ARG E 147     -15.816 -20.350  36.040
ATOM   6806  CD  ARG E 147     -16.935 -20.877  35.139
ATOM   6807  NE  ARG E 147     -17.077 -19.917  34.008
ATOM   6808  CZ  ARG E 147     -16.275 -20.036  32.911
ATOM   6809  NH1 ARG E 147     -15.366 -21.052  32.838
ATOM   6810  NH2 ARG E 147     -16.378 -19.139  31.888
ATOM   6811  C   ARG E 147     -14.615 -19.415  38.619
ATOM   6812  O   ARG E 147     -13.925 -20.393  38.338
ATOM   6813  N   ILE E 148     -15.063 -19.188  39.872
ATOM   6814  CA  ILE E 148     -14.606 -20.029  40.940
ATOM   6815  CB  ILE E 148     -14.095 -19.233  42.119
ATOM   6816  CG2 ILE E 148     -15.292 -18.761  42.960
ATOM   6817  CG1 ILE E 148     -13.037 -20.017  42.914
ATOM   6818  CD  ILE E 148     -13.508 -21.341  43.496
ATOM   6819  C   ILE E 148     -15.734 -20.933  41.350
ATOM   6820  O   ILE E 148     -16.868 -20.499  41.552
ATOM   6821  N   THR E 149     -15.446 -22.249  41.452
ATOM   6822  CA  THR E 149     -16.485 -23.188  41.769
ATOM   6823  CB  THR E 149     -16.225 -24.598  41.330
ATOM   6824  OG1 THR E 149     -17.454 -25.298  41.206
ATOM   6825  CG2 THR E 149     -15.395 -25.284  42.434
ATOM   6826  C   THR E 149     -16.598 -23.273  43.253
ATOM   6827  O   THR E 149     -15.861 -22.630  43.995
ATOM   6828  N   GLU E 150     -17.578 -24.062  43.718
ATOM   6829  CA  GLU E 150     -17.817 -24.257  45.112
ATOM   6830  CB  GLU E 150     -19.133 -25.027  45.330
ATOM   6831  CG  GLU E 150     -19.669 -24.985  46.758
ATOM   6832  CD  GLU E 150     -20.969 -25.776  46.799
ATOM   6833  OE1 GLU E 150     -21.182 -26.610  45.879
ATOM   6834  OE2 GLU E 150     -21.767 -25.556  47.750
ATOM   6835  C   GLU E 150     -16.698 -25.038  45.743
ATOM   6836  O   GLU E 150     -16.207 -24.668  46.810
ATOM   6837  N   ASP E 151     -16.234 -26.129  45.096
ATOM   6838  CA  ASP E 151     -15.265 -26.940  45.776
ATOM   6839  CB  ASP E 151     -15.657 -28.431  45.840
ATOM   6840  CG  ASP E 151     -15.775 -28.987  44.427
ATOM   6841  OD1 ASP E 151     -16.188 -28.220  43.516
ATOM   6842  OD2 ASP E 151     -15.459 -30.193  44.244
ATOM   6843  C   ASP E 151     -13.906 -26.839  45.151
ATOM   6844  O   ASP E 151     -13.305 -27.843  44.771
ATOM   6845  N   GLY E 152     -13.388 -25.606  45.013
ATOM   6846  CA  GLY E 152     -12.025 -25.416  44.613
ATOM   6847  C   GLY E 152     -11.867 -25.451  43.125
ATOM   6848  O   GLY E 152     -10.988 -24.781  42.585
ATOM   6849  N   THR E 153     -12.724 -26.190  42.398
ATOM   6850  CA  THR E 153     -12.470 -26.278  40.988
ATOM   6851  CB  THR E 153     -13.342 -27.258  40.251
ATOM   6852  OG1 THR E 153     -14.695 -26.833  40.238
ATOM   6853  CG2 THR E 153     -13.225 -28.618  40.960
ATOM   6854  C   THR E 153     -12.647 -24.914  40.401
ATOM   6855  O   THR E 153     -13.535 -24.160  40.787
ATOM   6856  N   LEU E 154     -11.771 -24.541  39.451
ATOM   6857  CA  LEU E 154     -11.845 -23.213  38.921
ATOM   6858  CB  LEU E 154     -10.563 -22.417  39.184
ATOM   6859  CG  LEU E 154     -10.211 -22.408  40.677
ATOM   6860  CD1 LEU E 154      -9.013 -21.495  40.980
ATOM   6861  CD2 LEU E 154     -11.460 -22.108  41.517
ATOM   6862  C   LEU E 154     -12.006 -23.297  37.438
ATOM   6863  O   LEU E 154     -11.632 -24.294  36.824
ATOM   6864  N   LEU E 155     -12.600 -22.249  36.824
ATOM   6865  CA  LEU E 155     -12.763 -22.276  35.399
ATOM   6866  CB  LEU E 155     -14.207 -22.580  34.972
ATOM   6867  CG  LEU E 155     -14.721 -23.938  35.486
ATOM   6868  CD1 LEU E 155     -16.148 -24.225  34.992
ATOM   6869  CD2 LEU E 155     -13.733 -25.069  35.159
ATOM   6870  C   LEU E 155     -12.411 -20.930  34.830
ATOM   6871  O   LEU E 155     -13.065 -19.934  35.126
ATOM   6872  N   TYR E 156     -11.367 -20.866  33.976
ATOM   6873  CA  TYR E 156     -10.993 -19.620  33.355
ATOM   6874  CB  TYR E 156      -9.581 -19.155  33.744
ATOM   6875  CG  TYR E 156      -9.220 -18.004  32.872
ATOM   6876  CD1 TYR E 156      -9.684 -16.737  33.134
ATOM   6877  CE1 TYR E 156      -9.336 -15.684  32.319
ATOM   6878  CZ  TYR E 156      -8.519 -15.894  31.234
ATOM   6879  OH  TYR E 156      -8.159 -14.819  30.395
ATOM   6880  CD2 TYR E 156      -8.401 -18.205  31.784
ATOM   6881  CE2 TYR E 156      -8.051 -17.157  30.967
ATOM   6882  C   TYR E 156     -11.009 -19.835  31.871
ATOM   6883  O   TYR E 156     -10.348 -20.747  31.376
ATOM   6884  N   THR E 157     -11.777 -19.015  31.112
ATOM   6885  CA  THR E 157     -11.829 -19.271  29.696
ATOM   6886  CB  THR E 157     -13.001 -20.161  29.377
ATOM   6887  OG1 THR E 157     -14.226 -19.520  29.705
ATOM   6888  CG2 THR E 157     -12.885 -21.427  30.241
ATOM   6889  C   THR E 157     -11.967 -17.995  28.889
ATOM   6890  O   THR E 157     -13.025 -17.726  28.324
ATOM   6891  N   MET E 158     -10.896 -17.190  28.728
ATOM   6892  CA  MET E 158     -11.052 -15.973  27.967
ATOM   6893  CB  MET E 158     -10.259 -14.781  28.532
ATOM   6894  CG  MET E 158     -10.841 -14.292  29.860
ATOM   6895  SD  MET E 158     -12.551 -13.689  29.730
ATOM   6896  CE  MET E 158     -12.837 -13.574  31.518
ATOM   6897  C   MET E 158     -10.677 -16.179  26.523
ATOM   6898  O   MET E 158     -10.047 -17.174  26.168
ATOM   6899  N   ARG E 159     -11.076 -15.210  25.659
ATOM   6900  CA  ARG E 159     -10.912 -15.213  24.223
ATOM   6901  CB  ARG E 159     -11.632 -14.045  23.526
ATOM   6902  CG  ARG E 159     -13.140 -13.979  23.779
ATOM   6903  CD  ARG E 159     -13.836 -12.877  22.974
ATOM   6904  NE  ARG E 159     -13.222 -11.572  23.354
ATOM   6905  CZ  ARG E 159     -13.791 -10.794  24.321
ATOM   6906  NH1 ARG E 159     -14.932 -11.203  24.947
ATOM   6907  NH2 ARG E 159     -13.223  -9.599  24.656
ATOM   6908  C   ARG E 159      -9.464 -15.073  23.872
ATOM   6909  O   ARG E 159      -8.688 -14.476  24.616
ATOM   6910  N   LEU E 160      -9.060 -15.634  22.709
ATOM   6911  CA  LEU E 160      -7.669 -15.583  22.361
ATOM   6912  CB  LEU E 160      -7.016 -16.974  22.429
ATOM   6913  CG  LEU E 160      -7.389 -17.780  23.691
ATOM   6914  CD1 LEU E 160      -6.515 -19.035  23.840
ATOM   6915  CD2 LEU E 160      -7.428 -16.909  24.951
ATOM   6916  C   LEU E 160      -7.517 -15.144  20.932
ATOM   6917  O   LEU E 160      -7.894 -15.863  20.009
ATOM   6918  N   THR E 161      -6.925 -13.960  20.695
ATOM   6919  CA  THR E 161      -6.670 -13.578  19.333
ATOM   6920  CB  THR E 161      -6.853 -12.108  19.074
ATOM   6921  OG1 THR E 161      -5.962 -11.343  19.874
ATOM   6922  CG2 THR E 161      -8.308 -11.734  19.404
ATOM   6923  C   THR E 161      -5.232 -13.923  19.130
ATOM   6924  O   THR E 161      -4.358 -13.360  19.786
ATOM   6925  N   VAL E 162      -4.933 -14.874  18.223
ATOM   6926  CA  VAL E 162      -3.562 -15.288  18.164
ATOM   6927  CB  VAL E 162      -3.349 -16.573  18.923
ATOM   6928  CG1 VAL E 162      -1.875 -17.012  18.847
ATOM   6929  CG2 VAL E 162      -3.863 -16.365  20.358
ATOM   6930  C   VAL E 162      -3.123 -15.497  16.743
ATOM   6931  O   VAL E 162      -3.939 -15.691  15.841
ATOM   6932  N   ARG E 163      -1.790 -15.429  16.523
ATOM   6933  CA  ARG E 163      -1.182 -15.676  15.246
ATOM   6934  CB  ARG E 163      -0.201 -14.579  14.800
ATOM   6935  CG  ARG E 163      -0.875 -13.233  14.542
ATOM   6936  CD  ARG E 163       0.098 -12.114  14.165
ATOM   6937  NE  ARG E 163      -0.705 -10.868  14.005
ATOM   6938  CZ  ARG E 163      -1.209 -10.527  12.783
ATOM   6939  NH1 ARG E 163      -0.941 -11.301  11.692
ATOM   6940  NH2 ARG E 163      -1.983  -9.409  12.654
ATOM   6941  C   ARG E 163      -0.374 -16.919  15.428
ATOM   6942  O   ARG E 163       0.125 -17.166  16.521
ATOM   6943  N   ALA E 164      -0.233 -17.745  14.370
ATOM   6944  CA  ALA E 164       0.485 -18.982  14.516
ATOM   6945  CB  ALA E 164      -0.425 -20.178  14.841
ATOM   6946  C   ALA E 164       1.198 -19.310  13.239
ATOM   6947  O   ALA E 164       0.841 -18.826  12.166
ATOM   6948  N   GLU E 165       2.265 -20.135  13.338
ATOM   6949  CA  GLU E 165       2.983 -20.569  12.172
ATOM   6950  CB  GLU E 165       4.507 -20.426  12.330
ATOM   6951  CG  GLU E 165       4.983 -18.986  12.533
ATOM   6952  CD  GLU E 165       5.050 -18.302  11.177
ATOM   6953  OE1 GLU E 165       4.936 -19.014  10.144
ATOM   6954  OE2 GLU E 165       5.226 -17.054  11.156
ATOM   6955  C   GLU E 165       2.719 -22.038  12.036
ATOM   6956  O   GLU E 165       3.557 -22.859  12.404
ATOM   6957  N   CYS E 166       1.563 -22.414  11.457
ATOM   6958  CA  CYS E 166       1.221 -23.808  11.400
ATOM   6959  CB  CYS E 166      -0.280 -24.043  11.266
ATOM   6960  SG  CYS E 166      -0.720 -25.657  11.944
ATOM   6961  C   CYS E 166       1.946 -24.445  10.256
ATOM   6962  O   CYS E 166       2.323 -23.754   9.311
ATOM   6963  N   PRO E 167       2.185 -25.741  10.346
ATOM   6964  CD  PRO E 167       2.290 -26.397  11.634
ATOM   6965  CA  PRO E 167       2.942 -26.437   9.335
ATOM   6966  CB  PRO E 167       3.298 -27.803   9.930
ATOM   6967  CG  PRO E 167       2.521 -27.867  11.260
ATOM   6968  C   PRO E 167       2.354 -26.475   7.971
ATOM   6969  O   PRO E 167       1.849 -27.515   7.547
ATOM   6970  N   MET E 168       2.422 -25.343   7.258
ATOM   6971  CA  MET E 168       1.993 -25.312   5.907
ATOM   6972  CB  MET E 168       1.816 -23.869   5.411
ATOM   6973  CG  MET E 168       2.004 -23.671   3.912
ATOM   6974  SD  MET E 168       3.688 -23.129   3.477
ATOM   6975  CE  MET E 168       3.381 -23.018   1.691
ATOM   6976  C   MET E 168       2.968 -26.052   5.063
ATOM   6977  O   MET E 168       2.614 -27.006   4.375
ATOM   6978  N   HSD E 169       4.259 -25.681   5.166
ATOM   6979  CA  HSD E 169       5.282 -26.277   4.355
ATOM   6980  CB  HSD E 169       5.664 -27.699   4.800
ATOM   6981  ND1 HSD E 169       5.669 -27.608   7.342
ATOM   6982  CG  HSD E 169       6.338 -27.703   6.141
ATOM   6983  CE1 HSD E 169       6.611 -27.629   8.318
ATOM   6984  NE2 HSD E 169       7.834 -27.730   7.832
ATOM   6985  CD2 HSD E 169       7.660 -27.777   6.460
ATOM   6986  C   HSD E 169       4.878 -26.279   2.901
ATOM   6987  O   HSD E 169       3.820 -25.803   2.497
ATOM   6988  N   LEU E 170       5.760 -26.817   2.047
ATOM   6989  CA  LEU E 170       5.539 -26.862   0.630
ATOM   6990  CB  LEU E 170       6.785 -27.424  -0.097
ATOM   6991  CG  LEU E 170       6.736 -27.524  -1.639
ATOM   6992  CD1 LEU E 170       8.117 -27.920  -2.187
ATOM   6993  CD2 LEU E 170       5.656 -28.495  -2.144
ATOM   6994  C   LEU E 170       4.343 -27.737   0.377
ATOM   6995  O   LEU E 170       3.613 -27.537  -0.593
ATOM   6996  N   GLU E 171       4.143 -28.735   1.262
ATOM   6997  CA  GLU E 171       3.142 -29.777   1.234
ATOM   6998  CB  GLU E 171       3.390 -30.878   2.278
ATOM   6999  CG  GLU E 171       4.637 -31.722   2.002
ATOM   7000  CD  GLU E 171       4.682 -32.841   3.034
ATOM   7001  OE1 GLU E 171       3.707 -32.953   3.824
ATOM   7002  OE2 GLU E 171       5.686 -33.603   3.043
ATOM   7003  C   GLU E 171       1.734 -29.284   1.447
ATOM   7004  O   GLU E 171       0.780 -29.995   1.138
ATOM   7005  N   ASP E 172       1.550 -28.095   2.037
ATOM   7006  CA  ASP E 172       0.251 -27.566   2.371
ATOM   7007  CB  ASP E 172       0.349 -26.193   3.066
ATOM   7008  CG  ASP E 172      -1.043 -25.715   3.452
ATOM   7009  OD1 ASP E 172      -1.817 -26.532   4.020
ATOM   7010  OD2 ASP E 172      -1.346 -24.520   3.195
ATOM   7011  C   ASP E 172      -0.575 -27.354   1.129
ATOM   7012  O   ASP E 172      -1.780 -27.135   1.226
ATOM   7013  N   PHE E 173       0.071 -27.247  -0.046
ATOM   7014  CA  PHE E 173      -0.570 -27.015  -1.316
ATOM   7015  CB  PHE E 173       0.375 -26.422  -2.370
ATOM   7016  CG  PHE E 173      -0.451 -26.219  -3.596
ATOM   7017  CD1 PHE E 173      -1.287 -25.130  -3.700
ATOM   7018  CE1 PHE E 173      -2.053 -24.935  -4.825
ATOM   7019  CZ  PHE E 173      -1.990 -25.833  -5.863
ATOM   7020  CD2 PHE E 173      -0.394 -27.114  -4.641
ATOM   7021  CE2 PHE E 173      -1.158 -26.923  -5.769
ATOM   7022  C   PHE E 173      -1.246 -28.185  -1.966
ATOM   7023  O   PHE E 173      -2.292 -27.989  -2.583
ATOM   7024  N   PRO E 174      -0.723 -29.379  -1.894
ATOM   7025  CD  PRO E 174       0.696 -29.587  -1.657
ATOM   7026  CA  PRO E 174      -1.316 -30.479  -2.604
ATOM   7027  CB  PRO E 174      -0.378 -31.658  -2.372
ATOM   7028  CG  PRO E 174       1.002 -30.985  -2.221
ATOM   7029  C   PRO E 174      -2.715 -30.651  -2.112
ATOM   7030  O   PRO E 174      -3.060 -30.050  -1.098
ATOM   7031  N   MET E 175      -3.537 -31.457  -2.807
ATOM   7032  CA  MET E 175      -4.934 -31.495  -2.501
ATOM   7033  CB  MET E 175      -5.748 -32.415  -3.428
ATOM   7034  CG  MET E 175      -5.846 -31.852  -4.851
ATOM   7035  SD  MET E 175      -6.972 -32.736  -5.971
ATOM   7036  CE  MET E 175      -8.495 -32.192  -5.144
ATOM   7037  C   MET E 175      -5.164 -31.888  -1.074
ATOM   7038  O   MET E 175      -6.081 -31.368  -0.440
ATOM   7039  N   ASP E 176      -4.353 -32.796  -0.508
ATOM   7040  CA  ASP E 176      -4.579 -33.169   0.860
ATOM   7041  CB  ASP E 176      -3.605 -34.254   1.361
ATOM   7042  CG  ASP E 176      -2.171 -33.766   1.203
ATOM   7043  OD1 ASP E 176      -1.844 -33.219   0.115
ATOM   7044  OD2 ASP E 176      -1.382 -33.938   2.169
ATOM   7045  C   ASP E 176      -4.461 -31.941   1.714
ATOM   7046  O   ASP E 176      -5.186 -31.779   2.695
ATOM   7047  N   ALA E 177      -3.546 -31.032   1.339
ATOM   7048  CA  ALA E 177      -3.344 -29.778   2.016
ATOM   7049  CB  ALA E 177      -4.532 -28.811   1.882
ATOM   7050  C   ALA E 177      -3.002 -29.983   3.461
ATOM   7051  O   ALA E 177      -3.425 -29.216   4.325
ATOM   7052  N   HSD E 178      -2.196 -31.036   3.716
ATOM   7053  CA  HSD E 178      -1.582 -31.419   4.958
ATOM   7054  CB  HSD E 178      -0.212 -30.727   5.156
ATOM   7055  ND1 HSD E 178       1.100 -32.688   6.111
ATOM   7056  CG  HSD E 178       0.692 -31.374   6.170
ATOM   7057  CE1 HSD E 178       1.887 -32.902   7.197
ATOM   7058  NE2 HSD E 178       2.013 -31.820   7.944
ATOM   7059  CD2 HSD E 178       1.259 -30.858   7.296
ATOM   7060  C   HSD E 178      -2.484 -31.230   6.148
ATOM   7061  O   HSD E 178      -3.695 -31.047   6.036
ATOM   7062  N   ALA E 179      -1.893 -31.379   7.350
ATOM   7063  CA  ALA E 179      -2.574 -31.183   8.589
ATOM   7064  CB  ALA E 179      -2.656 -32.450   9.459
ATOM   7065  C   ALA E 179      -1.769 -30.176   9.340
ATOM   7066  O   ALA E 179      -0.543 -30.211   9.336
ATOM   7067  N   CYS E 180      -2.478 -29.250  10.001
ATOM   7068  CA  CYS E 180      -1.984 -28.131  10.744
ATOM   7069  CB  CYS E 180      -2.946 -26.949  10.538
ATOM   7070  SG  CYS E 180      -2.719 -25.637  11.750
ATOM   7071  C   CYS E 180      -1.997 -28.490  12.203
ATOM   7072  O   CYS E 180      -3.055 -28.475  12.830
ATOM   7073  N   PRO E 181      -0.859 -28.842  12.758
ATOM   7074  CD  PRO E 181       0.087 -29.647  12.012
ATOM   7075  CA  PRO E 181      -0.826 -29.177  14.158
ATOM   7076  CB  PRO E 181       0.266 -30.234  14.337
ATOM   7077  CG  PRO E 181       1.098 -30.146  13.051
ATOM   7078  C   PRO E 181      -0.649 -28.012  15.079
ATOM   7079  O   PRO E 181       0.026 -27.051  14.715
ATOM   7080  N   LEU E 182      -1.244 -28.082  16.288
ATOM   7081  CA  LEU E 182      -1.055 -27.058  17.273
ATOM   7082  CB  LEU E 182      -2.122 -25.946  17.268
ATOM   7083  CG  LEU E 182      -2.112 -25.048  16.015
ATOM   7084  CD1 LEU E 182      -2.570 -25.808  14.766
ATOM   7085  CD2 LEU E 182      -2.916 -23.759  16.245
ATOM   7086  C   LEU E 182      -1.108 -27.711  18.620
ATOM   7087  O   LEU E 182      -1.887 -28.640  18.837
ATOM   7088  N   LYS E 183      -0.264 -27.242  19.566
ATOM   7089  CA  LYS E 183      -0.258 -27.819  20.882
ATOM   7090  CB  LYS E 183       1.063 -28.522  21.231
ATOM   7091  CG  LYS E 183       1.337 -29.715  20.316
ATOM   7092  CD  LYS E 183       2.755 -30.275  20.407
ATOM   7093  CE  LYS E 183       3.046 -31.340  19.346
ATOM   7094  NZ  LYS E 183       2.130 -32.490  19.507
ATOM   7095  C   LYS E 183      -0.475 -26.717  21.873
ATOM   7096  O   LYS E 183       0.040 -25.612  21.714
ATOM   7097  N   PHE E 184      -1.261 -26.997  22.933
ATOM   7098  CA  PHE E 184      -1.572 -25.998  23.923
ATOM   7099  CB  PHE E 184      -3.077 -25.685  23.987
ATOM   7100  CG  PHE E 184      -3.539 -25.150  22.675
ATOM   7101  CD1 PHE E 184      -3.763 -26.005  21.620
ATOM   7102  CE1 PHE E 184      -4.190 -25.526  20.404
ATOM   7103  CZ  PHE E 184      -4.394 -24.178  20.232
ATOM   7104  CD2 PHE E 184      -3.734 -23.800  22.491
ATOM   7105  CE2 PHE E 184      -4.164 -23.316  21.278
ATOM   7106  C   PHE E 184      -1.260 -26.574  25.274
ATOM   7107  O   PHE E 184      -1.477 -27.762  25.506
ATOM   7108  N   GLY E 185      -0.757 -25.745  26.219
ATOM   7109  CA  GLY E 185      -0.506 -26.283  27.529
ATOM   7110  C   GLY E 185       0.119 -25.248  28.417
ATOM   7111  O   GLY E 185       0.532 -24.181  27.965
ATOM   7112  N   SER E 186       0.205 -25.561  29.732
ATOM   7113  CA  SER E 186       0.811 -24.657  30.671
ATOM   7114  CB  SER E 186       0.451 -24.944  32.137
ATOM   7115  OG  SER E 186       1.092 -24.007  32.991
ATOM   7116  C   SER E 186       2.291 -24.835  30.542
ATOM   7117  O   SER E 186       2.845 -25.859  30.935
ATOM   7118  N   TYR E 187       2.963 -23.798  30.011
ATOM   7119  CA  TYR E 187       4.357 -23.850  29.675
ATOM   7120  CB  TYR E 187       4.804 -22.599  28.899
ATOM   7121  CG  TYR E 187       6.210 -22.798  28.443
ATOM   7122  CD1 TYR E 187       6.490 -23.699  27.441
ATOM   7123  CE1 TYR E 187       7.779 -23.890  27.003
ATOM   7124  CZ  TYR E 187       8.806 -23.168  27.562
ATOM   7125  OH  TYR E 187      10.131 -23.360  27.115
ATOM   7126  CD2 TYR E 187       7.244 -22.072  28.990
ATOM   7127  CE2 TYR E 187       8.536 -22.257  28.556
ATOM   7128  C   TYR E 187       5.244 -24.008  30.881
ATOM   7129  O   TYR E 187       6.172 -24.815  30.859
ATOM   7130  N   ALA E 188       5.000 -23.233  31.956
ATOM   7131  CA  ALA E 188       5.883 -23.219  33.097
ATOM   7132  CB  ALA E 188       5.569 -22.094  34.092
ATOM   7133  C   ALA E 188       5.914 -24.499  33.885
ATOM   7134  O   ALA E 188       6.988 -24.949  34.282
ATOM   7135  N   TYR E 189       4.742 -25.118  34.129
ATOM   7136  CA  TYR E 189       4.625 -26.247  35.018
ATOM   7137  CB  TYR E 189       3.189 -26.403  35.553
ATOM   7138  CG  TYR E 189       2.790 -25.123  36.225
ATOM   7139  CD1 TYR E 189       2.365 -24.047  35.479
ATOM   7140  CE1 TYR E 189       1.991 -22.867  36.081
ATOM   7141  CZ  TYR E 189       2.038 -22.750  37.449
ATOM   7142  OH  TYR E 189       1.654 -21.543  38.070
ATOM   7143  CD2 TYR E 189       2.830 -24.993  37.596
ATOM   7144  CE2 TYR E 189       2.458 -23.816  38.207
ATOM   7145  C   TYR E 189       5.022 -27.518  34.314
ATOM   7146  O   TYR E 189       4.781 -27.687  33.120
ATOM   7147  N   THR E 190       5.680 -28.442  35.052
ATOM   7148  CA  THR E 190       6.170 -29.679  34.500
ATOM   7149  CB  THR E 190       7.524 -30.027  35.076
ATOM   7150  OG1 THR E 190       8.376 -28.897  34.960
ATOM   7151  CG2 THR E 190       8.174 -31.174  34.279
ATOM   7152  C   THR E 190       5.164 -30.757  34.825
ATOM   7153  O   THR E 190       4.018 -30.461  35.145
ATOM   7154  N   ARG E 191       5.547 -32.045  34.707
ATOM   7155  CA  ARG E 191       4.680 -33.162  34.966
ATOM   7156  CB  ARG E 191       5.310 -34.514  34.587
ATOM   7157  CG  ARG E 191       4.396 -35.709  34.858
ATOM   7158  CD  ARG E 191       5.018 -37.056  34.483
ATOM   7159  NE  ARG E 191       6.202 -37.267  35.363
ATOM   7160  CZ  ARG E 191       6.669 -38.530  35.586
ATOM   7161  NH1 ARG E 191       6.039 -39.600  35.018
ATOM   7162  NH2 ARG E 191       7.764 -38.723  36.378
ATOM   7163  C   ARG E 191       4.335 -33.192  36.419
ATOM   7164  O   ARG E 191       3.243 -33.613  36.797
ATOM   7165  N   ALA E 192       5.294 -32.826  37.286
ATOM   7166  CA  ALA E 192       5.038 -32.792  38.695
ATOM   7167  CB  ALA E 192       6.312 -32.549  39.520
ATOM   7168  C   ALA E 192       4.078 -31.687  39.018
ATOM   7169  O   ALA E 192       3.208 -31.834  39.872
ATOM   7170  N   GLU E 193       4.272 -30.510  38.397
ATOM   7171  CA  GLU E 193       3.451 -29.361  38.651
ATOM   7172  CB  GLU E 193       4.164 -28.047  38.316
ATOM   7173  CG  GLU E 193       5.345 -27.792  39.252
ATOM   7174  CD  GLU E 193       5.957 -26.452  38.887
ATOM   7175  OE1 GLU E 193       6.429 -26.312  37.729
ATOM   7176  OE2 GLU E 193       5.956 -25.546  39.764
ATOM   7177  C   GLU E 193       2.116 -29.378  37.958
ATOM   7178  O   GLU E 193       1.137 -28.890  38.517
ATOM   7179  N   VAL E 194       2.023 -29.880  36.707
ATOM   7180  CA  VAL E 194       0.749 -29.827  36.041
ATOM   7181  CB  VAL E 194       0.503 -28.546  35.302
ATOM   7182  CG1 VAL E 194       0.512 -27.383  36.309
ATOM   7183  CG2 VAL E 194       1.544 -28.425  34.176
ATOM   7184  C   VAL E 194       0.629 -30.915  35.017
ATOM   7185  O   VAL E 194       1.618 -31.416  34.486
ATOM   7186  N   VAL E 195      -0.631 -31.344  34.769
ATOM   7187  CA  VAL E 195      -0.930 -32.311  33.756
ATOM   7188  CB  VAL E 195      -1.051 -33.726  34.260
ATOM   7189  CG1 VAL E 195       0.334 -34.181  34.751
ATOM   7190  CG2 VAL E 195      -2.140 -33.797  35.346
ATOM   7191  C   VAL E 195      -2.233 -31.904  33.141
ATOM   7192  O   VAL E 195      -3.255 -31.817  33.817
ATOM   7193  N   TYR E 196      -2.224 -31.673  31.816
ATOM   7194  CA  TYR E 196      -3.375 -31.221  31.097
ATOM   7195  CB  TYR E 196      -3.092 -30.006  30.196
ATOM   7196  CG  TYR E 196      -2.762 -28.853  31.080
ATOM   7197  CD1 TYR E 196      -1.517 -28.747  31.654
ATOM   7198  CE1 TYR E 196      -1.213 -27.683  32.472
ATOM   7199  CZ  TYR E 196      -2.154 -26.712  32.714
ATOM   7200  OH  TYR E 196      -1.845 -25.621  33.554
ATOM   7201  CD2 TYR E 196      -3.697 -27.873  31.323
ATOM   7202  CE2 TYR E 196      -3.399 -26.807  32.140
ATOM   7203  C   TYR E 196      -3.859 -32.316  30.203
ATOM   7204  O   TYR E 196      -3.107 -32.863  29.396
ATOM   7205  N   GLU E 197      -5.160 -32.650  30.328
ATOM   7206  CA  GLU E 197      -5.747 -33.686  29.532
ATOM   7207  CB  GLU E 197      -6.564 -34.719  30.329
ATOM   7208  CG  GLU E 197      -7.804 -34.119  30.994
ATOM   7209  CD  GLU E 197      -8.724 -35.259  31.410
ATOM   7210  OE1 GLU E 197      -8.206 -36.376  31.677
ATOM   7211  OE2 GLU E 197      -9.961 -35.027  31.459
ATOM   7212  C   GLU E 197      -6.716 -33.041  28.594
ATOM   7213  O   GLU E 197      -7.044 -31.862  28.722
ATOM   7214  N   TRP E 198      -7.175 -33.823  27.600
ATOM   7215  CA  TRP E 198      -8.109 -33.384  26.605
ATOM   7216  CB  TRP E 198      -8.133 -34.277  25.353
ATOM   7217  CG  TRP E 198      -8.571 -35.698  25.647
ATOM   7218  CD1 TRP E 198      -8.706 -36.314  26.858
ATOM   7219  NE1 TRP E 198      -9.145 -37.605  26.684
ATOM   7220  CE2 TRP E 198      -9.304 -37.837  25.335
ATOM   7221  CD2 TRP E 198      -8.954 -36.668  24.656
ATOM   7222  CE3 TRP E 198      -9.013 -36.591  23.293
ATOM   7223  CZ3 TRP E 198      -9.430 -37.715  22.615
ATOM   7224  CZ2 TRP E 198      -9.720 -38.948  24.659
ATOM   7225  CH2 TRP E 198      -9.777 -38.869  23.286
ATOM   7226  C   TRP E 198      -9.485 -33.483  27.180
ATOM   7227  O   TRP E 198      -9.694 -34.086  28.232
ATOM   7228  N   THR E 199     -10.461 -32.844  26.506
ATOM   7229  CA  THR E 199     -11.822 -32.887  26.950
ATOM   7230  CB  THR E 199     -12.628 -31.706  26.494
ATOM   7231  OG1 THR E 199     -12.042 -30.502  26.971
ATOM   7232  CG2 THR E 199     -14.063 -31.840  27.028
ATOM   7233  C   THR E 199     -12.414 -34.113  26.328
ATOM   7234  O   THR E 199     -11.864 -34.648  25.367
ATOM   7235  N   ARG E 200     -13.541 -34.613  26.873
ATOM   7236  CA  ARG E 200     -14.120 -35.794  26.301
ATOM   7237  CB  ARG E 200     -15.381 -36.303  27.025
ATOM   7238  CG  ARG E 200     -15.145 -36.888  28.419
ATOM   7239  CD  ARG E 200     -16.337 -37.703  28.934
ATOM   7240  NE  ARG E 200     -16.039 -38.116  30.334
ATOM   7241  CZ  ARG E 200     -16.390 -39.360  30.777
ATOM   7242  NH1 ARG E 200     -16.959 -40.259  29.921
ATOM   7243  NH2 ARG E 200     -16.160 -39.707  32.077
ATOM   7244  C   ARG E 200     -14.551 -35.479  24.907
ATOM   7245  O   ARG E 200     -14.284 -36.239  23.977
ATOM   7246  N   GLU E 201     -15.214 -34.322  24.722
ATOM   7247  CA  GLU E 201     -15.727 -34.003  23.424
ATOM   7248  CB  GLU E 201     -16.720 -32.824  23.400
ATOM   7249  CG  GLU E 201     -16.108 -31.465  23.756
ATOM   7250  CD  GLU E 201     -16.320 -31.197  25.239
ATOM   7251  OE1 GLU E 201     -16.927 -32.063  25.923
ATOM   7252  OE2 GLU E 201     -15.878 -30.113  25.706
ATOM   7253  C   GLU E 201     -14.583 -33.640  22.541
ATOM   7254  O   GLU E 201     -13.553 -33.141  22.991
ATOM   7255  N   PRO E 202     -14.762 -33.902  21.277
ATOM   7256  CD  PRO E 202     -16.087 -34.020  20.690
ATOM   7257  CA  PRO E 202     -13.767 -33.589  20.296
ATOM   7258  CB  PRO E 202     -14.405 -33.913  18.950
ATOM   7259  CG  PRO E 202     -15.900 -33.653  19.208
ATOM   7260  C   PRO E 202     -13.518 -32.128  20.440
ATOM   7261  O   PRO E 202     -14.393 -31.419  20.936
ATOM   7262  N   ALA E 203     -12.330 -31.658  20.029
ATOM   7263  CA  ALA E 203     -12.000 -30.284  20.226
ATOM   7264  CB  ALA E 203     -10.591 -29.907  19.741
ATOM   7265  C   ALA E 203     -12.964 -29.442  19.496
ATOM   7266  O   ALA E 203     -13.315 -29.741  18.353
ATOM   7267  N   ARG E 204     -13.382 -28.353  20.179
ATOM   7268  CA  ARG E 204     -14.375 -27.457  19.683
ATOM   7269  CB  ARG E 204     -14.281 -27.184  18.175
ATOM   7270  CG  ARG E 204     -13.343 -26.022  17.836
ATOM   7271  CD  ARG E 204     -11.968 -26.095  18.505
ATOM   7272  NE  ARG E 204     -11.129 -27.097  17.795
[truncated: 419,541 more chars]
