# Supplementary material for: Prediction of GABARAP interaction with the GABA type A receptor
Source: Proteins. 2018 Nov 4;86(12):1251–64. doi: 10.1002/prot.25589 (PMC6492159; doi:10.1002/prot.25589)
Supplement: Supplementary file 1 — Appendix S1: Supporting Information. [file PROT-86-1251-s001.tar › protein25589/m01017d.pdb]

ATOM     21  N   MET P   3      31.829   6.327 -85.266
ATOM     22  CA  MET P   3      31.313   5.099 -84.699
ATOM     23  C   MET P   3      30.136   4.776 -85.602
ATOM     24  O   MET P   3      29.495   5.721 -86.078
ATOM     25  CB  MET P   3      30.842   5.332 -83.270
ATOM     26  CG  MET P   3      31.988   5.479 -82.280
ATOM     27  SD  MET P   3      31.429   5.910 -80.615
ATOM     28  CE  MET P   3      30.813   4.343 -80.079
ATOM     38  N   LYS P   4      29.837   3.506 -85.858
ATOM     39  CA  LYS P   4      28.847   3.148 -86.864
ATOM     40  C   LYS P   4      27.429   3.116 -86.309
ATOM     41  O   LYS P   4      26.734   2.095 -86.282
ATOM     42  CB  LYS P   4      29.209   1.834 -87.569
ATOM     43  CG  LYS P   4      30.305   1.946 -88.632
ATOM     44  CD  LYS P   4      31.726   2.040 -88.085
ATOM     45  CE  LYS P   4      32.176   0.699 -87.523
ATOM     46  NZ  LYS P   4      33.516   0.791 -86.978
ATOM     60  N   PHE P   5      26.980   4.294 -85.873
ATOM     61  CA  PHE P   5      25.682   4.425 -85.238
ATOM     62  C   PHE P   5      24.484   4.464 -86.170
ATOM     63  O   PHE P   5      23.794   5.475 -86.324
ATOM     64  CB  PHE P   5      25.685   5.585 -84.256
ATOM     65  CG  PHE P   5      25.821   5.063 -82.839
ATOM     66  CD1 PHE P   5      27.023   4.533 -82.408
ATOM     67  CD2 PHE P   5      24.720   5.074 -82.006
ATOM     68  CE1 PHE P   5      27.109   3.995 -81.144
ATOM     69  CE2 PHE P   5      24.819   4.533 -80.744
ATOM     70  CZ  PHE P   5      26.010   3.994 -80.316
ATOM     80  N   VAL P   6      24.222   3.292 -86.757
ATOM     81  CA  VAL P   6      23.198   3.118 -87.779
ATOM     82  C   VAL P   6      21.821   3.674 -87.419
ATOM     83  O   VAL P   6      21.243   4.393 -88.231
ATOM     84  CB  VAL P   6      23.161   1.640 -88.261
ATOM     85  CG1 VAL P   6      22.721   0.655 -87.185
ATOM     86  CG2 VAL P   6      22.327   1.494 -89.526
ATOM     96  N   TYR P   7      21.309   3.445 -86.201
ATOM     97  CA  TYR P   7      20.017   3.987 -85.780
ATOM     98  C   TYR P   7      20.012   5.512 -85.828
ATOM     99  O   TYR P   7      19.085   6.128 -86.358
ATOM    100  CB  TYR P   7      19.691   3.502 -84.365
ATOM    101  CG  TYR P   7      18.328   3.925 -83.819
ATOM    102  CD1 TYR P   7      17.180   3.266 -84.220
ATOM    103  CD2 TYR P   7      18.250   4.936 -82.882
ATOM    104  CE1 TYR P   7      15.963   3.594 -83.654
ATOM    105  CE2 TYR P   7      17.036   5.271 -82.319
ATOM    106  CZ  TYR P   7      15.902   4.586 -82.698
ATOM    107  OH  TYR P   7      14.694   4.889 -82.099
ATOM    117  N   LYS P   8      21.092   6.123 -85.332
ATOM    118  CA  LYS P   8      21.208   7.570 -85.283
ATOM    119  C   LYS P   8      21.371   8.141 -86.690
ATOM    120  O   LYS P   8      20.835   9.201 -87.010
ATOM    121  CB  LYS P   8      22.380   7.935 -84.375
ATOM    122  CG  LYS P   8      22.535   9.424 -84.135
ATOM    123  CD  LYS P   8      23.465   9.702 -82.965
ATOM    124  CE  LYS P   8      23.543  11.201 -82.703
ATOM    125  NZ  LYS P   8      22.220  11.751 -82.472
ATOM    139  N   GLU P   9      22.077   7.407 -87.554
ATOM    140  CA  GLU P   9      22.207   7.756 -88.960
ATOM    141  C   GLU P   9      20.892   7.632 -89.723
ATOM    142  O   GLU P   9      20.656   8.378 -90.674
ATOM    143  CB  GLU P   9      23.271   6.885 -89.617
ATOM    144  CG  GLU P   9      24.673   7.151 -89.076
ATOM    145  CD  GLU P   9      25.729   6.188 -89.597
ATOM    146  OE1 GLU P   9      26.123   5.285 -88.857
ATOM    147  OE2 GLU P   9      26.166   6.342 -90.735
ATOM    154  N   GLU P  10      20.023   6.689 -89.339
ATOM    155  CA  GLU P  10      18.709   6.575 -89.955
ATOM    156  C   GLU P  10      17.725   7.606 -89.423
ATOM    157  O   GLU P  10      16.845   8.053 -90.158
ATOM    158  CB  GLU P  10      18.109   5.177 -89.798
ATOM    159  CG  GLU P  10      18.967   4.007 -90.286
ATOM    160  CD  GLU P  10      19.626   4.185 -91.648
ATOM    161  OE1 GLU P  10      18.934   4.087 -92.660
ATOM    162  OE2 GLU P  10      20.837   4.409 -91.692
ATOM    169  N   HIS P  11      17.836   7.979 -88.145
ATOM    170  CA  HIS P  11      17.013   9.040 -87.587
ATOM    171  C   HIS P  11      17.415  10.417 -88.094
ATOM    172  O   HIS P  11      18.546  10.852 -87.865
ATOM    173  CB  HIS P  11      17.024   9.016 -86.061
ATOM    174  CG  HIS P  11      15.939   8.121 -85.483
ATOM    175  ND1 HIS P  11      14.993   8.474 -84.625
ATOM    176  CD2 HIS P  11      15.752   6.800 -85.818
ATOM    177  CE1 HIS P  11      14.228   7.434 -84.435
ATOM    178  NE2 HIS P  11      14.687   6.438 -85.152
ATOM    187  N   PRO P  12      16.531  11.139 -88.802
ATOM    188  CA  PRO P  12      16.796  12.480 -89.312
ATOM    189  C   PRO P  12      17.057  13.454 -88.174
ATOM    190  O   PRO P  12      16.403  13.386 -87.127
ATOM    191  CB  PRO P  12      15.511  12.832 -90.033
ATOM    192  CG  PRO P  12      14.970  11.496 -90.468
ATOM    193  CD  PRO P  12      15.205  10.684 -89.210
ATOM    201  N   PHE P  13      17.992  14.377 -88.427
ATOM    202  CA  PHE P  13      18.427  15.404 -87.484
ATOM    203  C   PHE P  13      17.275  16.027 -86.703
ATOM    204  O   PHE P  13      17.301  16.056 -85.476
ATOM    205  CB  PHE P  13      19.191  16.485 -88.258
ATOM    206  CG  PHE P  13      20.009  17.453 -87.409
ATOM    207  CD1 PHE P  13      19.431  18.593 -86.878
ATOM    208  CD2 PHE P  13      21.351  17.201 -87.200
ATOM    209  CE1 PHE P  13      20.196  19.473 -86.142
ATOM    210  CE2 PHE P  13      22.111  18.092 -86.470
ATOM    211  CZ  PHE P  13      21.536  19.225 -85.937
ATOM    221  N   GLU P  14      16.234  16.455 -87.426
ATOM    222  CA  GLU P  14      15.034  17.038 -86.838
ATOM    223  C   GLU P  14      14.346  16.116 -85.837
ATOM    224  O   GLU P  14      14.030  16.531 -84.723
ATOM    225  CB  GLU P  14      14.044  17.395 -87.938
ATOM    226  CG  GLU P  14      14.563  18.431 -88.928
ATOM    227  CD  GLU P  14      13.606  18.683 -90.083
ATOM    228  OE1 GLU P  14      12.809  19.616 -90.001
ATOM    229  OE2 GLU P  14      13.666  17.940 -91.063
ATOM    236  N   LYS P  15      14.165  14.844 -86.212
ATOM    237  CA  LYS P  15      13.474  13.869 -85.380
ATOM    238  C   LYS P  15      14.268  13.585 -84.118
ATOM    239  O   LYS P  15      13.766  13.737 -83.001
ATOM    240  CB  LYS P  15      13.278  12.558 -86.139
ATOM    241  CG  LYS P  15      12.202  12.569 -87.212
ATOM    242  CD  LYS P  15      10.826  12.521 -86.567
ATOM    243  CE  LYS P  15       9.756  12.406 -87.635
ATOM    244  NZ  LYS P  15       8.453  12.247 -87.018
ATOM    258  N   ARG P  16      15.543  13.233 -84.303
ATOM    259  CA  ARG P  16      16.384  12.846 -83.186
ATOM    260  C   ARG P  16      16.676  13.998 -82.230
ATOM    261  O   ARG P  16      16.679  13.814 -81.009
ATOM    262  CB  ARG P  16      17.644  12.150 -83.689
ATOM    263  CG  ARG P  16      18.657  12.979 -84.445
ATOM    264  CD  ARG P  16      19.761  12.054 -84.904
ATOM    265  NE  ARG P  16      20.915  12.839 -85.287
ATOM    266  CZ  ARG P  16      21.333  12.959 -86.546
ATOM    267  NH1 ARG P  16      20.817  12.241 -87.542
ATOM    268  NH2 ARG P  16      22.253  13.882 -86.788
ATOM    282  N   ARG P  17      16.843  15.205 -82.783
ATOM    283  CA  ARG P  17      16.929  16.417 -81.986
ATOM    284  C   ARG P  17      15.631  16.628 -81.220
ATOM    285  O   ARG P  17      15.691  16.832 -80.011
ATOM    286  CB  ARG P  17      17.212  17.636 -82.861
ATOM    287  CG  ARG P  17      17.279  18.936 -82.082
ATOM    288  CD  ARG P  17      17.275  20.148 -82.985
ATOM    289  NE  ARG P  17      16.937  21.310 -82.183
ATOM    290  CZ  ARG P  17      16.728  22.521 -82.694
ATOM    291  NH1 ARG P  17      16.907  22.782 -83.985
ATOM    292  NH2 ARG P  17      16.288  23.460 -81.873
ATOM    306  N   SER P  18      14.459  16.548 -81.865
ATOM    307  CA  SER P  18      13.182  16.774 -81.196
ATOM    308  C   SER P  18      12.947  15.794 -80.053
ATOM    309  O   SER P  18      12.432  16.193 -79.005
ATOM    310  CB  SER P  18      12.029  16.688 -82.195
ATOM    311  OG  SER P  18      10.817  17.241 -81.697
ATOM    317  N   GLU P  19      13.334  14.523 -80.235
ATOM    318  CA  GLU P  19      13.301  13.522 -79.174
ATOM    319  C   GLU P  19      14.121  13.976 -77.969
ATOM    320  O   GLU P  19      13.607  14.072 -76.852
ATOM    321  CB  GLU P  19      13.862  12.197 -79.684
ATOM    322  CG  GLU P  19      13.046  11.487 -80.761
ATOM    323  CD  GLU P  19      13.814  10.393 -81.498
ATOM    324  OE1 GLU P  19      13.920  10.463 -82.725
ATOM    325  OE2 GLU P  19      14.318   9.465 -80.868
ATOM    332  N   GLY P  20      15.391  14.323 -78.209
ATOM    333  CA  GLY P  20      16.278  14.776 -77.148
ATOM    334  C   GLY P  20      15.850  16.101 -76.530
ATOM    335  O   GLY P  20      16.011  16.320 -75.331
ATOM    339  N   GLU P  21      15.270  16.988 -77.340
ATOM    340  CA  GLU P  21      14.876  18.319 -76.915
ATOM    341  C   GLU P  21      13.655  18.267 -76.006
ATOM    342  O   GLU P  21      13.648  18.927 -74.966
ATOM    343  CB  GLU P  21      14.615  19.181 -78.143
ATOM    344  CG  GLU P  21      14.589  20.674 -77.867
ATOM    345  CD  GLU P  21      14.450  21.529 -79.117
ATOM    346  OE1 GLU P  21      15.431  22.164 -79.513
ATOM    347  OE2 GLU P  21      13.364  21.569 -79.692
ATOM    354  N   LYS P  22      12.639  17.459 -76.348
ATOM    355  CA  LYS P  22      11.464  17.258 -75.499
ATOM    356  C   LYS P  22      11.851  16.777 -74.104
ATOM    357  O   LYS P  22      11.213  17.092 -73.094
ATOM    358  CB  LYS P  22      10.510  16.253 -76.165
ATOM    359  CG  LYS P  22       9.224  15.964 -75.387
ATOM    360  CD  LYS P  22       9.252  14.598 -74.697
ATOM    361  CE  LYS P  22       8.532  14.682 -73.358
ATOM    362  NZ  LYS P  22       9.413  15.165 -72.307
ATOM    376  N   ILE P  23      12.901  15.960 -74.077
ATOM    377  CA  ILE P  23      13.502  15.513 -72.839
ATOM    378  C   ILE P  23      14.196  16.667 -72.115
ATOM    379  O   ILE P  23      13.753  17.088 -71.043
ATOM    380  CB  ILE P  23      14.425  14.332 -73.209
ATOM    381  CG1 ILE P  23      13.568  13.120 -73.570
ATOM    382  CG2 ILE P  23      15.451  14.032 -72.133
ATOM    395  N   ARG P  24      15.235  17.237 -72.731
ATOM    396  CA  ARG P  24      16.089  18.232 -72.098
ATOM    397  C   ARG P  24      15.399  19.500 -71.623
ATOM    398  O   ARG P  24      15.722  20.017 -70.554
ATOM    399  CB  ARG P  24      17.224  18.604 -73.034
ATOM    400  CG  ARG P  24      18.340  17.568 -73.120
ATOM    401  CD  ARG P  24      19.123  17.428 -71.811
ATOM    402  NE  ARG P  24      19.601  18.707 -71.299
ATOM    403  CZ  ARG P  24      20.613  19.401 -71.832
ATOM    404  NH1 ARG P  24      21.327  18.955 -72.861
ATOM    405  NH2 ARG P  24      20.898  20.584 -71.306
ATOM    419  N   LYS P  25      14.429  19.997 -72.396
ATOM    420  CA  LYS P  25      13.660  21.170 -72.005
ATOM    421  C   LYS P  25      12.787  20.944 -70.780
ATOM    422  O   LYS P  25      12.511  21.881 -70.029
ATOM    423  CB  LYS P  25      12.772  21.643 -73.146
ATOM    424  CG  LYS P  25      13.531  22.257 -74.314
ATOM    425  CD  LYS P  25      12.576  22.643 -75.437
ATOM    426  CE  LYS P  25      11.651  23.786 -75.047
ATOM    427  NZ  LYS P  25      10.738  24.083 -76.133
ATOM    441  N   LYS P  26      12.343  19.704 -70.562
ATOM    442  CA  LYS P  26      11.433  19.419 -69.470
ATOM    443  C   LYS P  26      12.174  18.909 -68.238
ATOM    444  O   LYS P  26      11.880  19.330 -67.119
ATOM    445  CB  LYS P  26      10.378  18.432 -69.960
ATOM    446  CG  LYS P  26       9.185  18.278 -69.031
ATOM    447  CD  LYS P  26       8.146  17.372 -69.677
ATOM    448  CE  LYS P  26       6.971  17.109 -68.743
ATOM    449  NZ  LYS P  26       6.244  18.327 -68.440
ATOM    463  N   TYR P  27      13.152  18.013 -68.407
ATOM    464  CA  TYR P  27      13.870  17.432 -67.280
ATOM    465  C   TYR P  27      15.368  17.185 -67.491
ATOM    466  O   TYR P  27      15.769  16.075 -67.838
ATOM    467  CB  TYR P  27      13.152  16.162 -66.747
ATOM    468  CG  TYR P  27      12.539  15.247 -67.807
ATOM    469  CD1 TYR P  27      11.173  15.264 -68.008
ATOM    470  CD2 TYR P  27      13.339  14.467 -68.615
ATOM    471  CE1 TYR P  27      10.618  14.568 -69.061
ATOM    472  CE2 TYR P  27      12.790  13.767 -69.664
ATOM    473  CZ  TYR P  27      11.438  13.851 -69.902
ATOM    474  OH  TYR P  27      10.904  13.236 -71.020
ATOM    484  N   PRO P  28      16.272  18.151 -67.246
ATOM    485  CA  PRO P  28      17.730  17.968 -67.328
ATOM    486  C   PRO P  28      18.301  16.881 -66.414
ATOM    487  O   PRO P  28      19.431  16.411 -66.576
ATOM    488  CB  PRO P  28      18.256  19.334 -66.942
ATOM    489  CG  PRO P  28      17.189  20.269 -67.447
ATOM    490  CD  PRO P  28      15.939  19.546 -66.981
ATOM    498  N   ASP P  29      17.509  16.472 -65.416
ATOM    499  CA  ASP P  29      17.829  15.341 -64.555
ATOM    500  C   ASP P  29      17.748  13.986 -65.242
ATOM    501  O   ASP P  29      18.162  12.978 -64.665
ATOM    502  CB  ASP P  29      16.933  15.324 -63.321
ATOM    503  CG  ASP P  29      17.280  16.407 -62.315
ATOM    504  OD1 ASP P  29      17.902  16.101 -61.301
ATOM    505  OD2 ASP P  29      16.921  17.561 -62.560
ATOM    510  N   ARG P  30      17.203  13.929 -66.460
ATOM    511  CA  ARG P  30      17.223  12.729 -67.273
ATOM    512  C   ARG P  30      17.746  13.052 -68.664
ATOM    513  O   ARG P  30      17.158  13.842 -69.401
ATOM    514  CB  ARG P  30      15.837  12.112 -67.376
ATOM    515  CG  ARG P  30      15.476  11.187 -66.230
ATOM    516  CD  ARG P  30      14.109  10.588 -66.499
ATOM    517  NE  ARG P  30      13.890   9.394 -65.697
ATOM    518  CZ  ARG P  30      12.835   9.242 -64.898
ATOM    519  NH1 ARG P  30      11.942  10.214 -64.726
ATOM    520  NH2 ARG P  30      12.658   8.064 -64.307
ATOM    534  N   VAL P  31      18.873  12.448 -69.034
ATOM    535  CA  VAL P  31      19.499  12.690 -70.324
ATOM    536  C   VAL P  31      19.208  11.605 -71.366
ATOM    537  O   VAL P  31      19.079  10.428 -71.017
ATOM    538  CB  VAL P  31      21.015  12.970 -70.168
ATOM    539  CG1 VAL P  31      21.205  14.327 -69.508
ATOM    540  CG2 VAL P  31      21.758  11.905 -69.373
ATOM    550  N   PRO P  32      19.043  11.948 -72.654
ATOM    551  CA  PRO P  32      18.757  10.992 -73.722
ATOM    552  C   PRO P  32      19.955  10.256 -74.323
ATOM    553  O   PRO P  32      20.925  10.868 -74.782
ATOM    554  CB  PRO P  32      18.041  11.865 -74.728
ATOM    555  CG  PRO P  32      18.743  13.193 -74.623
ATOM    556  CD  PRO P  32      18.900  13.328 -73.123
ATOM    564  N   VAL P  33      19.907   8.920 -74.326
ATOM    565  CA  VAL P  33      20.996   8.103 -74.846
ATOM    566  C   VAL P  33      20.469   7.095 -75.860
ATOM    567  O   VAL P  33      19.459   6.428 -75.629
ATOM    568  CB  VAL P  33      21.743   7.364 -73.701
ATOM    569  CG1 VAL P  33      22.890   6.514 -74.227
ATOM    570  CG2 VAL P  33      22.338   8.337 -72.703
ATOM    580  N   ILE P  34      21.140   6.982 -77.008
ATOM    581  CA  ILE P  34      20.885   5.892 -77.938
ATOM    582  C   ILE P  34      21.830   4.757 -77.577
ATOM    583  O   ILE P  34      23.051   4.900 -77.674
ATOM    584  CB  ILE P  34      21.090   6.338 -79.409
ATOM    585  CG1 ILE P  34      20.138   7.461 -79.792
ATOM    586  CG2 ILE P  34      20.958   5.167 -80.384
ATOM    599  N   VAL P  35      21.279   3.635 -77.119
ATOM    600  CA  VAL P  35      22.088   2.466 -76.827
ATOM    601  C   VAL P  35      21.886   1.461 -77.946
ATOM    602  O   VAL P  35      20.786   0.970 -78.203
ATOM    603  CB  VAL P  35      21.764   1.860 -75.451
ATOM    604  CG1 VAL P  35      22.666   0.680 -75.119
ATOM    605  CG2 VAL P  35      21.946   2.917 -74.385
ATOM    615  N   GLU P  36      22.997   1.171 -78.610
ATOM    616  CA  GLU P  36      23.006   0.326 -79.785
ATOM    617  C   GLU P  36      24.070  -0.738 -79.570
ATOM    618  O   GLU P  36      24.994  -0.556 -78.770
ATOM    619  CB  GLU P  36      23.367   1.208 -80.970
ATOM    620  CG  GLU P  36      23.342   0.567 -82.347
ATOM    621  CD  GLU P  36      23.886   1.495 -83.416
ATOM    622  OE1 GLU P  36      25.102   1.601 -83.545
ATOM    623  OE2 GLU P  36      23.091   2.130 -84.115
ATOM    630  N   LYS P  37      23.956  -1.882 -80.244
ATOM    631  CA  LYS P  37      25.018  -2.868 -80.197
ATOM    632  C   LYS P  37      26.148  -2.425 -81.115
ATOM    633  O   LYS P  37      25.914  -1.861 -82.187
ATOM    634  CB  LYS P  37      24.509  -4.243 -80.607
ATOM    635  CG  LYS P  37      25.507  -5.309 -80.178
ATOM    636  CD  LYS P  37      25.122  -6.721 -80.564
ATOM    637  CE  LYS P  37      25.108  -6.918 -82.065
ATOM    638  NZ  LYS P  37      25.092  -8.334 -82.364
ATOM    652  N   ALA P  38      27.385  -2.645 -80.669
ATOM    653  CA  ALA P  38      28.553  -2.381 -81.489
ATOM    654  C   ALA P  38      28.591  -3.330 -82.687
ATOM    655  O   ALA P  38      28.347  -4.531 -82.520
ATOM    656  CB  ALA P  38      29.801  -2.607 -80.652
ATOM    662  N   PRO P  39      28.857  -2.852 -83.914
ATOM    663  CA  PRO P  39      28.880  -3.659 -85.131
ATOM    664  C   PRO P  39      29.733  -4.917 -85.046
ATOM    665  O   PRO P  39      30.911  -4.893 -84.685
ATOM    666  CB  PRO P  39      29.379  -2.687 -86.187
ATOM    667  CG  PRO P  39      30.110  -1.629 -85.400
ATOM    668  CD  PRO P  39      29.176  -1.464 -84.221
ATOM    676  N   LYS P  40      29.057  -6.027 -85.355
ATOM    677  CA  LYS P  40      29.605  -7.378 -85.298
ATOM    678  C   LYS P  40      29.979  -7.862 -83.897
ATOM    679  O   LYS P  40      30.852  -8.718 -83.729
ATOM    680  CB  LYS P  40      30.768  -7.597 -86.290
ATOM    681  CG  LYS P  40      30.446  -7.677 -87.783
ATOM    682  CD  LYS P  40      30.036  -6.340 -88.394
ATOM    683  CE  LYS P  40      29.889  -6.432 -89.905
ATOM    684  NZ  LYS P  40      31.175  -6.662 -90.538
ATOM    698  N   ALA P  41      29.340  -7.328 -82.849
ATOM    699  CA  ALA P  41      29.491  -7.898 -81.519
ATOM    700  C   ALA P  41      28.719  -9.200 -81.372
ATOM    701  O   ALA P  41      27.541  -9.289 -81.733
ATOM    702  CB  ALA P  41      28.990  -6.936 -80.453
ATOM    708  N   ARG P  42      29.371 -10.244 -80.863
ATOM    709  CA  ARG P  42      28.712 -11.523 -80.642
ATOM    710  C   ARG P  42      27.813 -11.513 -79.408
ATOM    711  O   ARG P  42      28.175 -11.994 -78.332
ATOM    712  CB  ARG P  42      29.753 -12.640 -80.573
ATOM    713  CG  ARG P  42      30.472 -12.850 -81.896
ATOM    714  CD  ARG P  42      31.565 -13.893 -81.740
ATOM    715  NE  ARG P  42      32.260 -14.105 -83.000
ATOM    716  CZ  ARG P  42      31.985 -15.121 -83.822
ATOM    717  NH1 ARG P  42      31.062 -16.032 -83.525
ATOM    718  NH2 ARG P  42      32.655 -15.211 -84.962
ATOM    732  N   ILE P  43      26.644 -10.882 -79.575
ATOM    733  CA  ILE P  43      25.563 -10.801 -78.590
ATOM    734  C   ILE P  43      24.269 -10.379 -79.285
ATOM    735  O   ILE P  43      24.266 -10.065 -80.480
ATOM    736  CB  ILE P  43      25.825  -9.835 -77.394
ATOM    737  CG1 ILE P  43      26.630  -8.598 -77.779
ATOM    738  CG2 ILE P  43      26.344 -10.599 -76.181
ATOM    751  N   GLY P  44      23.152 -10.365 -78.553
ATOM    752  CA  GLY P  44      21.859  -9.994 -79.110
ATOM    753  C   GLY P  44      21.717  -8.490 -79.303
ATOM    754  O   GLY P  44      22.190  -7.692 -78.490
ATOM    758  N   ASP P  45      21.054  -8.106 -80.396
ATOM    759  CA  ASP P  45      20.807  -6.704 -80.713
ATOM    760  C   ASP P  45      19.622  -6.152 -79.940
ATOM    761  O   ASP P  45      18.496  -6.636 -80.086
ATOM    762  CB  ASP P  45      20.505  -6.500 -82.197
ATOM    763  CG  ASP P  45      21.699  -6.604 -83.127
ATOM    764  OD1 ASP P  45      22.047  -7.722 -83.508
ATOM    765  OD2 ASP P  45      22.253  -5.565 -83.480
ATOM    770  N   LEU P  46      19.844  -5.136 -79.109
ATOM    771  CA  LEU P  46      18.744  -4.445 -78.464
ATOM    772  C   LEU P  46      18.052  -3.506 -79.430
ATOM    773  O   LEU P  46      18.546  -2.437 -79.789
ATOM    774  CB  LEU P  46      19.180  -3.686 -77.216
ATOM    775  CG  LEU P  46      19.490  -4.502 -75.972
ATOM    776  CD1 LEU P  46      20.043  -3.600 -74.885
ATOM    777  CD2 LEU P  46      18.251  -5.244 -75.496
ATOM    789  N   ASP P  47      16.880  -3.956 -79.873
ATOM    790  CA  ASP P  47      15.988  -3.137 -80.688
ATOM    791  C   ASP P  47      15.320  -2.010 -79.900
ATOM    792  O   ASP P  47      14.599  -1.200 -80.477
ATOM    793  CB  ASP P  47      14.905  -4.001 -81.354
ATOM    794  CG  ASP P  47      13.783  -4.463 -80.428
ATOM    795  OD1 ASP P  47      14.085  -5.023 -79.372
ATOM    796  OD2 ASP P  47      12.617  -4.272 -80.768
ATOM    801  N   LYS P  48      15.517  -1.977 -78.577
ATOM    802  CA  LYS P  48      14.978  -0.938 -77.713
ATOM    803  C   LYS P  48      15.525   0.445 -78.067
ATOM    804  O   LYS P  48      14.766   1.412 -78.149
ATOM    805  CB  LYS P  48      15.291  -1.292 -76.259
ATOM    806  CG  LYS P  48      14.459  -0.501 -75.265
ATOM    807  CD  LYS P  48      14.818  -0.821 -73.830
ATOM    808  CE  LYS P  48      13.948  -0.012 -72.883
ATOM    809  NZ  LYS P  48      12.633  -0.620 -72.769
ATOM    823  N   LYS P  49      16.847   0.527 -78.283
ATOM    824  CA  LYS P  49      17.550   1.710 -78.776
ATOM    825  C   LYS P  49      17.462   3.006 -77.981
ATOM    826  O   LYS P  49      18.459   3.458 -77.413
ATOM    827  CB  LYS P  49      17.212   1.997 -80.240
ATOM    828  CG  LYS P  49      17.640   0.946 -81.253
ATOM    829  CD  LYS P  49      19.156   0.804 -81.309
ATOM    830  CE  LYS P  49      19.594  -0.161 -82.404
ATOM    831  NZ  LYS P  49      18.952  -1.452 -82.257
ATOM    845  N   LYS P  50      16.287   3.636 -77.930
ATOM    846  CA  LYS P  50      16.120   4.919 -77.274
ATOM    847  C   LYS P  50      15.992   4.702 -75.772
ATOM    848  O   LYS P  50      15.060   4.049 -75.299
ATOM    849  CB  LYS P  50      14.877   5.618 -77.836
ATOM    850  CG  LYS P  50      15.013   7.076 -78.305
ATOM    851  CD  LYS P  50      14.963   8.149 -77.213
ATOM    852  CE  LYS P  50      16.253   8.253 -76.413
ATOM    853  NZ  LYS P  50      16.045   8.943 -75.158
ATOM    867  N   TYR P  51      16.962   5.214 -75.016
ATOM    868  CA  TYR P  51      16.939   5.148 -73.564
ATOM    869  C   TYR P  51      16.925   6.537 -72.953
ATOM    870  O   TYR P  51      17.564   7.480 -73.439
ATOM    871  CB  TYR P  51      18.151   4.401 -73.021
ATOM    872  CG  TYR P  51      18.075   2.886 -73.131
ATOM    873  CD1 TYR P  51      18.261   2.260 -74.348
ATOM    874  CD2 TYR P  51      17.880   2.138 -71.988
ATOM    875  CE1 TYR P  51      18.293   0.884 -74.420
ATOM    876  CE2 TYR P  51      17.914   0.761 -72.052
ATOM    877  CZ  TYR P  51      18.132   0.147 -73.268
ATOM    878  OH  TYR P  51      18.190  -1.230 -73.335
ATOM    888  N   LEU P  52      16.151   6.690 -71.885
ATOM    889  CA  LEU P  52      16.191   7.914 -71.117
ATOM    890  C   LEU P  52      16.834   7.589 -69.785
ATOM    891  O   LEU P  52      16.263   6.879 -68.960
ATOM    892  CB  LEU P  52      14.779   8.446 -70.947
ATOM    893  CG  LEU P  52      14.539   9.763 -70.245
ATOM    894  CD1 LEU P  52      15.448  10.835 -70.799
ATOM    895  CD2 LEU P  52      13.081  10.153 -70.390
ATOM    907  N   VAL P  53      18.046   8.087 -69.575
ATOM    908  CA  VAL P  53      18.790   7.727 -68.380
ATOM    909  C   VAL P  53      18.802   8.885 -67.392
ATOM    910  O   VAL P  53      18.926  10.034 -67.816
ATOM    911  CB  VAL P  53      20.226   7.254 -68.714
ATOM    912  CG1 VAL P  53      20.211   5.988 -69.553
ATOM    913  CG2 VAL P  53      21.019   8.308 -69.455
ATOM    923  N   PRO P  54      18.626   8.681 -66.081
ATOM    924  CA  PRO P  54      18.852   9.707 -65.070
ATOM    925  C   PRO P  54      20.299  10.181 -65.119
ATOM    926  O   PRO P  54      21.226   9.371 -65.153
ATOM    927  CB  PRO P  54      18.539   8.972 -63.784
ATOM    928  CG  PRO P  54      17.426   8.046 -64.196
ATOM    929  CD  PRO P  54      17.980   7.512 -65.503
ATOM    937  N   SER P  55      20.525  11.493 -65.134
ATOM    938  CA  SER P  55      21.858  12.075 -65.210
ATOM    939  C   SER P  55      22.797  11.630 -64.087
ATOM    940  O   SER P  55      24.013  11.532 -64.265
ATOM    941  CB  SER P  55      21.709  13.593 -65.244
ATOM    942  OG  SER P  55      20.752  13.940 -66.241
ATOM    948  N   ASP P  56      22.223  11.293 -62.928
ATOM    949  CA  ASP P  56      22.984  10.785 -61.792
ATOM    950  C   ASP P  56      23.206   9.274 -61.826
ATOM    951  O   ASP P  56      23.844   8.734 -60.920
ATOM    952  CB  ASP P  56      22.299  11.160 -60.467
ATOM    953  CG  ASP P  56      21.037  10.365 -60.140
ATOM    954  OD1 ASP P  56      20.166  10.268 -61.007
ATOM    955  OD2 ASP P  56      20.920   9.868 -59.023
ATOM    960  N   LEU P  57      22.683   8.558 -62.829
ATOM    961  CA  LEU P  57      22.824   7.111 -62.904
ATOM    962  C   LEU P  57      24.281   6.786 -63.196
ATOM    963  O   LEU P  57      24.886   7.292 -64.146
ATOM    964  CB  LEU P  57      21.940   6.536 -64.008
ATOM    965  CG  LEU P  57      21.739   5.030 -64.115
ATOM    966  CD1 LEU P  57      20.762   4.552 -63.055
ATOM    967  CD2 LEU P  57      21.186   4.676 -65.484
ATOM    979  N   THR P  58      24.858   5.978 -62.314
ATOM    980  CA  THR P  58      26.248   5.569 -62.429
ATOM    981  C   THR P  58      26.382   4.570 -63.576
ATOM    982  O   THR P  58      25.522   3.699 -63.744
ATOM    983  CB  THR P  58      26.702   4.934 -61.101
ATOM    984  OG1 THR P  58      25.939   5.545 -60.063
ATOM    985  CG2 THR P  58      28.177   5.174 -60.842
ATOM    993  N   VAL P  59      27.466   4.651 -64.355
ATOM    994  CA  VAL P  59      27.656   3.822 -65.543
ATOM    995  C   VAL P  59      27.612   2.333 -65.206
ATOM    996  O   VAL P  59      27.057   1.543 -65.968
ATOM    997  CB  VAL P  59      28.964   4.202 -66.284
ATOM    998  CG1 VAL P  59      29.134   3.431 -67.580
ATOM    999  CG2 VAL P  59      28.967   5.669 -66.664
ATOM   1009  N   GLY P  60      28.123   1.944 -64.032
ATOM   1010  CA  GLY P  60      28.032   0.578 -63.527
ATOM   1011  C   GLY P  60      26.603   0.058 -63.411
ATOM   1012  O   GLY P  60      26.323  -1.099 -63.734
ATOM   1016  N   GLN P  61      25.676   0.930 -63.000
ATOM   1017  CA  GLN P  61      24.271   0.566 -62.871
ATOM   1018  C   GLN P  61      23.693   0.284 -64.252
ATOM   1019  O   GLN P  61      22.936  -0.667 -64.459
ATOM   1020  CB  GLN P  61      23.468   1.690 -62.226
ATOM   1021  CG  GLN P  61      23.925   2.130 -60.840
ATOM   1022  CD  GLN P  61      22.980   3.146 -60.215
ATOM   1023  OE1 GLN P  61      21.776   2.924 -60.136
ATOM   1024  NE2 GLN P  61      23.455   4.289 -59.742
ATOM   1033  N   PHE P  62      24.100   1.101 -65.228
ATOM   1034  CA  PHE P  62      23.659   0.918 -66.597
ATOM   1035  C   PHE P  62      24.281  -0.324 -67.229
ATOM   1036  O   PHE P  62      23.606  -1.035 -67.974
ATOM   1037  CB  PHE P  62      23.967   2.174 -67.400
ATOM   1038  CG  PHE P  62      23.109   2.328 -68.646
ATOM   1039  CD1 PHE P  62      21.749   2.074 -68.600
ATOM   1040  CD2 PHE P  62      23.695   2.743 -69.824
ATOM   1041  CE1 PHE P  62      20.987   2.237 -69.734
ATOM   1042  CE2 PHE P  62      22.921   2.909 -70.950
ATOM   1043  CZ  PHE P  62      21.569   2.657 -70.906
ATOM   1053  N   TYR P  63      25.550  -0.623 -66.914
ATOM   1054  CA  TYR P  63      26.195  -1.881 -67.282
ATOM   1055  C   TYR P  63      25.392  -3.092 -66.829
ATOM   1056  O   TYR P  63      25.193  -4.043 -67.593
ATOM   1057  CB  TYR P  63      27.603  -1.981 -66.687
ATOM   1058  CG  TYR P  63      28.729  -1.403 -67.535
ATOM   1059  CD1 TYR P  63      29.074  -2.008 -68.725
ATOM   1060  CD2 TYR P  63      29.443  -0.308 -67.091
ATOM   1061  CE1 TYR P  63      30.130  -1.524 -69.468
ATOM   1062  CE2 TYR P  63      30.500   0.182 -67.833
ATOM   1063  CZ  TYR P  63      30.829  -0.422 -69.026
ATOM   1064  OH  TYR P  63      31.850   0.090 -69.806
ATOM   1074  N   PHE P  64      24.927  -3.026 -65.578
ATOM   1075  CA  PHE P  64      24.027  -4.013 -65.006
ATOM   1076  C   PHE P  64      22.698  -4.099 -65.752
ATOM   1077  O   PHE P  64      22.279  -5.203 -66.108
ATOM   1078  CB  PHE P  64      23.834  -3.665 -63.526
ATOM   1079  CG  PHE P  64      22.875  -4.529 -62.717
ATOM   1080  CD1 PHE P  64      22.974  -5.909 -62.729
ATOM   1081  CD2 PHE P  64      21.929  -3.911 -61.923
ATOM   1082  CE1 PHE P  64      22.136  -6.662 -61.933
ATOM   1083  CE2 PHE P  64      21.101  -4.672 -61.125
ATOM   1084  CZ  PHE P  64      21.204  -6.046 -61.126
ATOM   1094  N   LEU P  65      22.015  -2.979 -66.031
ATOM   1095  CA  LEU P  65      20.741  -3.043 -66.737
ATOM   1096  C   LEU P  65      20.864  -3.541 -68.171
ATOM   1097  O   LEU P  65      20.007  -4.302 -68.625
ATOM   1098  CB  LEU P  65      19.981  -1.718 -66.689
ATOM   1099  CG  LEU P  65      18.519  -1.759 -67.147
ATOM   1100  CD1 LEU P  65      17.614  -1.086 -66.137
ATOM   1101  CD2 LEU P  65      18.337  -1.196 -68.548
ATOM   1113  N   ILE P  66      21.907  -3.158 -68.914
ATOM   1114  CA  ILE P  66      22.096  -3.681 -70.261
ATOM   1115  C   ILE P  66      22.394  -5.177 -70.209
ATOM   1116  O   ILE P  66      21.904  -5.926 -71.057
ATOM   1117  CB  ILE P  66      23.145  -2.860 -71.053
ATOM   1118  CG1 ILE P  66      22.740  -1.388 -71.144
ATOM   1119  CG2 ILE P  66      23.353  -3.406 -72.463
ATOM   1132  N   ARG P  67      23.136  -5.646 -69.195
ATOM   1133  CA  ARG P  67      23.237  -7.075 -68.915
ATOM   1134  C   ARG P  67      21.887  -7.737 -68.677
ATOM   1135  O   ARG P  67      21.623  -8.779 -69.275
ATOM   1136  CB  ARG P  67      24.156  -7.341 -67.737
ATOM   1137  CG  ARG P  67      25.614  -7.319 -68.135
ATOM   1138  CD  ARG P  67      26.454  -7.075 -66.894
ATOM   1139  NE  ARG P  67      27.877  -7.011 -67.187
ATOM   1140  CZ  ARG P  67      28.442  -5.987 -67.827
ATOM   1141  NH1 ARG P  67      27.746  -4.922 -68.211
ATOM   1142  NH2 ARG P  67      29.734  -6.062 -68.117
ATOM   1156  N   LYS P  68      21.001  -7.141 -67.862
ATOM   1157  CA  LYS P  68      19.629  -7.626 -67.705
ATOM   1158  C   LYS P  68      18.911  -7.746 -69.045
ATOM   1159  O   LYS P  68      18.344  -8.792 -69.366
ATOM   1160  CB  LYS P  68      18.783  -6.702 -66.837
ATOM   1161  CG  LYS P  68      19.125  -6.582 -65.365
ATOM   1162  CD  LYS P  68      18.101  -5.613 -64.786
ATOM   1163  CE  LYS P  68      18.211  -5.463 -63.278
ATOM   1164  NZ  LYS P  68      17.901  -6.706 -62.599
ATOM   1178  N   ARG P  69      18.983  -6.685 -69.854
ATOM   1179  CA  ARG P  69      18.388  -6.659 -71.181
ATOM   1180  C   ARG P  69      18.904  -7.744 -72.117
ATOM   1181  O   ARG P  69      18.109  -8.379 -72.810
ATOM   1182  CB  ARG P  69      18.581  -5.284 -71.813
ATOM   1183  CG  ARG P  69      17.657  -4.177 -71.313
ATOM   1184  CD  ARG P  69      16.223  -4.432 -71.759
ATOM   1185  NE  ARG P  69      15.345  -3.320 -71.422
ATOM   1186  CZ  ARG P  69      14.057  -3.488 -71.112
ATOM   1187  NH1 ARG P  69      13.496  -4.690 -71.076
ATOM   1188  NH2 ARG P  69      13.317  -2.419 -70.842
ATOM   1202  N   ILE P  70      20.217  -8.002 -72.147
ATOM   1203  CA  ILE P  70      20.748  -9.101 -72.950
ATOM   1204  C   ILE P  70      20.803 -10.445 -72.220
ATOM   1205  O   ILE P  70      21.271 -11.440 -72.773
ATOM   1206  CB  ILE P  70      22.110  -8.761 -73.608
ATOM   1207  CG1 ILE P  70      23.214  -8.435 -72.607
ATOM   1208  CG2 ILE P  70      21.899  -7.647 -74.627
ATOM   1221  N   HIS P  71      20.342 -10.477 -70.961
ATOM   1222  CA  HIS P  71      20.163 -11.679 -70.147
ATOM   1223  C   HIS P  71      21.447 -12.343 -69.648
ATOM   1224  O   HIS P  71      21.574 -13.568 -69.570
ATOM   1225  CB  HIS P  71      19.216 -12.697 -70.814
ATOM   1226  CG  HIS P  71      17.811 -12.178 -71.095
ATOM   1227  ND1 HIS P  71      17.313 -10.967 -70.886
ATOM   1228  CD2 HIS P  71      16.825 -12.948 -71.667
ATOM   1229  CE1 HIS P  71      16.081 -10.961 -71.310
ATOM   1230  NE2 HIS P  71      15.792 -12.151 -71.775
ATOM   1239  N   LEU P  72      22.420 -11.515 -69.264
ATOM   1240  CA  LEU P  72      23.648 -11.984 -68.639
ATOM   1241  C   LEU P  72      23.791 -11.420 -67.232
ATOM   1242  O   LEU P  72      23.175 -10.406 -66.896
ATOM   1243  CB  LEU P  72      24.888 -11.610 -69.458
ATOM   1244  CG  LEU P  72      25.289 -12.364 -70.731
ATOM   1245  CD1 LEU P  72      25.328 -13.863 -70.478
ATOM   1246  CD2 LEU P  72      24.378 -12.061 -71.903
ATOM   1258  N   ARG P  73      24.595 -12.064 -66.379
ATOM   1259  CA  ARG P  73      24.783 -11.600 -65.009
ATOM   1260  C   ARG P  73      25.697 -10.383 -64.887
ATOM   1261  O   ARG P  73      26.578 -10.157 -65.718
ATOM   1262  CB  ARG P  73      25.287 -12.717 -64.078
ATOM   1263  CG  ARG P  73      26.749 -13.178 -64.176
ATOM   1264  CD  ARG P  73      27.073 -13.976 -65.429
ATOM   1265  NE  ARG P  73      26.318 -15.218 -65.474
ATOM   1266  CZ  ARG P  73      26.320 -16.029 -66.532
ATOM   1267  NH1 ARG P  73      26.957 -15.722 -67.657
ATOM   1268  NH2 ARG P  73      25.675 -17.183 -66.441
ATOM   1282  N   ALA P  74      25.537  -9.657 -63.776
ATOM   1283  CA  ALA P  74      26.251  -8.416 -63.482
ATOM   1284  C   ALA P  74      27.768  -8.369 -63.649
ATOM   1285  O   ALA P  74      28.351  -7.290 -63.752
ATOM   1286  CB  ALA P  74      25.960  -8.025 -62.042
ATOM   1292  N   GLU P  75      28.447  -9.518 -63.675
ATOM   1293  CA  GLU P  75      29.895  -9.545 -63.818
ATOM   1294  C   GLU P  75      30.338 -10.091 -65.175
ATOM   1295  O   GLU P  75      31.491 -10.493 -65.347
ATOM   1296  CB  GLU P  75      30.511 -10.371 -62.684
ATOM   1297  CG  GLU P  75      30.146  -9.949 -61.257
ATOM   1298  CD  GLU P  75      30.460  -8.501 -60.896
ATOM   1299  OE1 GLU P  75      31.634  -8.132 -60.858
ATOM   1300  OE2 GLU P  75      29.521  -7.753 -60.632
ATOM   1307  N   ASP P  76      29.442 -10.136 -66.167
ATOM   1308  CA  ASP P  76      29.779 -10.700 -67.468
ATOM   1309  C   ASP P  76      30.576  -9.747 -68.357
ATOM   1310  O   ASP P  76      30.655  -8.544 -68.090
ATOM   1311  CB  ASP P  76      28.507 -11.127 -68.185
ATOM   1312  CG  ASP P  76      28.704 -12.380 -69.018
ATOM   1313  OD1 ASP P  76      29.306 -12.303 -70.088
ATOM   1314  OD2 ASP P  76      28.262 -13.444 -68.585
ATOM   1319  N   ALA P  77      31.169 -10.255 -69.441
ATOM   1320  CA  ALA P  77      31.957  -9.445 -70.356
ATOM   1321  C   ALA P  77      31.091  -8.608 -71.294
ATOM   1322  O   ALA P  77      30.726  -9.005 -72.403
ATOM   1323  CB  ALA P  77      32.859 -10.358 -71.182
ATOM   1329  N   LEU P  78      30.697  -7.444 -70.787
ATOM   1330  CA  LEU P  78      30.052  -6.432 -71.599
ATOM   1331  C   LEU P  78      30.719  -5.098 -71.305
ATOM   1332  O   LEU P  78      30.869  -4.691 -70.147
ATOM   1333  CB  LEU P  78      28.565  -6.373 -71.276
ATOM   1334  CG  LEU P  78      27.691  -5.363 -71.995
ATOM   1335  CD1 LEU P  78      27.571  -5.735 -73.455
ATOM   1336  CD2 LEU P  78      26.321  -5.315 -71.356
ATOM   1348  N   PHE P  79      31.129  -4.436 -72.384
ATOM   1349  CA  PHE P  79      31.878  -3.191 -72.324
ATOM   1350  C   PHE P  79      31.078  -2.143 -73.081
ATOM   1351  O   PHE P  79      30.461  -2.466 -74.100
ATOM   1352  CB  PHE P  79      33.228  -3.350 -73.029
ATOM   1353  CG  PHE P  79      34.065  -4.520 -72.531
ATOM   1354  CD1 PHE P  79      33.943  -5.757 -73.137
ATOM   1355  CD2 PHE P  79      34.929  -4.350 -71.467
ATOM   1356  CE1 PHE P  79      34.679  -6.825 -72.671
ATOM   1357  CE2 PHE P  79      35.662  -5.425 -71.008
ATOM   1358  CZ  PHE P  79      35.537  -6.660 -71.607
ATOM   1368  N   PHE P  80      31.031  -0.896 -72.613
ATOM   1369  CA  PHE P  80      30.382   0.154 -73.385
ATOM   1370  C   PHE P  80      31.398   0.935 -74.196
ATOM   1371  O   PHE P  80      32.587   0.943 -73.881
ATOM   1372  CB  PHE P  80      29.624   1.136 -72.502
ATOM   1373  CG  PHE P  80      28.387   0.621 -71.782
ATOM   1374  CD1 PHE P  80      27.720  -0.515 -72.206
ATOM   1375  CD2 PHE P  80      27.917   1.338 -70.700
ATOM   1376  CE1 PHE P  80      26.580  -0.921 -71.549
ATOM   1377  CE2 PHE P  80      26.776   0.924 -70.050
ATOM   1378  CZ  PHE P  80      26.107  -0.201 -70.476
ATOM   1388  N   PHE P  81      30.944   1.587 -75.264
ATOM   1389  CA  PHE P  81      31.766   2.499 -76.035
ATOM   1390  C   PHE P  81      31.017   3.802 -76.240
ATOM   1391  O   PHE P  81      29.896   3.818 -76.758
ATOM   1392  CB  PHE P  81      32.129   1.901 -77.395
ATOM   1393  CG  PHE P  81      33.182   0.807 -77.329
ATOM   1394  CD1 PHE P  81      32.819  -0.506 -77.093
ATOM   1395  CD2 PHE P  81      34.512   1.141 -77.487
ATOM   1396  CE1 PHE P  81      33.796  -1.472 -76.988
ATOM   1397  CE2 PHE P  81      35.480   0.167 -77.393
ATOM   1398  CZ  PHE P  81      35.124  -1.137 -77.136
ATOM   1408  N   VAL P  82      31.629   4.901 -75.805
ATOM   1409  CA  VAL P  82      31.115   6.240 -76.039
ATOM   1410  C   VAL P  82      32.300   7.037 -76.575
ATOM   1411  O   VAL P  82      33.393   6.971 -76.012
ATOM   1412  CB  VAL P  82      30.489   6.821 -74.740
ATOM   1413  CG1 VAL P  82      31.461   6.958 -73.574
ATOM   1414  CG2 VAL P  82      29.810   8.142 -75.033
ATOM   1424  N   ASN P  83      32.148   7.725 -77.718
ATOM   1425  CA  ASN P  83      33.272   8.293 -78.476
ATOM   1426  C   ASN P  83      34.412   7.298 -78.727
ATOM   1427  O   ASN P  83      35.597   7.628 -78.758
ATOM   1428  CB  ASN P  83      33.813   9.593 -77.856
ATOM   1429  CG  ASN P  83      32.981  10.858 -78.042
ATOM   1430  OD1 ASN P  83      33.271  11.871 -77.412
ATOM   1431  ND2 ASN P  83      31.954  10.938 -78.877
ATOM   1438  N   ASN P  84      34.002   6.033 -78.886
ATOM   1439  CA  ASN P  84      34.865   4.862 -79.014
ATOM   1440  C   ASN P  84      35.764   4.539 -77.814
ATOM   1441  O   ASN P  84      36.597   3.634 -77.880
ATOM   1442  CB  ASN P  84      35.638   4.897 -80.345
ATOM   1443  CG  ASN P  84      36.178   3.552 -80.822
ATOM   1444  OD1 ASN P  84      37.284   3.464 -81.348
ATOM   1445  ND2 ASN P  84      35.448   2.449 -80.705
ATOM   1452  N   VAL P  85      35.602   5.210 -76.670
ATOM   1453  CA  VAL P  85      36.323   4.839 -75.461
ATOM   1454  C   VAL P  85      35.376   4.093 -74.522
ATOM   1455  O   VAL P  85      34.158   4.290 -74.574
ATOM   1456  CB  VAL P  85      36.981   6.088 -74.808
ATOM   1457  CG1 VAL P  85      35.990   7.060 -74.179
ATOM   1458  CG2 VAL P  85      38.055   5.678 -73.811
ATOM   1468  N   ILE P  86      35.908   3.202 -73.681
ATOM   1469  CA  ILE P  86      35.103   2.474 -72.709
ATOM   1470  C   ILE P  86      34.914   3.328 -71.455
ATOM   1471  O   ILE P  86      35.907   3.687 -70.817
ATOM   1472  CB  ILE P  86      35.755   1.106 -72.365
ATOM   1473  CG1 ILE P  86      35.998   0.275 -73.625
ATOM   1474  CG2 ILE P  86      34.876   0.322 -71.390
ATOM   1487  N   PRO P  87      33.689   3.716 -71.068
ATOM   1488  CA  PRO P  87      33.423   4.450 -69.837
ATOM   1489  C   PRO P  87      33.600   3.624 -68.564
ATOM   1490  O   PRO P  87      33.127   2.481 -68.484
ATOM   1491  CB  PRO P  87      31.997   4.921 -70.020
ATOM   1492  CG  PRO P  87      31.371   3.858 -70.876
ATOM   1493  CD  PRO P  87      32.482   3.611 -71.877
ATOM   1501  N   PRO P  88      34.314   4.160 -67.560
ATOM   1502  CA  PRO P  88      34.455   3.554 -66.242
ATOM   1503  C   PRO P  88      33.143   3.535 -65.470
ATOM   1504  O   PRO P  88      32.359   4.488 -65.485
ATOM   1505  CB  PRO P  88      35.467   4.449 -65.556
ATOM   1506  CG  PRO P  88      36.305   4.959 -66.696
ATOM   1507  CD  PRO P  88      35.218   5.298 -67.697
ATOM   1515  N   THR P  89      32.964   2.442 -64.731
ATOM   1516  CA  THR P  89      31.758   2.159 -63.966
ATOM   1517  C   THR P  89      31.330   3.257 -62.998
ATOM   1518  O   THR P  89      30.142   3.522 -62.809
ATOM   1519  CB  THR P  89      31.981   0.836 -63.211
ATOM   1520  OG1 THR P  89      33.302   0.904 -62.676
ATOM   1521  CG2 THR P  89      31.831  -0.378 -64.113
ATOM   1529  N   SER P  90      32.335   3.904 -62.411
ATOM   1530  CA  SER P  90      32.168   4.983 -61.457
ATOM   1531  C   SER P  90      31.687   6.323 -62.006
ATOM   1532  O   SER P  90      31.286   7.192 -61.227
ATOM   1533  CB  SER P  90      33.496   5.151 -60.731
ATOM   1534  OG  SER P  90      34.592   5.002 -61.632
ATOM   1540  N   ALA P  91      31.715   6.536 -63.326
ATOM   1541  CA  ALA P  91      31.267   7.800 -63.899
ATOM   1542  C   ALA P  91      29.744   7.894 -63.938
ATOM   1543  O   ALA P  91      29.053   6.896 -63.714
ATOM   1544  CB  ALA P  91      31.784   7.916 -65.327
ATOM   1550  N   THR P  92      29.171   9.071 -64.195
ATOM   1551  CA  THR P  92      27.733   9.177 -64.359
ATOM   1552  C   THR P  92      27.344   9.345 -65.820
ATOM   1553  O   THR P  92      28.126   9.828 -66.649
ATOM   1554  CB  THR P  92      27.156  10.331 -63.518
ATOM   1555  OG1 THR P  92      27.862  11.512 -63.886
ATOM   1556  CG2 THR P  92      27.247  10.061 -62.024
ATOM   1564  N   MET P  93      26.104   8.958 -66.121
ATOM   1565  CA  MET P  93      25.476   9.220 -67.409
ATOM   1566  C   MET P  93      25.510  10.698 -67.777
ATOM   1567  O   MET P  93      25.785  11.059 -68.920
ATOM   1568  CB  MET P  93      24.034   8.744 -67.366
ATOM   1569  CG  MET P  93      23.860   7.233 -67.344
ATOM   1570  SD  MET P  93      24.225   6.448 -68.933
ATOM   1571  CE  MET P  93      25.705   5.587 -68.492
ATOM   1581  N   GLY P  94      25.275  11.561 -66.782
ATOM   1582  CA  GLY P  94      25.383  13.002 -66.941
ATOM   1583  C   GLY P  94      26.791  13.446 -67.303
ATOM   1584  O   GLY P  94      26.953  14.357 -68.121
ATOM   1588  N   GLN P  95      27.837  12.846 -66.721
ATOM   1589  CA  GLN P  95      29.195  13.176 -67.127
ATOM   1590  C   GLN P  95      29.514  12.726 -68.542
ATOM   1591  O   GLN P  95      30.080  13.497 -69.320
ATOM   1592  CB  GLN P  95      30.252  12.661 -66.156
ATOM   1593  CG  GLN P  95      30.299  13.437 -64.841
ATOM   1594  CD  GLN P  95      30.381  14.950 -65.001
ATOM   1595  OE1 GLN P  95      29.545  15.685 -64.480
ATOM   1596  NE2 GLN P  95      31.342  15.491 -65.737
ATOM   1605  N   LEU P  96      29.101  11.506 -68.902
ATOM   1606  CA  LEU P  96      29.255  11.027 -70.270
ATOM   1607  C   LEU P  96      28.537  11.922 -71.266
ATOM   1608  O   LEU P  96      29.068  12.220 -72.334
ATOM   1609  CB  LEU P  96      28.743   9.606 -70.443
ATOM   1610  CG  LEU P  96      29.396   8.474 -69.671
ATOM   1611  CD1 LEU P  96      28.808   7.163 -70.155
ATOM   1612  CD2 LEU P  96      30.905   8.467 -69.860
ATOM   1624  N   TYR P  97      27.340  12.386 -70.900
ATOM   1625  CA  TYR P  97      26.589  13.343 -71.693
ATOM   1626  C   TYR P  97      27.391  14.622 -71.910
ATOM   1627  O   TYR P  97      27.761  14.927 -73.045
ATOM   1628  CB  TYR P  97      25.268  13.636 -70.991
ATOM   1629  CG  TYR P  97      24.286  14.438 -71.824
ATOM   1630  CD1 TYR P  97      24.137  15.794 -71.608
ATOM   1631  CD2 TYR P  97      23.532  13.794 -72.782
ATOM   1632  CE1 TYR P  97      23.229  16.509 -72.356
ATOM   1633  CE2 TYR P  97      22.621  14.506 -73.526
ATOM   1634  CZ  TYR P  97      22.475  15.858 -73.308
ATOM   1635  OH  TYR P  97      21.560  16.571 -74.058
ATOM   1645  N   GLN P  98      27.726  15.325 -70.822
ATOM   1646  CA  GLN P  98      28.438  16.598 -70.889
ATOM   1647  C   GLN P  98      29.770  16.524 -71.623
ATOM   1648  O   GLN P  98      30.174  17.472 -72.297
ATOM   1649  CB  GLN P  98      28.690  17.131 -69.489
ATOM   1650  CG  GLN P  98      27.447  17.548 -68.719
ATOM   1651  CD  GLN P  98      27.744  17.715 -67.239
ATOM   1652  OE1 GLN P  98      27.818  18.815 -66.700
ATOM   1653  NE2 GLN P  98      27.919  16.601 -66.544
ATOM   1662  N   GLU P  99      30.465  15.391 -71.494
ATOM   1663  CA  GLU P  99      31.704  15.185 -72.219
ATOM   1664  C   GLU P  99      31.540  14.696 -73.654
ATOM   1665  O   GLU P  99      32.373  15.022 -74.501
ATOM   1666  CB  GLU P  99      32.634  14.240 -71.455
ATOM   1667  CG  GLU P  99      33.406  14.850 -70.280
ATOM   1668  CD  GLU P  99      32.629  15.107 -68.993
ATOM   1669  OE1 GLU P  99      32.754  14.317 -68.054
ATOM   1670  OE2 GLU P  99      31.928  16.114 -68.892
ATOM   1677  N   HIS P 100      30.493  13.927 -73.981
ATOM   1678  CA  HIS P 100      30.463  13.210 -75.252
ATOM   1679  C   HIS P 100      29.184  13.328 -76.080
ATOM   1680  O   HIS P 100      29.056  12.613 -77.081
ATOM   1681  CB  HIS P 100      30.731  11.716 -75.010
ATOM   1682  CG  HIS P 100      32.024  11.375 -74.285
ATOM   1683  ND1 HIS P 100      33.259  11.633 -74.680
ATOM   1684  CD2 HIS P 100      32.084  10.730 -73.073
ATOM   1685  CE1 HIS P 100      34.072  11.178 -73.768
ATOM   1686  NE2 HIS P 100      33.361  10.638 -72.806
ATOM   1695  N   HIS P 101      28.195  14.167 -75.735
ATOM   1696  CA  HIS P 101      26.952  14.202 -76.505
ATOM   1697  C   HIS P 101      27.112  14.773 -77.909
ATOM   1698  O   HIS P 101      27.721  15.826 -78.124
ATOM   1699  CB  HIS P 101      25.789  14.869 -75.752
ATOM   1700  CG  HIS P 101      25.744  16.392 -75.732
ATOM   1701  ND1 HIS P 101      25.050  17.162 -76.557
ATOM   1702  CD2 HIS P 101      26.383  17.195 -74.817
ATOM   1703  CE1 HIS P 101      25.233  18.399 -76.184
ATOM   1704  NE2 HIS P 101      26.028  18.411 -75.142
ATOM   1713  N   GLU P 102      26.529  14.088 -78.892
ATOM   1714  CA  GLU P 102      26.781  14.389 -80.291
ATOM   1715  C   GLU P 102      25.919  15.523 -80.836
ATOM   1716  O   GLU P 102      25.017  15.332 -81.656
ATOM   1717  CB  GLU P 102      26.630  13.115 -81.123
ATOM   1718  CG  GLU P 102      27.609  12.003 -80.762
ATOM   1719  CD  GLU P 102      29.074  12.301 -81.055
ATOM   1720  OE1 GLU P 102      29.457  12.276 -82.224
ATOM   1721  OE2 GLU P 102      29.838  12.536 -80.120
ATOM   1728  N   GLU P 103      26.214  16.731 -80.339
ATOM   1729  CA  GLU P 103      25.595  17.989 -80.746
ATOM   1730  C   GLU P 103      24.076  18.045 -80.586
ATOM   1731  O   GLU P 103      23.579  18.696 -79.668
ATOM   1732  CB  GLU P 103      26.037  18.370 -82.171
ATOM   1733  CG  GLU P 103      25.644  19.764 -82.666
ATOM   1734  CD  GLU P 103      26.276  20.916 -81.893
ATOM   1735  OE1 GLU P 103      27.466  21.170 -82.076
ATOM   1736  OE2 GLU P 103      25.574  21.555 -81.114
ATOM   1743  N   ASP P 104      23.328  17.342 -81.440
ATOM   1744  CA  ASP P 104      21.867  17.335 -81.454
ATOM   1745  C   ASP P 104      21.200  16.596 -80.292
ATOM   1746  O   ASP P 104      20.454  15.632 -80.468
ATOM   1747  CB  ASP P 104      21.329  16.834 -82.813
ATOM   1748  CG  ASP P 104      21.849  15.489 -83.320
ATOM   1749  OD1 ASP P 104      22.436  15.467 -84.404
ATOM   1750  OD2 ASP P 104      21.696  14.457 -82.668
ATOM   1755  N   PHE P 105      21.466  17.060 -79.069
ATOM   1756  CA  PHE P 105      20.923  16.526 -77.824
ATOM   1757  C   PHE P 105      21.220  15.086 -77.421
ATOM   1758  O   PHE P 105      21.296  14.825 -76.221
ATOM   1759  CB  PHE P 105      19.423  16.801 -77.697
ATOM   1760  CG  PHE P 105      19.095  18.283 -77.593
ATOM   1761  CD1 PHE P 105      18.667  18.972 -78.712
ATOM   1762  CD2 PHE P 105      19.238  18.939 -76.388
ATOM   1763  CE1 PHE P 105      18.395  20.321 -78.620
ATOM   1764  CE2 PHE P 105      18.957  20.288 -76.305
ATOM   1765  CZ  PHE P 105      18.537  20.980 -77.419
ATOM   1775  N   PHE P 106      21.390  14.127 -78.333
ATOM   1776  CA  PHE P 106      21.678  12.749 -77.963
ATOM   1777  C   PHE P 106      23.094  12.426 -77.515
ATOM   1778  O   PHE P 106      24.087  12.924 -78.055
ATOM   1779  CB  PHE P 106      21.315  11.801 -79.100
ATOM   1780  CG  PHE P 106      19.830  11.507 -79.270
ATOM   1781  CD1 PHE P 106      18.940  11.670 -78.226
ATOM   1782  CD2 PHE P 106      19.388  10.998 -80.474
ATOM   1783  CE1 PHE P 106      17.622  11.299 -78.376
ATOM   1784  CE2 PHE P 106      18.069  10.620 -80.611
ATOM   1785  CZ  PHE P 106      17.188  10.766 -79.566
ATOM   1795  N   LEU P 107      23.161  11.581 -76.487
ATOM   1796  CA  LEU P 107      24.375  10.854 -76.160
ATOM   1797  C   LEU P 107      24.231   9.464 -76.778
ATOM   1798  O   LEU P 107      23.123   9.030 -77.109
ATOM   1799  CB  LEU P 107      24.534  10.793 -74.634
ATOM   1800  CG  LEU P 107      25.820  10.336 -73.923
ATOM   1801  CD1 LEU P 107      25.895   8.843 -73.673
ATOM   1802  CD2 LEU P 107      27.050  10.837 -74.645
ATOM   1814  N   TYR P 108      25.331   8.731 -76.944
ATOM   1815  CA  TYR P 108      25.295   7.452 -77.629
ATOM   1816  C   TYR P 108      26.194   6.426 -76.950
ATOM   1817  O   TYR P 108      27.301   6.757 -76.528
ATOM   1818  CB  TYR P 108      25.639   7.654 -79.117
ATOM   1819  CG  TYR P 108      27.049   8.096 -79.515
ATOM   1820  CD1 TYR P 108      27.866   8.842 -78.682
ATOM   1821  CD2 TYR P 108      27.519   7.699 -80.749
ATOM   1822  CE1 TYR P 108      29.154   9.143 -79.058
ATOM   1823  CE2 TYR P 108      28.802   8.009 -81.140
ATOM   1824  CZ  TYR P 108      29.614   8.717 -80.285
ATOM   1825  OH  TYR P 108      30.910   9.003 -80.656
ATOM   1835  N   ILE P 109      25.724   5.190 -76.791
ATOM   1836  CA  ILE P 109      26.492   4.123 -76.167
ATOM   1837  C   ILE P 109      26.374   2.883 -77.042
ATOM   1838  O   ILE P 109      25.274   2.409 -77.338
ATOM   1839  CB  ILE P 109      26.004   3.868 -74.706
ATOM   1840  CG1 ILE P 109      26.541   4.943 -73.764
ATOM   1841  CG2 ILE P 109      26.362   2.477 -74.186
ATOM   1854  N   ALA P 110      27.517   2.380 -77.499
ATOM   1855  CA  ALA P 110      27.554   1.110 -78.199
ATOM   1856  C   ALA P 110      28.033   0.037 -77.240
ATOM   1857  O   ALA P 110      29.121   0.153 -76.673
ATOM   1858  CB  ALA P 110      28.537   1.169 -79.351
ATOM   1864  N   TYR P 111      27.231  -0.997 -76.999
ATOM   1865  CA  TYR P 111      27.668  -2.065 -76.115
ATOM   1866  C   TYR P 111      28.313  -3.205 -76.895
ATOM   1867  O   TYR P 111      27.852  -3.576 -77.978
ATOM   1868  CB  TYR P 111      26.542  -2.531 -75.174
ATOM   1869  CG  TYR P 111      25.331  -3.194 -75.813
ATOM   1870  CD1 TYR P 111      25.294  -4.568 -75.918
ATOM   1871  CD2 TYR P 111      24.281  -2.437 -76.292
ATOM   1872  CE1 TYR P 111      24.242  -5.190 -76.545
ATOM   1873  CE2 TYR P 111      23.223  -3.054 -76.923
ATOM   1874  CZ  TYR P 111      23.230  -4.424 -77.068
ATOM   1875  OH  TYR P 111      22.234  -5.044 -77.789
ATOM   1885  N   SER P 112      29.399  -3.755 -76.356
ATOM   1886  CA  SER P 112      30.174  -4.785 -77.022
ATOM   1887  C   SER P 112      30.420  -5.944 -76.073
ATOM   1888  O   SER P 112      30.605  -5.773 -74.866
ATOM   1889  CB  SER P 112      31.517  -4.213 -77.464
ATOM   1890  OG  SER P 112      32.342  -5.137 -78.168
ATOM   1896  N   ASP P 113      30.402  -7.142 -76.656
ATOM   1897  CA  ASP P 113      30.812  -8.362 -75.972
ATOM   1898  C   ASP P 113      32.334  -8.475 -75.940
ATOM   1899  O   ASP P 113      32.913  -9.160 -75.100
ATOM   1900  CB  ASP P 113      30.193  -9.550 -76.716
ATOM   1901  CG  ASP P 113      30.803 -10.920 -76.444
ATOM   1902  OD1 ASP P 113      30.444 -11.557 -75.456
ATOM   1903  OD2 ASP P 113      31.632 -11.342 -77.255
ATOM   1908  N   GLU P 114      32.985  -7.825 -76.902
ATOM   1909  CA  GLU P 114      34.423  -7.908 -77.066
ATOM   1910  C   GLU P 114      35.059  -6.645 -76.511
ATOM   1911  O   GLU P 114      34.413  -5.601 -76.400
ATOM   1912  CB  GLU P 114      34.785  -8.037 -78.549
ATOM   1913  CG  GLU P 114      34.259  -9.265 -79.310
ATOM   1914  CD  GLU P 114      32.799  -9.265 -79.771
ATOM   1915  OE1 GLU P 114      32.404 -10.188 -80.482
ATOM   1916  OE2 GLU P 114      32.012  -8.383 -79.412
ATOM   1923  N   SER P 115      36.344  -6.738 -76.172
ATOM   1924  CA  SER P 115      37.139  -5.596 -75.744
ATOM   1925  C   SER P 115      37.291  -4.545 -76.840
ATOM   1926  O   SER P 115      37.421  -3.349 -76.580
ATOM   1927  CB  SER P 115      38.502  -6.120 -75.314
ATOM   1928  OG  SER P 115      38.951  -7.122 -76.223
ATOM   1934  N   VAL P 116      37.319  -5.023 -78.087
ATOM   1935  CA  VAL P 116      37.233  -4.158 -79.253
ATOM   1936  C   VAL P 116      35.794  -3.730 -79.533
ATOM   1937  O   VAL P 116      34.835  -4.265 -78.967
ATOM   1938  CB  VAL P 116      37.864  -4.823 -80.503
ATOM   1939  CG1 VAL P 116      39.355  -5.033 -80.289
ATOM   1940  CG2 VAL P 116      37.192  -6.138 -80.875
ATOM   1950  N   TYR P 117      35.633  -2.753 -80.427
ATOM   1951  CA  TYR P 117      34.332  -2.221 -80.810
ATOM   1952  C   TYR P 117      33.543  -3.231 -81.648
ATOM   1953  O   TYR P 117      33.448  -3.141 -82.873
ATOM   1954  CB  TYR P 117      34.602  -0.891 -81.534
ATOM   1955  CG  TYR P 117      33.400  -0.088 -82.021
ATOM   1956  CD1 TYR P 117      32.339   0.196 -81.182
ATOM   1957  CD2 TYR P 117      33.393   0.364 -83.325
ATOM   1958  CE1 TYR P 117      31.261   0.914 -81.661
ATOM   1959  CE2 TYR P 117      32.322   1.089 -83.801
ATOM   1960  CZ  TYR P 117      31.257   1.347 -82.970
ATOM   1961  OH  TYR P 117      30.165   2.031 -83.468
ATOM   1971  N   GLY P 118      32.984  -4.232 -80.961
ATOM   1972  CA  GLY P 118      32.224  -5.295 -81.594
ATOM   1973  C   GLY P 118      33.120  -6.230 -82.386
ATOM   1974  O   GLY P 118      33.651  -7.208 -81.863
ATOM   1978  N   LEU P 119      33.257  -5.859 -83.659
ATOM   1979  CA  LEU P 119      34.073  -6.513 -84.676
ATOM   1980  C   LEU P 119      34.875  -7.773 -84.345
ATOM   1981  O   LEU P 119      34.437  -8.850 -84.745
ATOM   1982  CB  LEU P 119      34.964  -5.452 -85.337
ATOM   1983  CG  LEU P 119      34.302  -4.267 -86.035
ATOM   1984  CD1 LEU P 119      35.335  -3.203 -86.360
ATOM   1985  CD2 LEU P 119      33.549  -4.705 -87.279
ATOM   1986  OXT LEU P 119      35.943  -7.677 -83.734
