# Supplementary material for: Prediction of GABARAP interaction with the GABA type A receptor
Source: Proteins. 2018 Nov 4;86(12):1251–64. doi: 10.1002/prot.25589 (PMC6492159; doi:10.1002/prot.25589)
Supplement: Supplementary file 1 — Appendix S1: Supporting Information. [file PROT-86-1251-s001.tar › protein25589/m11029d.pdb]

ATOM     21  N   MET R   3      32.369   8.895 -84.979
ATOM     22  CA  MET R   3      31.924   7.619 -84.457
ATOM     23  C   MET R   3      30.890   7.177 -85.475
ATOM     24  O   MET R   3      30.266   8.053 -86.087
ATOM     25  CB  MET R   3      31.259   7.793 -83.100
ATOM     26  CG  MET R   3      32.227   8.166 -81.988
ATOM     27  SD  MET R   3      31.376   8.524 -80.433
ATOM     28  CE  MET R   3      31.080   6.874 -79.873
ATOM     38  N   LYS R   4      30.694   5.876 -85.676
ATOM     39  CA  LYS R   4      29.732   5.379 -86.654
ATOM     40  C   LYS R   4      28.299   5.406 -86.122
ATOM     41  O   LYS R   4      27.551   4.424 -86.136
ATOM     42  CB  LYS R   4      30.124   3.974 -87.128
ATOM     43  CG  LYS R   4      31.354   3.892 -88.036
ATOM     44  CD  LYS R   4      32.708   4.135 -87.364
ATOM     45  CE  LYS R   4      33.249   2.935 -86.592
ATOM     46  NZ  LYS R   4      32.510   2.628 -85.381
ATOM     60  N   PHE R   5      27.889   6.595 -85.688
ATOM     61  CA  PHE R   5      26.672   6.743 -84.921
ATOM     62  C   PHE R   5      25.455   6.961 -85.805
ATOM     63  O   PHE R   5      24.854   8.037 -85.844
ATOM     64  CB  PHE R   5      26.847   7.839 -83.880
ATOM     65  CG  PHE R   5      26.542   7.309 -82.490
ATOM     66  CD1 PHE R   5      27.575   6.874 -81.685
ATOM     67  CD2 PHE R   5      25.234   7.220 -82.058
ATOM     68  CE1 PHE R   5      27.290   6.332 -80.450
ATOM     69  CE2 PHE R   5      24.962   6.676 -80.823
ATOM     70  CZ  PHE R   5      25.986   6.229 -80.022
ATOM     80  N   VAL R   6      25.069   5.882 -86.492
ATOM     81  CA  VAL R   6      24.053   5.924 -87.539
ATOM     82  C   VAL R   6      22.742   6.609 -87.170
ATOM     83  O   VAL R   6      22.301   7.496 -87.900
ATOM     84  CB  VAL R   6      23.804   4.535 -88.182
ATOM     85  CG1 VAL R   6      25.071   4.070 -88.883
ATOM     86  CG2 VAL R   6      23.333   3.477 -87.193
ATOM     96  N   TYR R   7      22.156   6.290 -86.009
ATOM     97  CA  TYR R   7      20.929   6.927 -85.539
ATOM     98  C   TYR R   7      21.115   8.433 -85.365
ATOM     99  O   TYR R   7      20.269   9.234 -85.773
ATOM    100  CB  TYR R   7      20.510   6.296 -84.211
ATOM    101  CG  TYR R   7      19.117   6.660 -83.705
ATOM    102  CD1 TYR R   7      18.024   5.920 -84.116
ATOM    103  CD2 TYR R   7      18.954   7.671 -82.775
ATOM    104  CE1 TYR R   7      16.781   6.154 -83.562
ATOM    105  CE2 TYR R   7      17.711   7.915 -82.227
ATOM    106  CZ  TYR R   7      16.637   7.143 -82.612
ATOM    107  OH  TYR R   7      15.400   7.351 -82.035
ATOM    117  N   LYS R   8      22.273   8.806 -84.814
ATOM    118  CA  LYS R   8      22.590  10.192 -84.509
ATOM    119  C   LYS R   8      22.850  10.962 -85.798
ATOM    120  O   LYS R   8      22.559  12.149 -85.899
ATOM    121  CB  LYS R   8      23.843  10.239 -83.647
ATOM    122  CG  LYS R   8      23.818  11.312 -82.580
ATOM    123  CD  LYS R   8      22.945  10.847 -81.425
ATOM    124  CE  LYS R   8      22.645  12.005 -80.495
ATOM    125  NZ  LYS R   8      23.836  12.538 -79.868
ATOM    139  N   GLU R   9      23.415  10.281 -86.798
ATOM    140  CA  GLU R   9      23.628  10.857 -88.116
ATOM    141  C   GLU R   9      22.334  10.960 -88.919
ATOM    142  O   GLU R   9      22.198  11.831 -89.778
ATOM    143  CB  GLU R   9      24.667  10.035 -88.869
ATOM    144  CG  GLU R   9      26.045  10.112 -88.216
ATOM    145  CD  GLU R   9      27.079   9.181 -88.828
ATOM    146  OE1 GLU R   9      27.331   8.119 -88.256
ATOM    147  OE2 GLU R   9      27.636   9.517 -89.872
ATOM    154  N   GLU R  10      21.378  10.061 -88.665
ATOM    155  CA  GLU R  10      20.052  10.145 -89.264
ATOM    156  C   GLU R  10      19.212  11.275 -88.687
ATOM    157  O   GLU R  10      18.450  11.917 -89.411
ATOM    158  CB  GLU R  10      19.304   8.829 -89.096
ATOM    159  CG  GLU R  10      19.885   7.693 -89.928
ATOM    160  CD  GLU R  10      19.289   6.335 -89.597
ATOM    161  OE1 GLU R  10      18.330   5.935 -90.255
ATOM    162  OE2 GLU R  10      19.780   5.673 -88.681
ATOM    169  N   HIS R  11      19.320  11.524 -87.381
ATOM    170  CA  HIS R  11      18.542  12.577 -86.746
ATOM    171  C   HIS R  11      19.246  13.927 -86.787
ATOM    172  O   HIS R  11      20.343  14.060 -86.246
ATOM    173  CB  HIS R  11      18.193  12.197 -85.314
ATOM    174  CG  HIS R  11      17.229  11.026 -85.257
ATOM    175  ND1 HIS R  11      17.476   9.783 -85.638
ATOM    176  CD2 HIS R  11      15.908  11.121 -84.890
ATOM    177  CE1 HIS R  11      16.353   9.126 -85.564
ATOM    178  NE2 HIS R  11      15.422   9.927 -85.106
ATOM    187  N   PRO R  12      18.677  14.964 -87.422
ATOM    188  CA  PRO R  12      19.279  16.290 -87.522
ATOM    189  C   PRO R  12      19.513  16.968 -86.178
ATOM    190  O   PRO R  12      18.724  16.834 -85.239
ATOM    191  CB  PRO R  12      18.272  17.058 -88.353
ATOM    192  CG  PRO R  12      17.647  15.993 -89.215
ATOM    193  CD  PRO R  12      17.437  14.897 -88.188
ATOM    201  N   PHE R  13      20.598  17.753 -86.136
ATOM    202  CA  PHE R  13      21.059  18.472 -84.952
ATOM    203  C   PHE R  13      19.953  19.203 -84.197
ATOM    204  O   PHE R  13      19.855  19.096 -82.975
ATOM    205  CB  PHE R  13      22.143  19.465 -85.389
ATOM    206  CG  PHE R  13      22.932  20.125 -84.264
ATOM    207  CD1 PHE R  13      22.557  21.366 -83.779
ATOM    208  CD2 PHE R  13      24.048  19.492 -83.751
ATOM    209  CE1 PHE R  13      23.299  21.967 -82.786
ATOM    210  CE2 PHE R  13      24.789  20.106 -82.763
ATOM    211  CZ  PHE R  13      24.416  21.340 -82.280
ATOM    221  N   GLU R  14      19.092  19.917 -84.931
ATOM    222  CA  GLU R  14      17.985  20.650 -84.337
ATOM    223  C   GLU R  14      16.974  19.701 -83.702
ATOM    224  O   GLU R  14      16.423  20.033 -82.654
ATOM    225  CB  GLU R  14      17.307  21.515 -85.399
ATOM    226  CG  GLU R  14      16.646  22.815 -84.910
ATOM    227  CD  GLU R  14      15.439  22.677 -83.986
ATOM    228  OE1 GLU R  14      14.435  22.101 -84.407
ATOM    229  OE2 GLU R  14      15.512  23.154 -82.855
ATOM    236  N   LYS R  15      16.721  18.528 -84.292
ATOM    237  CA  LYS R  15      15.770  17.573 -83.736
ATOM    238  C   LYS R  15      16.307  17.013 -82.432
ATOM    239  O   LYS R  15      15.594  16.982 -81.428
ATOM    240  CB  LYS R  15      15.471  16.429 -84.705
ATOM    241  CG  LYS R  15      14.419  16.719 -85.772
ATOM    242  CD  LYS R  15      14.823  17.811 -86.756
ATOM    243  CE  LYS R  15      13.732  18.063 -87.788
ATOM    244  NZ  LYS R  15      12.525  18.572 -87.162
ATOM    258  N   ARG R  16      17.593  16.638 -82.442
ATOM    259  CA  ARG R  16      18.294  16.183 -81.247
ATOM    260  C   ARG R  16      18.217  17.219 -80.133
ATOM    261  O   ARG R  16      17.726  16.944 -79.037
ATOM    262  CB  ARG R  16      19.761  15.903 -81.569
ATOM    263  CG  ARG R  16      20.054  14.854 -82.638
ATOM    264  CD  ARG R  16      19.774  13.429 -82.180
ATOM    265  NE  ARG R  16      18.358  13.117 -82.072
ATOM    266  CZ  ARG R  16      17.908  12.099 -81.340
ATOM    267  NH1 ARG R  16      18.727  11.330 -80.634
ATOM    268  NH2 ARG R  16      16.607  11.858 -81.329
ATOM    282  N   ARG R  17      18.625  18.447 -80.465
ATOM    283  CA  ARG R  17      18.615  19.564 -79.537
ATOM    284  C   ARG R  17      17.226  19.863 -78.986
ATOM    285  O   ARG R  17      17.074  20.028 -77.776
ATOM    286  CB  ARG R  17      19.242  20.769 -80.232
ATOM    287  CG  ARG R  17      19.428  22.016 -79.388
ATOM    288  CD  ARG R  17      20.436  22.929 -80.072
ATOM    289  NE  ARG R  17      20.506  24.231 -79.429
ATOM    290  CZ  ARG R  17      21.237  24.488 -78.341
ATOM    291  NH1 ARG R  17      22.000  23.572 -77.750
ATOM    292  NH2 ARG R  17      21.189  25.711 -77.834
ATOM    306  N   SER R  18      16.195  19.866 -79.836
ATOM    307  CA  SER R  18      14.829  20.111 -79.400
ATOM    308  C   SER R  18      14.326  18.997 -78.487
ATOM    309  O   SER R  18      13.758  19.294 -77.434
ATOM    310  CB  SER R  18      13.905  20.259 -80.607
ATOM    311  OG  SER R  18      12.642  20.829 -80.282
ATOM    317  N   GLU R  19      14.537  17.723 -78.849
ATOM    318  CA  GLU R  19      14.096  16.593 -78.037
ATOM    319  C   GLU R  19      14.773  16.588 -76.673
ATOM    320  O   GLU R  19      14.113  16.501 -75.635
ATOM    321  CB  GLU R  19      14.391  15.269 -78.736
ATOM    322  CG  GLU R  19      13.577  14.985 -79.991
ATOM    323  CD  GLU R  19      14.064  13.759 -80.751
ATOM    324  OE1 GLU R  19      13.759  12.633 -80.347
ATOM    325  OE2 GLU R  19      14.758  13.906 -81.761
ATOM    332  N   GLY R  20      16.100  16.734 -76.687
ATOM    333  CA  GLY R  20      16.898  16.761 -75.475
ATOM    334  C   GLY R  20      16.513  17.908 -74.559
ATOM    335  O   GLY R  20      16.259  17.693 -73.374
ATOM    339  N   GLU R  21      16.414  19.121 -75.115
ATOM    340  CA  GLU R  21      16.022  20.299 -74.355
ATOM    341  C   GLU R  21      14.635  20.136 -73.747
ATOM    342  O   GLU R  21      14.450  20.446 -72.571
ATOM    343  CB  GLU R  21      16.063  21.533 -75.244
ATOM    344  CG  GLU R  21      16.023  22.855 -74.496
ATOM    345  CD  GLU R  21      16.058  24.061 -75.418
ATOM    346  OE1 GLU R  21      14.992  24.566 -75.767
ATOM    347  OE2 GLU R  21      17.150  24.496 -75.784
ATOM    354  N   LYS R  22      13.671  19.611 -74.519
ATOM    355  CA  LYS R  22      12.334  19.307 -74.019
ATOM    356  C   LYS R  22      12.396  18.394 -72.799
ATOM    357  O   LYS R  22      11.815  18.705 -71.757
ATOM    358  CB  LYS R  22      11.503  18.689 -75.158
ATOM    359  CG  LYS R  22      10.066  18.248 -74.871
ATOM    360  CD  LYS R  22       9.990  16.762 -74.536
ATOM    361  CE  LYS R  22       8.572  16.363 -74.175
ATOM    362  NZ  LYS R  22       8.541  14.978 -73.747
ATOM    376  N   ILE R  23      13.148  17.293 -72.909
ATOM    377  CA  ILE R  23      13.319  16.361 -71.804
ATOM    378  C   ILE R  23      13.971  17.027 -70.595
ATOM    379  O   ILE R  23      13.472  16.868 -69.484
ATOM    380  CB  ILE R  23      14.086  15.100 -72.271
ATOM    381  CG1 ILE R  23      13.265  14.336 -73.308
ATOM    382  CG2 ILE R  23      14.419  14.191 -71.093
ATOM    395  N   ARG R  24      15.034  17.815 -70.789
ATOM    396  CA  ARG R  24      15.703  18.509 -69.693
ATOM    397  C   ARG R  24      14.806  19.509 -68.975
ATOM    398  O   ARG R  24      14.815  19.607 -67.747
ATOM    399  CB  ARG R  24      16.953  19.235 -70.187
ATOM    400  CG  ARG R  24      18.039  18.338 -70.776
ATOM    401  CD  ARG R  24      18.536  17.281 -69.800
ATOM    402  NE  ARG R  24      19.159  17.878 -68.630
ATOM    403  CZ  ARG R  24      18.881  17.461 -67.395
ATOM    404  NH1 ARG R  24      18.059  16.449 -67.153
ATOM    405  NH2 ARG R  24      19.424  18.074 -66.354
ATOM    419  N   LYS R  25      14.005  20.252 -69.744
ATOM    420  CA  LYS R  25      13.041  21.191 -69.187
ATOM    421  C   LYS R  25      11.911  20.491 -68.446
ATOM    422  O   LYS R  25      11.415  20.991 -67.436
ATOM    423  CB  LYS R  25      12.456  22.067 -70.288
ATOM    424  CG  LYS R  25      13.461  23.047 -70.882
ATOM    425  CD  LYS R  25      12.901  23.755 -72.111
ATOM    426  CE  LYS R  25      11.752  24.690 -71.768
ATOM    427  NZ  LYS R  25      11.234  25.306 -72.974
ATOM    441  N   LYS R  26      11.492  19.325 -68.946
ATOM    442  CA  LYS R  26      10.449  18.540 -68.307
ATOM    443  C   LYS R  26      10.954  17.842 -67.047
ATOM    444  O   LYS R  26      10.253  17.791 -66.035
ATOM    445  CB  LYS R  26       9.908  17.537 -69.321
ATOM    446  CG  LYS R  26       8.628  16.828 -68.915
ATOM    447  CD  LYS R  26       8.132  15.989 -70.083
ATOM    448  CE  LYS R  26       6.858  15.232 -69.731
ATOM    449  NZ  LYS R  26       5.774  16.139 -69.401
ATOM    463  N   TYR R  27      12.171  17.291 -67.079
ATOM    464  CA  TYR R  27      12.752  16.613 -65.932
ATOM    465  C   TYR R  27      14.236  16.961 -65.835
ATOM    466  O   TYR R  27      15.051  16.352 -66.534
ATOM    467  CB  TYR R  27      12.678  15.083 -66.027
ATOM    468  CG  TYR R  27      11.372  14.448 -66.468
ATOM    469  CD1 TYR R  27      10.344  14.256 -65.566
ATOM    470  CD2 TYR R  27      11.260  14.001 -67.769
ATOM    471  CE1 TYR R  27       9.209  13.578 -65.959
ATOM    472  CE2 TYR R  27      10.131  13.321 -68.160
ATOM    473  CZ  TYR R  27       9.121  13.101 -67.249
ATOM    474  OH  TYR R  27       8.019  12.362 -67.626
ATOM    484  N   PRO R  28      14.672  17.883 -64.962
ATOM    485  CA  PRO R  28      16.087  18.132 -64.670
ATOM    486  C   PRO R  28      16.826  16.877 -64.203
ATOM    487  O   PRO R  28      18.033  16.700 -64.419
ATOM    488  CB  PRO R  28      16.014  19.179 -63.581
ATOM    489  CG  PRO R  28      14.802  19.980 -63.982
ATOM    490  CD  PRO R  28      13.819  18.871 -64.309
ATOM    498  N   ASP R  29      16.074  15.957 -63.593
ATOM    499  CA  ASP R  29      16.594  14.658 -63.209
ATOM    500  C   ASP R  29      16.653  13.593 -64.293
ATOM    501  O   ASP R  29      17.062  12.473 -63.987
ATOM    502  CB  ASP R  29      15.848  14.111 -61.999
ATOM    503  CG  ASP R  29      16.532  14.487 -60.699
ATOM    504  OD1 ASP R  29      17.403  13.743 -60.247
ATOM    505  OD2 ASP R  29      16.194  15.533 -60.147
ATOM    510  N   ARG R  30      16.272  13.857 -65.549
ATOM    511  CA  ARG R  30      16.403  12.868 -66.609
ATOM    512  C   ARG R  30      17.189  13.392 -67.803
ATOM    513  O   ARG R  30      16.856  14.420 -68.400
ATOM    514  CB  ARG R  30      15.038  12.334 -67.052
ATOM    515  CG  ARG R  30      14.492  11.241 -66.138
ATOM    516  CD  ARG R  30      13.086  10.805 -66.536
ATOM    517  NE  ARG R  30      12.707   9.589 -65.831
ATOM    518  CZ  ARG R  30      11.456   9.128 -65.757
ATOM    519  NH1 ARG R  30      10.419   9.792 -66.263
ATOM    520  NH2 ARG R  30      11.257   7.947 -65.189
ATOM    534  N   VAL R  31      18.277  12.697 -68.131
ATOM    535  CA  VAL R  31      19.124  13.045 -69.262
ATOM    536  C   VAL R  31      18.957  12.053 -70.416
ATOM    537  O   VAL R  31      18.917  10.839 -70.190
ATOM    538  CB  VAL R  31      20.616  13.214 -68.860
ATOM    539  CG1 VAL R  31      20.795  14.464 -68.022
ATOM    540  CG2 VAL R  31      21.173  12.044 -68.073
ATOM    550  N   PRO R  32      18.777  12.520 -71.662
ATOM    551  CA  PRO R  32      18.653  11.667 -72.845
ATOM    552  C   PRO R  32      19.947  11.151 -73.473
ATOM    553  O   PRO R  32      20.893  11.900 -73.749
ATOM    554  CB  PRO R  32      17.854  12.544 -73.783
ATOM    555  CG  PRO R  32      18.346  13.931 -73.477
ATOM    556  CD  PRO R  32      18.384  13.896 -71.964
ATOM    564  N   VAL R  33      19.986   9.837 -73.714
ATOM    565  CA  VAL R  33      21.176   9.157 -74.208
ATOM    566  C   VAL R  33      20.805   8.263 -75.389
ATOM    567  O   VAL R  33      19.753   7.623 -75.389
ATOM    568  CB  VAL R  33      21.826   8.302 -73.083
ATOM    569  CG1 VAL R  33      23.078   7.590 -73.570
ATOM    570  CG2 VAL R  33      22.227   9.135 -71.878
ATOM    580  N   ILE R  34      21.640   8.214 -76.429
ATOM    581  CA  ILE R  34      21.495   7.214 -77.478
ATOM    582  C   ILE R  34      22.570   6.164 -77.261
ATOM    583  O   ILE R  34      23.760   6.484 -77.209
ATOM    584  CB  ILE R  34      21.597   7.831 -78.895
ATOM    585  CG1 ILE R  34      20.542   8.904 -79.116
ATOM    586  CG2 ILE R  34      21.475   6.763 -79.981
ATOM    599  N   VAL R  35      22.158   4.907 -77.099
ATOM    600  CA  VAL R  35      23.108   3.821 -76.915
ATOM    601  C   VAL R  35      23.052   2.920 -78.138
ATOM    602  O   VAL R  35      21.989   2.452 -78.547
ATOM    603  CB  VAL R  35      22.840   3.034 -75.612
ATOM    604  CG1 VAL R  35      23.891   1.966 -75.372
ATOM    605  CG2 VAL R  35      22.850   3.958 -74.411
ATOM    615  N   GLU R  36      24.226   2.686 -78.720
ATOM    616  CA  GLU R  36      24.367   1.939 -79.959
ATOM    617  C   GLU R  36      25.560   1.004 -79.810
ATOM    618  O   GLU R  36      26.437   1.257 -78.981
ATOM    619  CB  GLU R  36      24.651   2.952 -81.055
ATOM    620  CG  GLU R  36      24.898   2.426 -82.461
ATOM    621  CD  GLU R  36      25.514   3.483 -83.358
ATOM    622  OE1 GLU R  36      26.701   3.768 -83.209
ATOM    623  OE2 GLU R  36      24.793   4.047 -84.184
ATOM    630  N   LYS R  37      25.637  -0.093 -80.567
ATOM    631  CA  LYS R  37      26.860  -0.878 -80.597
ATOM    632  C   LYS R  37      27.852  -0.216 -81.540
ATOM    633  O   LYS R  37      27.487   0.294 -82.602
ATOM    634  CB  LYS R  37      26.628  -2.315 -81.057
ATOM    635  CG  LYS R  37      27.853  -3.173 -80.744
ATOM    636  CD  LYS R  37      27.774  -4.607 -81.226
ATOM    637  CE  LYS R  37      27.878  -4.711 -82.736
ATOM    638  NZ  LYS R  37      27.970  -6.107 -83.111
ATOM    652  N   ALA R  38      29.115  -0.197 -81.124
ATOM    653  CA  ALA R  38      30.203   0.145 -82.020
ATOM    654  C   ALA R  38      30.418  -1.064 -82.932
ATOM    655  O   ALA R  38      30.714  -2.157 -82.434
ATOM    656  CB  ALA R  38      31.446   0.376 -81.183
ATOM    662  N   PRO R  39      30.238  -0.945 -84.258
ATOM    663  CA  PRO R  39      30.274  -2.061 -85.200
ATOM    664  C   PRO R  39      31.523  -2.929 -85.171
ATOM    665  O   PRO R  39      32.625  -2.479 -84.860
ATOM    666  CB  PRO R  39      30.072  -1.390 -86.546
ATOM    667  CG  PRO R  39      30.589   0.006 -86.335
ATOM    668  CD  PRO R  39      30.026   0.314 -84.960
ATOM    676  N   LYS R  40      31.303  -4.210 -85.491
ATOM    677  CA  LYS R  40      32.301  -5.279 -85.453
ATOM    678  C   LYS R  40      32.646  -5.767 -84.045
ATOM    679  O   LYS R  40      33.475  -6.666 -83.885
ATOM    680  CB  LYS R  40      33.585  -4.960 -86.246
ATOM    681  CG  LYS R  40      33.347  -4.597 -87.707
ATOM    682  CD  LYS R  40      34.654  -4.147 -88.339
ATOM    683  CE  LYS R  40      34.413  -3.421 -89.656
ATOM    684  NZ  LYS R  40      33.701  -2.172 -89.445
ATOM    698  N   ALA R  41      32.029  -5.213 -82.993
ATOM    699  CA  ALA R  41      32.130  -5.799 -81.663
ATOM    700  C   ALA R  41      31.321  -7.091 -81.574
ATOM    701  O   ALA R  41      30.270  -7.229 -82.207
ATOM    702  CB  ALA R  41      31.591  -4.835 -80.620
ATOM    708  N   ARG R  42      31.770  -8.036 -80.750
ATOM    709  CA  ARG R  42      31.258  -9.405 -80.733
ATOM    710  C   ARG R  42      29.836  -9.653 -80.214
ATOM    711  O   ARG R  42      29.492 -10.786 -79.867
ATOM    712  CB  ARG R  42      32.234 -10.264 -79.934
ATOM    713  CG  ARG R  42      33.629 -10.396 -80.529
ATOM    714  CD  ARG R  42      34.557 -11.124 -79.565
ATOM    715  NE  ARG R  42      34.196 -12.522 -79.382
ATOM    716  CZ  ARG R  42      33.813 -13.030 -78.208
ATOM    717  NH1 ARG R  42      33.664 -12.273 -77.123
ATOM    718  NH2 ARG R  42      33.572 -14.332 -78.136
ATOM    732  N   ILE R  43      28.950  -8.654 -80.167
ATOM    733  CA  ILE R  43      27.663  -8.792 -79.494
ATOM    734  C   ILE R  43      26.497  -8.267 -80.326
ATOM    735  O   ILE R  43      26.689  -7.781 -81.444
ATOM    736  CB  ILE R  43      27.683  -8.149 -78.080
ATOM    737  CG1 ILE R  43      28.316  -6.758 -78.057
ATOM    738  CG2 ILE R  43      28.307  -9.118 -77.080
ATOM    751  N   GLY R  44      25.271  -8.373 -79.807
ATOM    752  CA  GLY R  44      24.084  -7.920 -80.517
ATOM    753  C   GLY R  44      23.948  -6.405 -80.511
ATOM    754  O   GLY R  44      24.360  -5.729 -79.566
ATOM    758  N   ASP R  45      23.360  -5.865 -81.581
ATOM    759  CA  ASP R  45      23.146  -4.430 -81.714
ATOM    760  C   ASP R  45      21.830  -4.015 -81.081
ATOM    761  O   ASP R  45      20.765  -4.508 -81.466
ATOM    762  CB  ASP R  45      23.103  -3.991 -83.178
ATOM    763  CG  ASP R  45      24.419  -4.082 -83.927
ATOM    764  OD1 ASP R  45      25.065  -3.050 -84.101
ATOM    765  OD2 ASP R  45      24.778  -5.182 -84.348
ATOM    770  N   LEU R  46      21.866  -3.110 -80.103
ATOM    771  CA  LEU R  46      20.645  -2.540 -79.564
ATOM    772  C   LEU R  46      19.996  -1.586 -80.546
ATOM    773  O   LEU R  46      20.379  -0.427 -80.715
ATOM    774  CB  LEU R  46      20.866  -1.854 -78.220
ATOM    775  CG  LEU R  46      21.062  -2.751 -77.009
ATOM    776  CD1 LEU R  46      21.409  -1.913 -75.794
ATOM    777  CD2 LEU R  46      19.826  -3.598 -76.755
ATOM    789  N   ASP R  47      19.005  -2.137 -81.246
ATOM    790  CA  ASP R  47      18.152  -1.352 -82.126
ATOM    791  C   ASP R  47      17.249  -0.367 -81.387
ATOM    792  O   ASP R  47      16.681   0.527 -82.007
ATOM    793  CB  ASP R  47      17.313  -2.279 -83.004
ATOM    794  CG  ASP R  47      16.486  -1.554 -84.063
ATOM    795  OD1 ASP R  47      17.072  -0.946 -84.960
ATOM    796  OD2 ASP R  47      15.260  -1.629 -84.000
ATOM    801  N   LYS R  48      17.117  -0.519 -80.062
ATOM    802  CA  LYS R  48      16.296   0.354 -79.234
ATOM    803  C   LYS R  48      16.756   1.812 -79.273
ATOM    804  O   LYS R  48      15.925   2.716 -79.355
ATOM    805  CB  LYS R  48      16.299  -0.160 -77.794
ATOM    806  CG  LYS R  48      15.155   0.405 -76.964
ATOM    807  CD  LYS R  48      15.278   0.058 -75.489
ATOM    808  CE  LYS R  48      14.095   0.694 -74.795
ATOM    809  NZ  LYS R  48      14.303   0.968 -73.387
ATOM    823  N   LYS R  49      18.078   2.044 -79.221
ATOM    824  CA  LYS R  49      18.713   3.357 -79.349
ATOM    825  C   LYS R  49      18.376   4.431 -78.321
ATOM    826  O   LYS R  49      19.249   4.858 -77.562
ATOM    827  CB  LYS R  49      18.536   3.948 -80.752
ATOM    828  CG  LYS R  49      19.118   3.142 -81.902
ATOM    829  CD  LYS R  49      20.634   3.042 -81.825
ATOM    830  CE  LYS R  49      21.184   2.256 -83.007
ATOM    831  NZ  LYS R  49      20.613   0.923 -83.051
ATOM    845  N   LYS R  50      17.122   4.887 -78.292
ATOM    846  CA  LYS R  50      16.676   5.973 -77.439
ATOM    847  C   LYS R  50      16.528   5.517 -75.990
ATOM    848  O   LYS R  50      15.628   4.752 -75.635
ATOM    849  CB  LYS R  50      15.351   6.504 -78.005
ATOM    850  CG  LYS R  50      14.767   7.740 -77.327
ATOM    851  CD  LYS R  50      15.583   9.004 -77.566
ATOM    852  CE  LYS R  50      15.374   9.627 -78.946
ATOM    853  NZ  LYS R  50      14.018  10.121 -79.084
ATOM    867  N   TYR R  51      17.458   5.967 -75.151
ATOM    868  CA  TYR R  51      17.413   5.690 -73.727
ATOM    869  C   TYR R  51      17.283   6.969 -72.923
ATOM    870  O   TYR R  51      17.776   8.037 -73.296
ATOM    871  CB  TYR R  51      18.656   4.931 -73.265
ATOM    872  CG  TYR R  51      18.672   3.479 -73.714
ATOM    873  CD1 TYR R  51      18.102   2.509 -72.915
ATOM    874  CD2 TYR R  51      19.236   3.140 -74.926
ATOM    875  CE1 TYR R  51      18.082   1.199 -73.343
ATOM    876  CE2 TYR R  51      19.217   1.833 -75.360
ATOM    877  CZ  TYR R  51      18.630   0.874 -74.566
ATOM    878  OH  TYR R  51      18.581  -0.429 -75.013
ATOM    888  N   LEU R  52      16.589   6.855 -71.796
ATOM    889  CA  LEU R  52      16.454   7.969 -70.884
ATOM    890  C   LEU R  52      16.944   7.485 -69.537
ATOM    891  O   LEU R  52      16.561   6.409 -69.068
ATOM    892  CB  LEU R  52      14.997   8.397 -70.826
ATOM    893  CG  LEU R  52      14.622   9.707 -70.161
ATOM    894  CD1 LEU R  52      15.471  10.842 -70.689
ATOM    895  CD2 LEU R  52      13.157   9.996 -70.414
ATOM    907  N   VAL R  53      17.847   8.255 -68.936
ATOM    908  CA  VAL R  53      18.455   7.869 -67.674
ATOM    909  C   VAL R  53      18.312   8.977 -66.642
ATOM    910  O   VAL R  53      18.236  10.146 -67.020
ATOM    911  CB  VAL R  53      19.950   7.498 -67.842
ATOM    912  CG1 VAL R  53      20.104   6.179 -68.560
ATOM    913  CG2 VAL R  53      20.720   8.535 -68.630
ATOM    923  N   PRO R  54      18.217   8.679 -65.340
ATOM    924  CA  PRO R  54      18.329   9.671 -64.279
ATOM    925  C   PRO R  54      19.708  10.319 -64.273
ATOM    926  O   PRO R  54      20.723   9.633 -64.407
ATOM    927  CB  PRO R  54      18.098   8.852 -63.027
ATOM    928  CG  PRO R  54      17.110   7.815 -63.489
ATOM    929  CD  PRO R  54      17.735   7.411 -64.811
ATOM    937  N   SER R  55      19.770  11.640 -64.101
ATOM    938  CA  SER R  55      21.022  12.384 -64.013
ATOM    939  C   SER R  55      21.977  11.851 -62.944
ATOM    940  O   SER R  55      23.201  11.887 -63.092
ATOM    941  CB  SER R  55      20.692  13.850 -63.746
ATOM    942  OG  SER R  55      19.671  14.305 -64.629
ATOM    948  N   ASP R  56      21.408  11.299 -61.866
ATOM    949  CA  ASP R  56      22.182  10.715 -60.780
ATOM    950  C   ASP R  56      22.588   9.259 -61.006
ATOM    951  O   ASP R  56      23.319   8.697 -60.187
ATOM    952  CB  ASP R  56      21.392  10.850 -59.476
ATOM    953  CG  ASP R  56      22.156  10.453 -58.214
ATOM    954  OD1 ASP R  56      23.224  11.014 -57.960
ATOM    955  OD2 ASP R  56      21.659   9.615 -57.465
ATOM    960  N   LEU R  57      22.164   8.622 -62.105
ATOM    961  CA  LEU R  57      22.459   7.214 -62.340
ATOM    962  C   LEU R  57      23.951   7.032 -62.582
ATOM    963  O   LEU R  57      24.580   7.754 -63.360
ATOM    964  CB  LEU R  57      21.682   6.681 -63.539
ATOM    965  CG  LEU R  57      21.599   5.174 -63.742
ATOM    966  CD1 LEU R  57      20.483   4.592 -62.894
ATOM    967  CD2 LEU R  57      21.308   4.854 -65.193
ATOM    979  N   THR R  58      24.523   6.081 -61.854
ATOM    980  CA  THR R  58      25.946   5.800 -61.924
ATOM    981  C   THR R  58      26.246   4.944 -63.153
ATOM    982  O   THR R  58      25.440   4.081 -63.519
ATOM    983  CB  THR R  58      26.361   5.064 -60.637
ATOM    984  OG1 THR R  58      25.527   5.550 -59.586
ATOM    985  CG2 THR R  58      27.805   5.329 -60.270
ATOM    993  N   VAL R  59      27.411   5.138 -63.786
ATOM    994  CA  VAL R  59      27.799   4.401 -64.989
ATOM    995  C   VAL R  59      27.729   2.887 -64.807
ATOM    996  O   VAL R  59      27.232   2.183 -65.686
ATOM    997  CB  VAL R  59      29.203   4.829 -65.486
ATOM    998  CG1 VAL R  59      29.600   4.106 -66.759
ATOM    999  CG2 VAL R  59      29.253   6.311 -65.785
ATOM   1009  N   GLY R  60      28.170   2.381 -63.650
ATOM   1010  CA  GLY R  60      28.058   0.967 -63.306
ATOM   1011  C   GLY R  60      26.630   0.430 -63.377
ATOM   1012  O   GLY R  60      26.395  -0.693 -63.827
ATOM   1016  N   GLN R  61      25.656   1.258 -62.983
ATOM   1017  CA  GLN R  61      24.253   0.867 -63.008
ATOM   1018  C   GLN R  61      23.773   0.771 -64.450
ATOM   1019  O   GLN R  61      23.075  -0.170 -64.834
ATOM   1020  CB  GLN R  61      23.385   1.882 -62.280
ATOM   1021  CG  GLN R  61      23.749   2.168 -60.829
ATOM   1022  CD  GLN R  61      22.727   3.072 -60.158
ATOM   1023  OE1 GLN R  61      21.533   2.802 -60.197
ATOM   1024  NE2 GLN R  61      23.103   4.172 -59.521
ATOM   1033  N   PHE R  62      24.189   1.739 -65.275
ATOM   1034  CA  PHE R  62      23.834   1.730 -66.684
ATOM   1035  C   PHE R  62      24.506   0.575 -67.421
ATOM   1036  O   PHE R  62      23.901  -0.008 -68.322
ATOM   1037  CB  PHE R  62      24.170   3.074 -67.324
ATOM   1038  CG  PHE R  62      23.406   3.384 -68.610
ATOM   1039  CD1 PHE R  62      22.145   2.860 -68.841
ATOM   1040  CD2 PHE R  62      23.974   4.228 -69.543
ATOM   1041  CE1 PHE R  62      21.465   3.182 -69.996
ATOM   1042  CE2 PHE R  62      23.281   4.553 -70.689
ATOM   1043  CZ  PHE R  62      22.029   4.032 -70.918
ATOM   1053  N   TYR R  63      25.738   0.211 -67.035
ATOM   1054  CA  TYR R  63      26.383  -1.011 -67.501
ATOM   1055  C   TYR R  63      25.511  -2.229 -67.256
ATOM   1056  O   TYR R  63      25.235  -2.981 -68.189
ATOM   1057  CB  TYR R  63      27.729  -1.251 -66.818
ATOM   1058  CG  TYR R  63      28.930  -0.649 -67.527
ATOM   1059  CD1 TYR R  63      29.267  -1.085 -68.791
ATOM   1060  CD2 TYR R  63      29.711   0.292 -66.887
ATOM   1061  CE1 TYR R  63      30.387  -0.581 -69.413
ATOM   1062  CE2 TYR R  63      30.833   0.798 -67.509
ATOM   1063  CZ  TYR R  63      31.161   0.362 -68.773
ATOM   1064  OH  TYR R  63      32.265   0.883 -69.422
ATOM   1074  N   PHE R  64      25.045  -2.384 -66.013
ATOM   1075  CA  PHE R  64      24.140  -3.459 -65.625
ATOM   1076  C   PHE R  64      22.879  -3.502 -66.488
ATOM   1077  O   PHE R  64      22.525  -4.561 -67.011
ATOM   1078  CB  PHE R  64      23.811  -3.276 -64.138
ATOM   1079  CG  PHE R  64      22.857  -4.283 -63.507
ATOM   1080  CD1 PHE R  64      23.120  -5.641 -63.562
ATOM   1081  CD2 PHE R  64      21.741  -3.819 -62.838
ATOM   1082  CE1 PHE R  64      22.266  -6.526 -62.938
ATOM   1083  CE2 PHE R  64      20.896  -4.712 -62.214
ATOM   1084  CZ  PHE R  64      21.157  -6.064 -62.262
ATOM   1094  N   LEU R  65      22.220  -2.355 -66.686
ATOM   1095  CA  LEU R  65      21.010  -2.304 -67.495
ATOM   1096  C   LEU R  65      21.273  -2.644 -68.957
ATOM   1097  O   LEU R  65      20.559  -3.472 -69.524
ATOM   1098  CB  LEU R  65      20.342  -0.935 -67.368
ATOM   1099  CG  LEU R  65      18.827  -0.766 -67.576
ATOM   1100  CD1 LEU R  65      18.395  -0.804 -69.034
ATOM   1101  CD2 LEU R  65      18.043  -1.739 -66.714
ATOM   1113  N   ILE R  66      22.297  -2.057 -69.589
ATOM   1114  CA  ILE R  66      22.598  -2.344 -70.989
ATOM   1115  C   ILE R  66      23.034  -3.795 -71.177
ATOM   1116  O   ILE R  66      22.646  -4.429 -72.158
ATOM   1117  CB  ILE R  66      23.600  -1.311 -71.567
ATOM   1118  CG1 ILE R  66      23.005   0.096 -71.537
ATOM   1119  CG2 ILE R  66      24.043  -1.628 -72.992
ATOM   1132  N   ARG R  67      23.786  -4.355 -70.223
ATOM   1133  CA  ARG R  67      24.046  -5.790 -70.168
ATOM   1134  C   ARG R  67      22.754  -6.596 -70.196
ATOM   1135  O   ARG R  67      22.595  -7.450 -71.069
ATOM   1136  CB  ARG R  67      24.859  -6.137 -68.929
ATOM   1137  CG  ARG R  67      26.358  -6.002 -69.140
ATOM   1138  CD  ARG R  67      27.066  -5.789 -67.810
ATOM   1139  NE  ARG R  67      28.384  -6.398 -67.808
ATOM   1140  CZ  ARG R  67      29.521  -5.785 -68.132
ATOM   1141  NH1 ARG R  67      29.581  -4.504 -68.489
ATOM   1142  NH2 ARG R  67      30.617  -6.526 -68.099
ATOM   1156  N   LYS R  68      21.786  -6.290 -69.323
ATOM   1157  CA  LYS R  68      20.486  -6.953 -69.356
ATOM   1158  C   LYS R  68      19.726  -6.758 -70.665
ATOM   1159  O   LYS R  68      19.072  -7.687 -71.136
ATOM   1160  CB  LYS R  68      19.610  -6.519 -68.190
ATOM   1161  CG  LYS R  68      20.135  -6.991 -66.840
ATOM   1162  CD  LYS R  68      19.180  -6.623 -65.712
ATOM   1163  CE  LYS R  68      19.079  -5.117 -65.531
ATOM   1164  NZ  LYS R  68      18.151  -4.794 -64.466
ATOM   1178  N   ARG R  69      19.833  -5.582 -71.294
ATOM   1179  CA  ARG R  69      19.271  -5.342 -72.621
ATOM   1180  C   ARG R  69      19.842  -6.282 -73.678
ATOM   1181  O   ARG R  69      19.096  -6.939 -74.405
ATOM   1182  CB  ARG R  69      19.524  -3.907 -73.066
ATOM   1183  CG  ARG R  69      18.753  -2.811 -72.354
ATOM   1184  CD  ARG R  69      17.280  -2.851 -72.721
ATOM   1185  NE  ARG R  69      16.604  -1.679 -72.191
ATOM   1186  CZ  ARG R  69      15.367  -1.724 -71.703
ATOM   1187  NH1 ARG R  69      14.663  -2.848 -71.683
ATOM   1188  NH2 ARG R  69      14.823  -0.612 -71.227
ATOM   1202  N   ILE R  70      21.172  -6.406 -73.742
ATOM   1203  CA  ILE R  70      21.823  -7.313 -74.689
ATOM   1204  C   ILE R  70      21.755  -8.761 -74.185
ATOM   1205  O   ILE R  70      22.152  -9.699 -74.878
ATOM   1206  CB  ILE R  70      23.300  -6.890 -74.923
ATOM   1207  CG1 ILE R  70      23.479  -5.389 -75.072
ATOM   1208  CG2 ILE R  70      23.829  -7.514 -76.215
ATOM   1221  N   HIS R  71      21.254  -8.957 -72.955
ATOM   1222  CA  HIS R  71      21.107 -10.251 -72.293
ATOM   1223  C   HIS R  71      22.446 -10.894 -71.931
ATOM   1224  O   HIS R  71      22.604 -12.111 -71.819
ATOM   1225  CB  HIS R  71      20.176 -11.201 -73.062
ATOM   1226  CG  HIS R  71      18.733 -10.717 -73.121
ATOM   1227  ND1 HIS R  71      18.268  -9.547 -73.540
ATOM   1228  CD2 HIS R  71      17.659 -11.483 -72.724
ATOM   1229  CE1 HIS R  71      16.969  -9.568 -73.417
ATOM   1230  NE2 HIS R  71      16.611 -10.729 -72.930
ATOM   1239  N   LEU R  72      23.425 -10.018 -71.699
ATOM   1240  CA  LEU R  72      24.749 -10.410 -71.261
ATOM   1241  C   LEU R  72      24.742 -10.585 -69.753
ATOM   1242  O   LEU R  72      24.404  -9.668 -68.998
ATOM   1243  CB  LEU R  72      25.784  -9.351 -71.632
ATOM   1244  CG  LEU R  72      25.965  -8.934 -73.084
ATOM   1245  CD1 LEU R  72      27.085  -7.913 -73.177
ATOM   1246  CD2 LEU R  72      26.261 -10.125 -73.981
ATOM   1258  N   ARG R  73      25.162 -11.759 -69.289
ATOM   1259  CA  ARG R  73      25.092 -12.104 -67.874
ATOM   1260  C   ARG R  73      26.227 -11.546 -67.012
ATOM   1261  O   ARG R  73      26.894 -12.267 -66.268
ATOM   1262  CB  ARG R  73      24.877 -13.628 -67.714
ATOM   1263  CG  ARG R  73      25.700 -14.574 -68.599
ATOM   1264  CD  ARG R  73      27.132 -14.775 -68.127
ATOM   1265  NE  ARG R  73      28.025 -14.964 -69.256
ATOM   1266  CZ  ARG R  73      29.264 -15.436 -69.128
ATOM   1267  NH1 ARG R  73      29.724 -15.884 -67.965
ATOM   1268  NH2 ARG R  73      30.059 -15.409 -70.189
ATOM   1282  N   ALA R  74      26.450 -10.226 -67.101
ATOM   1283  CA  ALA R  74      27.529  -9.493 -66.436
ATOM   1284  C   ALA R  74      28.970  -9.850 -66.794
ATOM   1285  O   ALA R  74      29.755  -8.980 -67.186
ATOM   1286  CB  ALA R  74      27.388  -9.519 -64.914
ATOM   1292  N   GLU R  75      29.343 -11.131 -66.705
ATOM   1293  CA  GLU R  75      30.690 -11.597 -67.011
ATOM   1294  C   GLU R  75      31.058 -11.475 -68.486
ATOM   1295  O   GLU R  75      32.235 -11.503 -68.850
ATOM   1296  CB  GLU R  75      30.860 -13.044 -66.551
ATOM   1297  CG  GLU R  75      30.416 -13.349 -65.117
ATOM   1298  CD  GLU R  75      31.050 -12.476 -64.041
ATOM   1299  OE1 GLU R  75      30.391 -11.545 -63.579
ATOM   1300  OE2 GLU R  75      32.194 -12.732 -63.666
ATOM   1307  N   ASP R  76      30.058 -11.331 -69.366
ATOM   1308  CA  ASP R  76      30.319 -11.004 -70.762
ATOM   1309  C   ASP R  76      30.664  -9.522 -70.761
ATOM   1310  O   ASP R  76      29.792  -8.652 -70.709
ATOM   1311  CB  ASP R  76      29.114 -11.221 -71.676
ATOM   1312  CG  ASP R  76      28.464 -12.589 -71.604
ATOM   1313  OD1 ASP R  76      29.053 -13.572 -72.059
ATOM   1314  OD2 ASP R  76      27.357 -12.668 -71.072
ATOM   1319  N   ALA R  77      31.972  -9.270 -70.741
ATOM   1320  CA  ALA R  77      32.521  -7.935 -70.571
ATOM   1321  C   ALA R  77      32.071  -6.864 -71.559
ATOM   1322  O   ALA R  77      32.567  -6.735 -72.680
ATOM   1323  CB  ALA R  77      34.041  -8.023 -70.595
ATOM   1329  N   LEU R  78      31.067  -6.107 -71.121
ATOM   1330  CA  LEU R  78      30.625  -4.931 -71.845
ATOM   1331  C   LEU R  78      31.383  -3.696 -71.374
ATOM   1332  O   LEU R  78      31.547  -3.469 -70.168
ATOM   1333  CB  LEU R  78      29.132  -4.736 -71.625
ATOM   1334  CG  LEU R  78      28.449  -3.549 -72.272
ATOM   1335  CD1 LEU R  78      28.397  -3.766 -73.764
ATOM   1336  CD2 LEU R  78      27.055  -3.371 -71.715
ATOM   1348  N   PHE R  79      31.823  -2.905 -72.356
ATOM   1349  CA  PHE R  79      32.537  -1.655 -72.148
ATOM   1350  C   PHE R  79      31.797  -0.528 -72.858
ATOM   1351  O   PHE R  79      31.275  -0.721 -73.959
ATOM   1352  CB  PHE R  79      33.946  -1.733 -72.734
ATOM   1353  CG  PHE R  79      34.841  -2.785 -72.096
ATOM   1354  CD1 PHE R  79      34.874  -4.066 -72.611
ATOM   1355  CD2 PHE R  79      35.631  -2.449 -71.014
ATOM   1356  CE1 PHE R  79      35.709  -5.007 -72.047
ATOM   1357  CE2 PHE R  79      36.460  -3.399 -70.455
ATOM   1358  CZ  PHE R  79      36.501  -4.676 -70.970
ATOM   1368  N   PHE R  80      31.721   0.653 -72.240
ATOM   1369  CA  PHE R  80      31.097   1.816 -72.859
ATOM   1370  C   PHE R  80      32.104   2.775 -73.471
ATOM   1371  O   PHE R  80      33.228   2.916 -72.987
ATOM   1372  CB  PHE R  80      30.277   2.616 -71.853
ATOM   1373  CG  PHE R  80      28.934   2.046 -71.417
ATOM   1374  CD1 PHE R  80      28.289   1.062 -72.145
ATOM   1375  CD2 PHE R  80      28.342   2.568 -70.284
ATOM   1376  CE1 PHE R  80      27.050   0.617 -71.741
ATOM   1377  CE2 PHE R  80      27.103   2.117 -69.888
ATOM   1378  CZ  PHE R  80      26.457   1.146 -70.617
ATOM   1388  N   PHE R  81      31.696   3.435 -74.555
ATOM   1389  CA  PHE R  81      32.463   4.513 -75.157
ATOM   1390  C   PHE R  81      31.563   5.736 -75.298
ATOM   1391  O   PHE R  81      30.900   5.965 -76.318
ATOM   1392  CB  PHE R  81      33.032   4.091 -76.521
ATOM   1393  CG  PHE R  81      34.035   2.950 -76.438
ATOM   1394  CD1 PHE R  81      35.380   3.230 -76.316
ATOM   1395  CD2 PHE R  81      33.592   1.640 -76.411
ATOM   1396  CE1 PHE R  81      36.275   2.200 -76.125
ATOM   1397  CE2 PHE R  81      34.494   0.622 -76.202
ATOM   1398  CZ  PHE R  81      35.832   0.900 -76.050
ATOM   1408  N   VAL R  82      31.544   6.537 -74.231
ATOM   1409  CA  VAL R  82      30.719   7.736 -74.147
ATOM   1410  C   VAL R  82      31.422   8.816 -74.953
ATOM   1411  O   VAL R  82      32.423   9.398 -74.522
ATOM   1412  CB  VAL R  82      30.539   8.173 -72.676
ATOM   1413  CG1 VAL R  82      29.684   9.424 -72.563
ATOM   1414  CG2 VAL R  82      29.888   7.072 -71.867
ATOM   1424  N   ASN R  83      30.899   9.067 -76.158
ATOM   1425  CA  ASN R  83      31.558   9.892 -77.167
ATOM   1426  C   ASN R  83      32.999   9.423 -77.390
ATOM   1427  O   ASN R  83      33.961  10.191 -77.368
ATOM   1428  CB  ASN R  83      31.525  11.379 -76.791
ATOM   1429  CG  ASN R  83      30.148  12.008 -76.651
ATOM   1430  OD1 ASN R  83      29.169  11.427 -76.182
ATOM   1431  ND2 ASN R  83      30.055  13.259 -77.058
ATOM   1438  N   ASN R  84      33.128   8.092 -77.506
ATOM   1439  CA  ASN R  84      34.394   7.370 -77.642
ATOM   1440  C   ASN R  84      35.233   7.272 -76.365
ATOM   1441  O   ASN R  84      36.057   6.364 -76.248
ATOM   1442  CB  ASN R  84      35.224   7.857 -78.848
ATOM   1443  CG  ASN R  84      36.465   7.034 -79.167
ATOM   1444  OD1 ASN R  84      37.571   7.558 -79.260
ATOM   1445  ND2 ASN R  84      36.357   5.727 -79.367
ATOM   1452  N   VAL R  85      35.029   8.123 -75.355
ATOM   1453  CA  VAL R  85      35.794   8.051 -74.115
ATOM   1454  C   VAL R  85      35.217   6.954 -73.223
ATOM   1455  O   VAL R  85      33.998   6.848 -73.074
ATOM   1456  CB  VAL R  85      35.771   9.422 -73.393
ATOM   1457  CG1 VAL R  85      36.622   9.414 -72.129
ATOM   1458  CG2 VAL R  85      36.251  10.536 -74.314
ATOM   1468  N   ILE R  86      36.072   6.113 -72.633
ATOM   1469  CA  ILE R  86      35.625   5.083 -71.700
ATOM   1470  C   ILE R  86      35.301   5.744 -70.359
ATOM   1471  O   ILE R  86      36.183   6.362 -69.757
ATOM   1472  CB  ILE R  86      36.690   3.971 -71.513
ATOM   1473  CG1 ILE R  86      37.160   3.403 -72.848
ATOM   1474  CG2 ILE R  86      36.119   2.847 -70.647
ATOM   1487  N   PRO R  87      34.059   5.682 -69.858
ATOM   1488  CA  PRO R  87      33.666   6.271 -68.585
ATOM   1489  C   PRO R  87      34.087   5.478 -67.348
ATOM   1490  O   PRO R  87      34.049   4.242 -67.351
ATOM   1491  CB  PRO R  87      32.161   6.347 -68.719
ATOM   1492  CG  PRO R  87      31.829   5.101 -69.497
ATOM   1493  CD  PRO R  87      32.907   5.128 -70.561
ATOM   1501  N   PRO R  88      34.521   6.140 -66.266
ATOM   1502  CA  PRO R  88      34.715   5.515 -64.961
ATOM   1503  C   PRO R  88      33.370   5.081 -64.393
ATOM   1504  O   PRO R  88      32.409   5.855 -64.377
ATOM   1505  CB  PRO R  88      35.320   6.634 -64.139
ATOM   1506  CG  PRO R  88      36.075   7.446 -65.160
ATOM   1507  CD  PRO R  88      35.057   7.497 -66.281
ATOM   1515  N   THR R  89      33.299   3.852 -63.879
ATOM   1516  CA  THR R  89      32.064   3.252 -63.386
ATOM   1517  C   THR R  89      31.315   4.044 -62.319
ATOM   1518  O   THR R  89      30.085   4.002 -62.234
ATOM   1519  CB  THR R  89      32.376   1.832 -62.883
ATOM   1520  OG1 THR R  89      33.610   1.925 -62.174
ATOM   1521  CG2 THR R  89      32.475   0.830 -64.021
ATOM   1529  N   SER R  90      32.078   4.793 -61.520
ATOM   1530  CA  SER R  90      31.530   5.631 -60.470
ATOM   1531  C   SER R  90      31.093   7.024 -60.931
ATOM   1532  O   SER R  90      30.703   7.836 -60.085
ATOM   1533  CB  SER R  90      32.557   5.734 -59.340
ATOM   1534  OG  SER R  90      32.035   6.340 -58.164
ATOM   1540  N   ALA R  91      31.150   7.363 -62.224
ATOM   1541  CA  ALA R  91      30.680   8.662 -62.685
ATOM   1542  C   ALA R  91      29.164   8.683 -62.846
ATOM   1543  O   ALA R  91      28.526   7.632 -62.966
ATOM   1544  CB  ALA R  91      31.302   8.994 -64.035
ATOM   1550  N   THR R  92      28.560   9.869 -62.821
ATOM   1551  CA  THR R  92      27.130  10.005 -63.021
ATOM   1552  C   THR R  92      26.764  10.429 -64.435
ATOM   1553  O   THR R  92      27.482  11.192 -65.094
ATOM   1554  CB  THR R  92      26.551  10.977 -61.978
ATOM   1555  OG1 THR R  92      27.439  12.089 -61.915
ATOM   1556  CG2 THR R  92      26.393  10.323 -60.614
ATOM   1564  N   MET R  93      25.610   9.933 -64.892
ATOM   1565  CA  MET R  93      25.051  10.259 -66.199
ATOM   1566  C   MET R  93      24.951  11.749 -66.484
ATOM   1567  O   MET R  93      25.248  12.198 -67.591
ATOM   1568  CB  MET R  93      23.670   9.641 -66.346
ATOM   1569  CG  MET R  93      23.650   8.128 -66.477
ATOM   1570  SD  MET R  93      24.418   7.523 -67.998
ATOM   1571  CE  MET R  93      25.768   6.641 -67.273
ATOM   1581  N   GLY R  94      24.569  12.531 -65.471
ATOM   1582  CA  GLY R  94      24.507  13.981 -65.571
ATOM   1583  C   GLY R  94      25.868  14.608 -65.836
ATOM   1584  O   GLY R  94      25.968  15.587 -66.580
ATOM   1588  N   GLN R  95      26.941  14.064 -65.250
ATOM   1589  CA  GLN R  95      28.276  14.588 -65.499
ATOM   1590  C   GLN R  95      28.761  14.246 -66.894
ATOM   1591  O   GLN R  95      29.314  15.101 -67.592
ATOM   1592  CB  GLN R  95      29.285  14.116 -64.459
ATOM   1593  CG  GLN R  95      29.112  14.780 -63.098
ATOM   1594  CD  GLN R  95      29.121  16.304 -63.132
ATOM   1595  OE1 GLN R  95      28.190  16.950 -62.654
ATOM   1596  NE2 GLN R  95      30.119  16.960 -63.710
ATOM   1605  N   LEU R  96      28.510  13.003 -67.320
ATOM   1606  CA  LEU R  96      28.799  12.590 -68.686
ATOM   1607  C   LEU R  96      28.049  13.439 -69.700
ATOM   1608  O   LEU R  96      28.628  13.879 -70.690
ATOM   1609  CB  LEU R  96      28.452  11.128 -68.913
ATOM   1610  CG  LEU R  96      29.223  10.055 -68.163
ATOM   1611  CD1 LEU R  96      28.667   8.702 -68.547
ATOM   1612  CD2 LEU R  96      30.712  10.115 -68.472
ATOM   1624  N   TYR R  97      26.766  13.711 -69.437
ATOM   1625  CA  TYR R  97      25.957  14.587 -70.270
ATOM   1626  C   TYR R  97      26.589  15.968 -70.375
ATOM   1627  O   TYR R  97      26.958  16.376 -71.475
ATOM   1628  CB  TYR R  97      24.545  14.673 -69.695
ATOM   1629  CG  TYR R  97      23.539  15.411 -70.566
ATOM   1630  CD1 TYR R  97      23.160  16.697 -70.236
ATOM   1631  CD2 TYR R  97      22.969  14.770 -71.648
ATOM   1632  CE1 TYR R  97      22.186  17.336 -70.972
ATOM   1633  CE2 TYR R  97      21.993  15.403 -72.385
ATOM   1634  CZ  TYR R  97      21.600  16.675 -72.029
ATOM   1635  OH  TYR R  97      20.588  17.298 -72.726
ATOM   1645  N   GLN R  98      26.782  16.664 -69.246
ATOM   1646  CA  GLN R  98      27.366  18.004 -69.233
ATOM   1647  C   GLN R  98      28.687  18.110 -69.979
ATOM   1648  O   GLN R  98      28.881  19.011 -70.794
ATOM   1649  CB  GLN R  98      27.592  18.473 -67.806
ATOM   1650  CG  GLN R  98      26.331  18.811 -67.031
ATOM   1651  CD  GLN R  98      26.618  18.958 -65.547
ATOM   1652  OE1 GLN R  98      26.772  20.050 -65.008
ATOM   1653  NE2 GLN R  98      26.700  17.836 -64.850
ATOM   1662  N   GLU R  99      29.577  17.148 -69.730
ATOM   1663  CA  GLU R  99      30.900  17.151 -70.328
ATOM   1664  C   GLU R  99      30.943  16.693 -71.783
ATOM   1665  O   GLU R  99      31.753  17.200 -72.560
ATOM   1666  CB  GLU R  99      31.820  16.292 -69.474
ATOM   1667  CG  GLU R  99      32.045  16.882 -68.081
ATOM   1668  CD  GLU R  99      32.390  15.871 -66.993
ATOM   1669  OE1 GLU R  99      31.869  16.010 -65.884
ATOM   1670  OE2 GLU R  99      33.184  14.959 -67.227
ATOM   1677  N   HIS R 100      30.098  15.739 -72.188
ATOM   1678  CA  HIS R 100      30.214  15.146 -73.513
ATOM   1679  C   HIS R 100      29.156  15.582 -74.524
ATOM   1680  O   HIS R 100      29.402  15.464 -75.728
ATOM   1681  CB  HIS R 100      30.230  13.609 -73.445
ATOM   1682  CG  HIS R 100      31.375  12.929 -72.697
ATOM   1683  ND1 HIS R 100      32.158  11.948 -73.137
ATOM   1684  CD2 HIS R 100      31.719  13.180 -71.388
ATOM   1685  CE1 HIS R 100      32.957  11.610 -72.162
ATOM   1686  NE2 HIS R 100      32.687  12.347 -71.116
ATOM   1695  N   HIS R 101      27.968  16.078 -74.137
ATOM   1696  CA  HIS R 101      26.941  16.420 -75.121
ATOM   1697  C   HIS R 101      27.344  17.605 -75.993
ATOM   1698  O   HIS R 101      27.632  18.708 -75.522
ATOM   1699  CB  HIS R 101      25.545  16.616 -74.498
ATOM   1700  CG  HIS R 101      25.277  17.936 -73.782
ATOM   1701  ND1 HIS R 101      25.953  18.494 -72.791
ATOM   1702  CD2 HIS R 101      24.243  18.778 -74.118
ATOM   1703  CE1 HIS R 101      25.387  19.635 -72.512
ATOM   1704  NE2 HIS R 101      24.361  19.799 -73.310
ATOM   1713  N   GLU R 102      27.348  17.395 -77.307
ATOM   1714  CA  GLU R 102      27.998  18.326 -78.217
ATOM   1715  C   GLU R 102      27.005  19.384 -78.693
ATOM   1716  O   GLU R 102      26.679  19.474 -79.879
ATOM   1717  CB  GLU R 102      28.597  17.545 -79.395
ATOM   1718  CG  GLU R 102      29.464  16.325 -79.048
ATOM   1719  CD  GLU R 102      30.804  16.533 -78.340
ATOM   1720  OE1 GLU R 102      31.484  15.532 -78.103
ATOM   1721  OE2 GLU R 102      31.197  17.664 -78.047
ATOM   1728  N   GLU R 103      26.470  20.167 -77.742
ATOM   1729  CA  GLU R 103      25.439  21.192 -77.950
ATOM   1730  C   GLU R 103      24.062  20.649 -78.355
ATOM   1731  O   GLU R 103      23.026  21.146 -77.907
ATOM   1732  CB  GLU R 103      25.922  22.295 -78.906
ATOM   1733  CG  GLU R 103      25.039  23.536 -78.950
ATOM   1734  CD  GLU R 103      25.505  24.603 -79.925
ATOM   1735  OE1 GLU R 103      26.235  25.502 -79.508
ATOM   1736  OE2 GLU R 103      25.141  24.537 -81.098
ATOM   1743  N   ASP R 104      24.012  19.611 -79.192
ATOM   1744  CA  ASP R 104      22.839  18.809 -79.527
ATOM   1745  C   ASP R 104      21.931  18.266 -78.414
ATOM   1746  O   ASP R 104      21.114  17.396 -78.710
ATOM   1747  CB  ASP R 104      23.332  17.603 -80.353
ATOM   1748  CG  ASP R 104      23.988  16.486 -79.539
ATOM   1749  OD1 ASP R 104      24.807  16.773 -78.659
ATOM   1750  OD2 ASP R 104      23.685  15.320 -79.777
ATOM   1755  N   PHE R 105      22.036  18.690 -77.148
ATOM   1756  CA  PHE R 105      21.258  18.168 -76.028
ATOM   1757  C   PHE R 105      21.080  16.658 -75.862
ATOM   1758  O   PHE R 105      20.149  16.190 -75.199
ATOM   1759  CB  PHE R 105      19.919  18.895 -75.937
ATOM   1760  CG  PHE R 105      19.997  20.219 -75.196
ATOM   1761  CD1 PHE R 105      20.101  21.404 -75.896
ATOM   1762  CD2 PHE R 105      19.941  20.234 -73.816
ATOM   1763  CE1 PHE R 105      20.143  22.601 -75.211
ATOM   1764  CE2 PHE R 105      19.984  21.435 -73.140
ATOM   1765  CZ  PHE R 105      20.084  22.619 -73.835
ATOM   1775  N   PHE R 106      22.015  15.867 -76.386
ATOM   1776  CA  PHE R 106      21.906  14.422 -76.358
ATOM   1777  C   PHE R 106      23.274  13.818 -76.131
ATOM   1778  O   PHE R 106      24.270  14.250 -76.718
ATOM   1779  CB  PHE R 106      21.357  13.900 -77.674
ATOM   1780  CG  PHE R 106      19.932  13.389 -77.589
ATOM   1781  CD1 PHE R 106      18.882  14.233 -77.880
ATOM   1782  CD2 PHE R 106      19.696  12.074 -77.247
ATOM   1783  CE1 PHE R 106      17.591  13.754 -77.840
ATOM   1784  CE2 PHE R 106      18.400  11.604 -77.210
ATOM   1785  CZ  PHE R 106      17.348  12.442 -77.507
ATOM   1795  N   LEU R 107      23.314  12.824 -75.250
ATOM   1796  CA  LEU R 107      24.548  12.124 -74.948
ATOM   1797  C   LEU R 107      24.593  10.859 -75.798
ATOM   1798  O   LEU R 107      23.543  10.280 -76.088
ATOM   1799  CB  LEU R 107      24.540  11.835 -73.446
ATOM   1800  CG  LEU R 107      25.786  11.405 -72.677
ATOM   1801  CD1 LEU R 107      26.008   9.909 -72.714
ATOM   1802  CD2 LEU R 107      26.997  12.183 -73.146
ATOM   1814  N   TYR R 108      25.771  10.400 -76.235
ATOM   1815  CA  TYR R 108      25.834   9.220 -77.084
ATOM   1816  C   TYR R 108      26.916   8.215 -76.716
ATOM   1817  O   TYR R 108      28.103   8.534 -76.610
ATOM   1818  CB  TYR R 108      25.872   9.598 -78.573
ATOM   1819  CG  TYR R 108      26.947  10.578 -79.030
ATOM   1820  CD1 TYR R 108      26.763  11.937 -78.860
ATOM   1821  CD2 TYR R 108      28.072  10.109 -79.678
ATOM   1822  CE1 TYR R 108      27.686  12.831 -79.356
ATOM   1823  CE2 TYR R 108      29.002  10.998 -80.174
ATOM   1824  CZ  TYR R 108      28.803  12.352 -80.008
ATOM   1825  OH  TYR R 108      29.739  13.244 -80.490
ATOM   1835  N   ILE R 109      26.481   6.973 -76.498
ATOM   1836  CA  ILE R 109      27.364   5.911 -76.047
ATOM   1837  C   ILE R 109      27.391   4.802 -77.087
ATOM   1838  O   ILE R 109      26.356   4.229 -77.441
ATOM   1839  CB  ILE R 109      26.905   5.318 -74.690
ATOM   1840  CG1 ILE R 109      26.752   6.378 -73.609
ATOM   1841  CG2 ILE R 109      27.895   4.250 -74.238
ATOM   1854  N   ALA R 110      28.586   4.499 -77.588
ATOM   1855  CA  ALA R 110      28.764   3.289 -78.368
ATOM   1856  C   ALA R 110      29.322   2.240 -77.424
ATOM   1857  O   ALA R 110      30.295   2.501 -76.717
ATOM   1858  CB  ALA R 110      29.769   3.501 -79.483
ATOM   1864  N   TYR R 111      28.703   1.070 -77.324
ATOM   1865  CA  TYR R 111      29.248   0.023 -76.482
ATOM   1866  C   TYR R 111      30.053  -0.988 -77.286
ATOM   1867  O   TYR R 111      29.898  -1.091 -78.506
ATOM   1868  CB  TYR R 111      28.154  -0.642 -75.637
ATOM   1869  CG  TYR R 111      27.035  -1.350 -76.389
ATOM   1870  CD1 TYR R 111      27.227  -2.623 -76.885
ATOM   1871  CD2 TYR R 111      25.816  -0.727 -76.550
ATOM   1872  CE1 TYR R 111      26.212  -3.270 -77.548
ATOM   1873  CE2 TYR R 111      24.796  -1.368 -77.218
ATOM   1874  CZ  TYR R 111      25.009  -2.632 -77.718
ATOM   1875  OH  TYR R 111      24.015  -3.268 -78.422
ATOM   1885  N   SER R 112      30.907  -1.751 -76.608
ATOM   1886  CA  SER R 112      31.697  -2.788 -77.245
ATOM   1887  C   SER R 112      31.859  -3.944 -76.270
ATOM   1888  O   SER R 112      31.729  -3.785 -75.054
ATOM   1889  CB  SER R 112      33.066  -2.221 -77.626
ATOM   1890  OG  SER R 112      33.961  -3.142 -78.242
ATOM   1896  N   ASP R 113      32.105  -5.133 -76.820
ATOM   1897  CA  ASP R 113      32.500  -6.286 -76.020
ATOM   1898  C   ASP R 113      34.018  -6.321 -75.859
ATOM   1899  O   ASP R 113      34.573  -7.140 -75.128
ATOM   1900  CB  ASP R 113      31.999  -7.566 -76.691
ATOM   1901  CG  ASP R 113      32.384  -8.868 -75.992
ATOM   1902  OD1 ASP R 113      33.242  -9.580 -76.521
ATOM   1903  OD2 ASP R 113      31.796  -9.195 -74.962
ATOM   1908  N   GLU R 114      34.724  -5.448 -76.583
ATOM   1909  CA  GLU R 114      36.168  -5.357 -76.480
ATOM   1910  C   GLU R 114      36.487  -4.051 -75.769
ATOM   1911  O   GLU R 114      35.695  -3.106 -75.787
ATOM   1912  CB  GLU R 114      36.866  -5.334 -77.852
ATOM   1913  CG  GLU R 114      36.067  -5.618 -79.131
ATOM   1914  CD  GLU R 114      35.421  -6.994 -79.212
ATOM   1915  OE1 GLU R 114      36.136  -7.992 -79.262
ATOM   1916  OE2 GLU R 114      34.190  -7.062 -79.224
ATOM   1923  N   SER R 115      37.657  -3.979 -75.136
ATOM   1924  CA  SER R 115      38.178  -2.731 -74.593
ATOM   1925  C   SER R 115      38.525  -1.718 -75.682
ATOM   1926  O   SER R 115      38.646  -0.516 -75.442
ATOM   1927  CB  SER R 115      39.397  -3.063 -73.747
ATOM   1928  OG  SER R 115      40.166  -4.095 -74.359
ATOM   1934  N   VAL R 116      38.719  -2.230 -76.900
ATOM   1935  CA  VAL R 116      38.885  -1.414 -78.088
ATOM   1936  C   VAL R 116      37.506  -1.028 -78.623
ATOM   1937  O   VAL R 116      36.546  -1.809 -78.593
ATOM   1938  CB  VAL R 116      39.697  -2.202 -79.151
ATOM   1939  CG1 VAL R 116      39.994  -1.360 -80.386
ATOM   1940  CG2 VAL R 116      41.015  -2.706 -78.575
ATOM   1950  N   TYR R 117      37.414   0.221 -79.087
ATOM   1951  CA  TYR R 117      36.247   0.717 -79.801
ATOM   1952  C   TYR R 117      36.032  -0.083 -81.080
ATOM   1953  O   TYR R 117      36.960  -0.311 -81.861
ATOM   1954  CB  TYR R 117      36.447   2.209 -80.115
ATOM   1955  CG  TYR R 117      35.344   2.871 -80.937
ATOM   1956  CD1 TYR R 117      34.102   3.115 -80.383
ATOM   1957  CD2 TYR R 117      35.587   3.199 -82.258
ATOM   1958  CE1 TYR R 117      33.093   3.645 -81.161
ATOM   1959  CE2 TYR R 117      34.579   3.724 -83.039
ATOM   1960  CZ  TYR R 117      33.330   3.921 -82.491
ATOM   1961  OH  TYR R 117      32.293   4.359 -83.301
ATOM   1971  N   GLY R 118      34.790  -0.518 -81.287
ATOM   1972  CA  GLY R 118      34.403  -1.203 -82.508
ATOM   1973  C   GLY R 118      34.465  -0.273 -83.712
ATOM   1974  O   GLY R 118      33.518   0.440 -84.059
ATOM   1978  N   LEU R 119      35.665  -0.213 -84.275
ATOM   1979  CA  LEU R 119      35.887   0.438 -85.551
ATOM   1980  C   LEU R 119      35.683  -0.598 -86.653
ATOM   1981  O   LEU R 119      36.361  -1.625 -86.632
ATOM   1982  CB  LEU R 119      37.307   1.012 -85.565
ATOM   1983  CG  LEU R 119      37.767   1.893 -86.722
ATOM   1984  CD1 LEU R 119      37.022   3.218 -86.729
ATOM   1985  CD2 LEU R 119      39.257   2.156 -86.601
ATOM   1986  OXT LEU R 119      34.838  -0.386 -87.526
