# Supplementary material for: Prediction of GABARAP interaction with the GABA type A receptor
Source: Proteins. 2018 Nov 4;86(12):1251–64. doi: 10.1002/prot.25589 (PMC6492159; doi:10.1002/prot.25589)
Supplement: Supplementary file 1 — Appendix S1: Supporting Information. [file PROT-86-1251-s001.tar › protein25589/m15039b.pdb]

ATOM     21  N   MET S   3      30.282  -0.878 -85.757
ATOM     22  CA  MET S   3      29.919  -1.663 -84.596
ATOM     23  C   MET S   3      28.528  -2.180 -84.916
ATOM     24  O   MET S   3      27.849  -1.562 -85.743
ATOM     25  CB  MET S   3      29.856  -0.799 -83.347
ATOM     26  CG  MET S   3      31.197  -0.409 -82.753
ATOM     27  SD  MET S   3      30.978   0.600 -81.267
ATOM     28  CE  MET S   3      30.449  -0.655 -80.136
ATOM     38  N   LYS S   4      28.113  -3.284 -84.303
ATOM     39  CA  LYS S   4      26.821  -3.880 -84.602
ATOM     40  C   LYS S   4      25.687  -3.255 -83.803
ATOM     41  O   LYS S   4      25.586  -3.413 -82.584
ATOM     42  CB  LYS S   4      26.856  -5.398 -84.413
ATOM     43  CG  LYS S   4      27.439  -6.185 -85.589
ATOM     44  CD  LYS S   4      28.923  -5.925 -85.840
ATOM     45  CE  LYS S   4      29.431  -6.659 -87.072
ATOM     46  NZ  LYS S   4      29.409  -8.098 -86.884
ATOM     60  N   PHE S   5      24.855  -2.486 -84.509
ATOM     61  CA  PHE S   5      23.672  -1.846 -83.950
ATOM     62  C   PHE S   5      22.551  -1.886 -84.973
ATOM     63  O   PHE S   5      22.816  -1.839 -86.176
ATOM     64  CB  PHE S   5      23.931  -0.380 -83.607
ATOM     65  CG  PHE S   5      24.809  -0.170 -82.385
ATOM     66  CD1 PHE S   5      26.154   0.091 -82.542
ATOM     67  CD2 PHE S   5      24.261  -0.285 -81.123
ATOM     68  CE1 PHE S   5      26.958   0.194 -81.429
ATOM     69  CE2 PHE S   5      25.075  -0.182 -80.017
ATOM     70  CZ  PHE S   5      26.424   0.045 -80.170
ATOM     80  N   VAL S   6      21.297  -1.985 -84.524
ATOM     81  CA  VAL S   6      20.171  -1.975 -85.449
ATOM     82  C   VAL S   6      19.343  -0.696 -85.415
ATOM     83  O   VAL S   6      19.371   0.047 -86.396
ATOM     84  CB  VAL S   6      19.291  -3.254 -85.385
ATOM     85  CG1 VAL S   6      20.039  -4.411 -86.029
ATOM     86  CG2 VAL S   6      18.883  -3.654 -83.976
ATOM     96  N   TYR S   7      18.651  -0.369 -84.312
ATOM     97  CA  TYR S   7      17.800   0.819 -84.182
ATOM     98  C   TYR S   7      18.484   2.099 -84.642
ATOM     99  O   TYR S   7      18.033   2.744 -85.585
ATOM    100  CB  TYR S   7      17.372   0.938 -82.716
ATOM    101  CG  TYR S   7      16.453   2.076 -82.283
ATOM    102  CD1 TYR S   7      15.097   1.850 -82.148
ATOM    103  CD2 TYR S   7      16.986   3.300 -81.925
ATOM    104  CE1 TYR S   7      14.282   2.832 -81.622
ATOM    105  CE2 TYR S   7      16.175   4.288 -81.412
ATOM    106  CZ  TYR S   7      14.830   4.041 -81.254
ATOM    107  OH  TYR S   7      14.021   5.023 -80.724
ATOM    117  N   LYS S   8      19.627   2.437 -84.040
ATOM    118  CA  LYS S   8      20.369   3.638 -84.404
ATOM    119  C   LYS S   8      21.127   3.566 -85.734
ATOM    120  O   LYS S   8      21.977   4.412 -86.028
ATOM    121  CB  LYS S   8      21.328   4.022 -83.282
ATOM    122  CG  LYS S   8      22.348   2.945 -82.950
ATOM    123  CD  LYS S   8      23.650   3.544 -82.453
ATOM    124  CE  LYS S   8      24.635   3.839 -83.584
ATOM    125  NZ  LYS S   8      24.212   4.925 -84.449
ATOM    139  N   GLU S   9      20.896   2.514 -86.516
ATOM    140  CA  GLU S   9      21.356   2.438 -87.890
ATOM    141  C   GLU S   9      20.133   2.559 -88.797
ATOM    142  O   GLU S   9      20.239   3.079 -89.906
ATOM    143  CB  GLU S   9      22.082   1.102 -88.076
ATOM    144  CG  GLU S   9      22.883   0.867 -89.362
ATOM    145  CD  GLU S   9      22.087   0.547 -90.625
ATOM    146  OE1 GLU S   9      21.121  -0.217 -90.558
ATOM    147  OE2 GLU S   9      22.455   1.052 -91.684
ATOM    154  N   GLU S  10      18.973   2.053 -88.365
ATOM    155  CA  GLU S  10      17.731   2.165 -89.119
ATOM    156  C   GLU S  10      17.139   3.566 -89.036
ATOM    157  O   GLU S  10      16.531   4.062 -89.985
ATOM    158  CB  GLU S  10      16.716   1.162 -88.591
ATOM    159  CG  GLU S  10      17.143  -0.286 -88.791
ATOM    160  CD  GLU S  10      16.254  -1.278 -88.061
ATOM    161  OE1 GLU S  10      16.479  -1.518 -86.874
ATOM    162  OE2 GLU S  10      15.336  -1.815 -88.679
ATOM    169  N   HIS S  11      17.293   4.202 -87.873
ATOM    170  CA  HIS S  11      16.887   5.583 -87.676
ATOM    171  C   HIS S  11      17.889   6.520 -88.338
ATOM    172  O   HIS S  11      19.081   6.456 -88.025
ATOM    173  CB  HIS S  11      16.777   5.917 -86.186
ATOM    174  CG  HIS S  11      15.509   5.401 -85.521
ATOM    175  ND1 HIS S  11      14.614   6.129 -84.873
ATOM    176  CD2 HIS S  11      15.094   4.089 -85.502
ATOM    177  CE1 HIS S  11      13.666   5.328 -84.473
ATOM    178  NE2 HIS S  11      13.961   4.107 -84.849
ATOM    187  N   PRO S  12      17.471   7.377 -89.280
ATOM    188  CA  PRO S  12      18.329   8.371 -89.917
ATOM    189  C   PRO S  12      18.842   9.421 -88.940
ATOM    190  O   PRO S  12      18.254   9.646 -87.876
ATOM    191  CB  PRO S  12      17.407   9.003 -90.942
ATOM    192  CG  PRO S  12      16.465   7.887 -91.302
ATOM    193  CD  PRO S  12      16.160   7.337 -89.922
ATOM    201  N   PHE S  13      19.918  10.101 -89.360
ATOM    202  CA  PHE S  13      20.566  11.183 -88.621
ATOM    203  C   PHE S  13      19.556  12.152 -88.014
ATOM    204  O   PHE S  13      19.567  12.408 -86.812
ATOM    205  CB  PHE S  13      21.501  11.928 -89.586
ATOM    206  CG  PHE S  13      22.512  12.880 -88.953
ATOM    207  CD1 PHE S  13      22.157  14.176 -88.620
ATOM    208  CD2 PHE S  13      23.807  12.445 -88.740
ATOM    209  CE1 PHE S  13      23.094  15.026 -88.069
ATOM    210  CE2 PHE S  13      24.738  13.305 -88.194
ATOM    211  CZ  PHE S  13      24.384  14.592 -87.856
ATOM    221  N   GLU S  14      18.622  12.625 -88.846
ATOM    222  CA  GLU S  14      17.558  13.527 -88.422
ATOM    223  C   GLU S  14      16.742  12.994 -87.250
ATOM    224  O   GLU S  14      16.446  13.737 -86.313
ATOM    225  CB  GLU S  14      16.627  13.817 -89.590
ATOM    226  CG  GLU S  14      17.310  14.539 -90.745
ATOM    227  CD  GLU S  14      16.401  14.747 -91.946
ATOM    228  OE1 GLU S  14      16.303  13.837 -92.768
ATOM    229  OE2 GLU S  14      15.799  15.813 -92.056
ATOM    236  N   LYS S  15      16.422  11.696 -87.264
ATOM    237  CA  LYS S  15      15.635  11.084 -86.206
ATOM    238  C   LYS S  15      16.450  10.955 -84.932
ATOM    239  O   LYS S  15      15.967  11.316 -83.857
ATOM    240  CB  LYS S  15      15.120   9.709 -86.625
ATOM    241  CG  LYS S  15      14.102   9.734 -87.757
ATOM    242  CD  LYS S  15      12.811  10.410 -87.323
ATOM    243  CE  LYS S  15      11.831  10.432 -88.483
ATOM    244  NZ  LYS S  15      10.592  11.068 -88.082
ATOM    258  N   ARG S  16      17.702  10.495 -85.047
ATOM    259  CA  ARG S  16      18.585  10.338 -83.895
ATOM    260  C   ARG S  16      18.819  11.666 -83.186
ATOM    261  O   ARG S  16      18.648  11.784 -81.969
ATOM    262  CB  ARG S  16      19.929   9.745 -84.302
ATOM    263  CG  ARG S  16      19.858   8.394 -84.999
ATOM    264  CD  ARG S  16      21.254   7.838 -85.243
ATOM    265  NE  ARG S  16      21.871   7.343 -84.019
ATOM    266  CZ  ARG S  16      23.086   7.707 -83.609
ATOM    267  NH1 ARG S  16      23.779   8.664 -84.206
ATOM    268  NH2 ARG S  16      23.647   7.021 -82.619
ATOM    282  N   ARG S  17      19.152  12.682 -83.991
ATOM    283  CA  ARG S  17      19.295  14.053 -83.532
ATOM    284  C   ARG S  17      18.027  14.577 -82.876
ATOM    285  O   ARG S  17      18.090  15.033 -81.735
ATOM    286  CB  ARG S  17      19.681  14.940 -84.710
ATOM    287  CG  ARG S  17      20.099  16.351 -84.341
ATOM    288  CD  ARG S  17      20.596  17.058 -85.585
ATOM    289  NE  ARG S  17      21.048  18.402 -85.269
ATOM    290  CZ  ARG S  17      21.837  19.107 -86.082
ATOM    291  NH1 ARG S  17      22.276  18.610 -87.235
ATOM    292  NH2 ARG S  17      22.183  20.333 -85.716
ATOM    306  N   SER S  18      16.870  14.485 -83.543
ATOM    307  CA  SER S  18      15.625  15.018 -83.001
ATOM    308  C   SER S  18      15.208  14.353 -81.697
ATOM    309  O   SER S  18      14.926  15.049 -80.721
ATOM    310  CB  SER S  18      14.490  14.915 -84.009
ATOM    311  OG  SER S  18      14.779  15.638 -85.198
ATOM    317  N   GLU S  19      15.218  13.015 -81.655
ATOM    318  CA  GLU S  19      14.872  12.267 -80.453
ATOM    319  C   GLU S  19      15.816  12.600 -79.309
ATOM    320  O   GLU S  19      15.371  13.008 -78.236
ATOM    321  CB  GLU S  19      14.938  10.769 -80.704
ATOM    322  CG  GLU S  19      13.896  10.191 -81.654
ATOM    323  CD  GLU S  19      14.220   8.769 -82.087
ATOM    324  OE1 GLU S  19      14.403   8.538 -83.284
ATOM    325  OE2 GLU S  19      14.303   7.877 -81.235
ATOM    332  N   GLY S  20      17.127  12.488 -79.558
ATOM    333  CA  GLY S  20      18.135  12.736 -78.541
ATOM    334  C   GLY S  20      18.092  14.158 -78.007
ATOM    335  O   GLY S  20      18.158  14.370 -76.797
ATOM    339  N   GLU S  21      17.939  15.139 -78.902
ATOM    340  CA  GLU S  21      17.841  16.538 -78.513
ATOM    341  C   GLU S  21      16.589  16.783 -77.683
ATOM    342  O   GLU S  21      16.681  17.390 -76.618
ATOM    343  CB  GLU S  21      17.825  17.430 -79.744
ATOM    344  CG  GLU S  21      18.163  18.882 -79.452
ATOM    345  CD  GLU S  21      17.991  19.794 -80.654
ATOM    346  OE1 GLU S  21      16.983  20.504 -80.708
ATOM    347  OE2 GLU S  21      18.857  19.799 -81.529
ATOM    354  N   LYS S  22      15.427  16.281 -78.125
ATOM    355  CA  LYS S  22      14.170  16.425 -77.396
ATOM    356  C   LYS S  22      14.272  15.844 -75.988
ATOM    357  O   LYS S  22      13.796  16.433 -75.012
ATOM    358  CB  LYS S  22      13.046  15.766 -78.211
ATOM    359  CG  LYS S  22      11.628  15.884 -77.662
ATOM    360  CD  LYS S  22      11.227  14.638 -76.877
ATOM    361  CE  LYS S  22      10.061  14.930 -75.948
ATOM    362  NZ  LYS S  22      10.436  15.938 -74.972
ATOM    376  N   ILE S  23      14.919  14.679 -75.893
ATOM    377  CA  ILE S  23      15.254  14.068 -74.619
ATOM    378  C   ILE S  23      16.131  14.987 -73.772
ATOM    379  O   ILE S  23      15.754  15.296 -72.644
ATOM    380  CB  ILE S  23      15.887  12.683 -74.893
ATOM    381  CG1 ILE S  23      14.800  11.690 -75.295
ATOM    382  CG2 ILE S  23      16.717  12.167 -73.731
ATOM    395  N   ARG S  24      17.256  15.483 -74.301
ATOM    396  CA  ARG S  24      18.155  16.345 -73.542
ATOM    397  C   ARG S  24      17.502  17.634 -73.055
ATOM    398  O   ARG S  24      17.719  18.077 -71.927
ATOM    399  CB  ARG S  24      19.411  16.683 -74.350
ATOM    400  CG  ARG S  24      20.324  15.504 -74.703
ATOM    401  CD  ARG S  24      20.805  14.679 -73.507
ATOM    402  NE  ARG S  24      21.565  15.468 -72.548
ATOM    403  CZ  ARG S  24      21.086  15.776 -71.341
ATOM    404  NH1 ARG S  24      19.965  15.225 -70.883
ATOM    405  NH2 ARG S  24      21.760  16.632 -70.588
ATOM    419  N   LYS S  25      16.656  18.226 -73.904
ATOM    420  CA  LYS S  25      15.910  19.424 -73.551
ATOM    421  C   LYS S  25      14.830  19.169 -72.508
ATOM    422  O   LYS S  25      14.581  20.026 -71.659
ATOM    423  CB  LYS S  25      15.291  20.064 -74.791
ATOM    424  CG  LYS S  25      16.338  20.572 -75.781
ATOM    425  CD  LYS S  25      15.748  21.209 -77.037
ATOM    426  CE  LYS S  25      14.891  20.238 -77.840
ATOM    427  NZ  LYS S  25      14.595  20.776 -79.153
ATOM    441  N   LYS S  26      14.169  18.005 -72.543
ATOM    442  CA  LYS S  26      13.164  17.676 -71.542
ATOM    443  C   LYS S  26      13.795  17.252 -70.218
ATOM    444  O   LYS S  26      13.326  17.636 -69.144
ATOM    445  CB  LYS S  26      12.242  16.576 -72.064
ATOM    446  CG  LYS S  26      11.017  16.332 -71.192
ATOM    447  CD  LYS S  26      10.254  15.114 -71.673
ATOM    448  CE  LYS S  26       9.202  14.744 -70.643
ATOM    449  NZ  LYS S  26       8.805  13.361 -70.818
ATOM    463  N   TYR S  27      14.871  16.462 -70.263
ATOM    464  CA  TYR S  27      15.488  15.929 -69.058
ATOM    465  C   TYR S  27      16.933  16.426 -68.970
ATOM    466  O   TYR S  27      17.840  15.729 -69.438
ATOM    467  CB  TYR S  27      15.514  14.392 -69.055
ATOM    468  CG  TYR S  27      14.266  13.664 -69.523
ATOM    469  CD1 TYR S  27      13.221  13.429 -68.652
ATOM    470  CD2 TYR S  27      14.208  13.211 -70.825
ATOM    471  CE1 TYR S  27      12.112  12.736 -69.091
ATOM    472  CE2 TYR S  27      13.103  12.524 -71.270
ATOM    473  CZ  TYR S  27      12.062  12.298 -70.397
ATOM    474  OH  TYR S  27      10.936  11.637 -70.849
ATOM    484  N   PRO S  28      17.247  17.570 -68.341
ATOM    485  CA  PRO S  28      18.600  18.129 -68.255
ATOM    486  C   PRO S  28      19.684  17.172 -67.761
ATOM    487  O   PRO S  28      20.851  17.295 -68.135
ATOM    488  CB  PRO S  28      18.418  19.292 -67.304
ATOM    489  CG  PRO S  28      17.022  19.761 -67.618
ATOM    490  CD  PRO S  28      16.288  18.434 -67.661
ATOM    498  N   ASP S  29      19.311  16.184 -66.941
ATOM    499  CA  ASP S  29      20.248  15.171 -66.478
ATOM    500  C   ASP S  29      20.242  13.883 -67.298
ATOM    501  O   ASP S  29      21.205  13.122 -67.208
ATOM    502  CB  ASP S  29      19.974  14.840 -65.005
ATOM    503  CG  ASP S  29      20.955  13.838 -64.397
ATOM    504  OD1 ASP S  29      22.059  14.227 -64.025
ATOM    505  OD2 ASP S  29      20.621  12.657 -64.291
ATOM    510  N   ARG S  30      19.211  13.563 -68.085
ATOM    511  CA  ARG S  30      19.113  12.219 -68.638
ATOM    512  C   ARG S  30      19.438  12.119 -70.118
ATOM    513  O   ARG S  30      18.881  12.812 -70.977
ATOM    514  CB  ARG S  30      17.774  11.560 -68.321
ATOM    515  CG  ARG S  30      17.543  11.391 -66.826
ATOM    516  CD  ARG S  30      16.304  10.568 -66.517
ATOM    517  NE  ARG S  30      16.521   9.140 -66.713
ATOM    518  CZ  ARG S  30      15.948   8.220 -65.932
ATOM    519  NH1 ARG S  30      15.130   8.550 -64.938
ATOM    520  NH2 ARG S  30      16.195   6.938 -66.160
ATOM    534  N   VAL S  31      20.380  11.219 -70.392
ATOM    535  CA  VAL S  31      20.956  11.060 -71.714
ATOM    536  C   VAL S  31      20.465   9.783 -72.401
ATOM    537  O   VAL S  31      20.221   8.778 -71.724
ATOM    538  CB  VAL S  31      22.509  11.142 -71.652
ATOM    539  CG1 VAL S  31      22.950  12.515 -71.170
ATOM    540  CG2 VAL S  31      23.151  10.106 -70.747
ATOM    550  N   PRO S  32      20.243   9.769 -73.725
ATOM    551  CA  PRO S  32      19.844   8.576 -74.465
ATOM    552  C   PRO S  32      20.975   7.630 -74.865
ATOM    553  O   PRO S  32      21.948   8.006 -75.529
ATOM    554  CB  PRO S  32      19.113   9.155 -75.659
ATOM    555  CG  PRO S  32      19.857  10.433 -75.942
ATOM    556  CD  PRO S  32      20.105  10.970 -74.546
ATOM    564  N   VAL S  33      20.844   6.373 -74.439
ATOM    565  CA  VAL S  33      21.803   5.333 -74.779
ATOM    566  C   VAL S  33      21.092   4.236 -75.560
ATOM    567  O   VAL S  33      19.975   3.829 -75.237
ATOM    568  CB  VAL S  33      22.501   4.769 -73.514
ATOM    569  CG1 VAL S  33      23.397   3.572 -73.809
ATOM    570  CG2 VAL S  33      23.398   5.835 -72.915
ATOM    580  N   ILE S  34      21.747   3.786 -76.627
ATOM    581  CA  ILE S  34      21.268   2.689 -77.445
ATOM    582  C   ILE S  34      22.228   1.530 -77.213
ATOM    583  O   ILE S  34      23.445   1.658 -77.394
ATOM    584  CB  ILE S  34      21.242   3.088 -78.939
ATOM    585  CG1 ILE S  34      20.534   4.414 -79.206
ATOM    586  CG2 ILE S  34      20.585   1.984 -79.753
ATOM    599  N   VAL S  35      21.686   0.396 -76.774
ATOM    600  CA  VAL S  35      22.499  -0.769 -76.445
ATOM    601  C   VAL S  35      22.283  -1.879 -77.475
ATOM    602  O   VAL S  35      21.216  -1.927 -78.089
ATOM    603  CB  VAL S  35      22.158  -1.240 -75.007
ATOM    604  CG1 VAL S  35      23.060  -2.364 -74.539
ATOM    605  CG2 VAL S  35      22.315  -0.107 -74.009
ATOM    615  N   GLU S  36      23.257  -2.756 -77.744
ATOM    616  CA  GLU S  36      23.063  -3.938 -78.590
ATOM    617  C   GLU S  36      23.983  -5.029 -78.058
ATOM    618  O   GLU S  36      24.907  -4.738 -77.298
ATOM    619  CB  GLU S  36      23.460  -3.637 -80.040
ATOM    620  CG  GLU S  36      22.617  -4.251 -81.171
ATOM    621  CD  GLU S  36      22.901  -5.687 -81.597
ATOM    622  OE1 GLU S  36      22.480  -6.601 -80.886
ATOM    623  OE2 GLU S  36      23.484  -5.883 -82.662
ATOM    630  N   LYS S  37      23.755  -6.299 -78.396
ATOM    631  CA  LYS S  37      24.736  -7.333 -78.117
ATOM    632  C   LYS S  37      25.834  -7.281 -79.175
ATOM    633  O   LYS S  37      25.597  -6.944 -80.339
ATOM    634  CB  LYS S  37      24.082  -8.710 -78.097
ATOM    635  CG  LYS S  37      24.999  -9.723 -77.429
ATOM    636  CD  LYS S  37      24.442 -11.129 -77.327
ATOM    637  CE  LYS S  37      24.265 -11.805 -78.674
ATOM    638  NZ  LYS S  37      24.284 -13.240 -78.475
ATOM    652  N   ALA S  38      27.057  -7.576 -78.747
ATOM    653  CA  ALA S  38      28.197  -7.679 -79.637
ATOM    654  C   ALA S  38      28.168  -9.000 -80.412
ATOM    655  O   ALA S  38      27.747 -10.022 -79.858
ATOM    656  CB  ALA S  38      29.454  -7.634 -78.786
ATOM    662  N   PRO S  39      28.601  -9.052 -81.685
ATOM    663  CA  PRO S  39      28.535 -10.235 -82.540
ATOM    664  C   PRO S  39      29.160 -11.499 -81.964
ATOM    665  O   PRO S  39      30.337 -11.544 -81.608
ATOM    666  CB  PRO S  39      29.234  -9.784 -83.809
ATOM    667  CG  PRO S  39      30.177  -8.706 -83.340
ATOM    668  CD  PRO S  39      29.267  -7.961 -82.383
ATOM    676  N   LYS S  40      28.306 -12.522 -81.867
ATOM    677  CA  LYS S  40      28.642 -13.835 -81.325
ATOM    678  C   LYS S  40      28.962 -13.864 -79.832
ATOM    679  O   LYS S  40      29.578 -14.815 -79.342
ATOM    680  CB  LYS S  40      29.743 -14.561 -82.127
ATOM    681  CG  LYS S  40      29.380 -15.140 -83.495
ATOM    682  CD  LYS S  40      29.149 -14.081 -84.568
ATOM    683  CE  LYS S  40      29.024 -14.706 -85.949
ATOM    684  NZ  LYS S  40      30.282 -15.297 -86.366
ATOM    698  N   ALA S  41      28.541 -12.848 -79.065
ATOM    699  CA  ALA S  41      28.673 -12.899 -77.615
ATOM    700  C   ALA S  41      27.781 -13.984 -77.031
ATOM    701  O   ALA S  41      26.605 -14.114 -77.383
ATOM    702  CB  ALA S  41      28.270 -11.576 -76.989
ATOM    708  N   ARG S  42      28.356 -14.781 -76.133
ATOM    709  CA  ARG S  42      27.699 -15.961 -75.585
ATOM    710  C   ARG S  42      26.669 -15.605 -74.511
ATOM    711  O   ARG S  42      26.839 -15.905 -73.328
ATOM    712  CB  ARG S  42      28.777 -16.896 -75.028
ATOM    713  CG  ARG S  42      29.864 -17.269 -76.026
ATOM    714  CD  ARG S  42      31.003 -17.958 -75.299
ATOM    715  NE  ARG S  42      32.119 -18.195 -76.200
ATOM    716  CZ  ARG S  42      33.381 -18.284 -75.776
ATOM    717  NH1 ARG S  42      33.699 -18.142 -74.493
ATOM    718  NH2 ARG S  42      34.338 -18.483 -76.669
ATOM    732  N   ILE S  43      25.597 -14.919 -74.926
ATOM    733  CA  ILE S  43      24.512 -14.439 -74.069
ATOM    734  C   ILE S  43      23.294 -14.103 -74.926
ATOM    735  O   ILE S  43      23.340 -14.204 -76.157
ATOM    736  CB  ILE S  43      24.880 -13.193 -73.209
ATOM    737  CG1 ILE S  43      25.784 -12.199 -73.936
ATOM    738  CG2 ILE S  43      25.357 -13.612 -71.826
ATOM    751  N   GLY S  44      22.183 -13.705 -74.299
ATOM    752  CA  GLY S  44      20.982 -13.323 -75.025
ATOM    753  C   GLY S  44      21.068 -11.894 -75.541
ATOM    754  O   GLY S  44      21.608 -11.006 -74.875
ATOM    758  N   ASP S  45      20.546 -11.667 -76.747
ATOM    759  CA  ASP S  45      20.469 -10.328 -77.320
ATOM    760  C   ASP S  45      19.255  -9.585 -76.784
ATOM    761  O   ASP S  45      18.158 -10.140 -76.722
ATOM    762  CB  ASP S  45      20.411 -10.359 -78.853
ATOM    763  CG  ASP S  45      19.146 -10.975 -79.441
ATOM    764  OD1 ASP S  45      18.930 -12.171 -79.231
ATOM    765  OD2 ASP S  45      18.401 -10.270 -80.118
ATOM    770  N   LEU S  46      19.460  -8.334 -76.377
ATOM    771  CA  LEU S  46      18.384  -7.495 -75.881
ATOM    772  C   LEU S  46      17.256  -7.181 -76.845
ATOM    773  O   LEU S  46      17.443  -6.845 -78.014
ATOM    774  CB  LEU S  46      18.924  -6.191 -75.314
ATOM    775  CG  LEU S  46      19.124  -6.131 -73.810
ATOM    776  CD1 LEU S  46      19.844  -4.853 -73.424
ATOM    777  CD2 LEU S  46      17.783  -6.233 -73.100
ATOM    789  N   ASP S  47      16.058  -7.293 -76.272
ATOM    790  CA  ASP S  47      14.820  -6.916 -76.940
ATOM    791  C   ASP S  47      14.664  -5.405 -77.087
ATOM    792  O   ASP S  47      13.886  -4.935 -77.916
ATOM    793  CB  ASP S  47      13.605  -7.453 -76.165
ATOM    794  CG  ASP S  47      13.342  -6.749 -74.836
ATOM    795  OD1 ASP S  47      12.342  -6.047 -74.707
ATOM    796  OD2 ASP S  47      14.162  -6.885 -73.923
ATOM    801  N   LYS S  48      15.374  -4.627 -76.269
ATOM    802  CA  LYS S  48      15.149  -3.200 -76.201
ATOM    803  C   LYS S  48      16.464  -2.502 -76.493
ATOM    804  O   LYS S  48      17.514  -2.837 -75.945
ATOM    805  CB  LYS S  48      14.652  -2.861 -74.811
ATOM    806  CG  LYS S  48      13.889  -1.557 -74.698
ATOM    807  CD  LYS S  48      13.456  -1.466 -73.251
ATOM    808  CE  LYS S  48      12.541  -0.300 -72.959
ATOM    809  NZ  LYS S  48      11.215  -0.514 -73.513
ATOM    823  N   LYS S  49      16.383  -1.561 -77.427
ATOM    824  CA  LYS S  49      17.538  -0.801 -77.869
ATOM    825  C   LYS S  49      17.689   0.526 -77.137
ATOM    826  O   LYS S  49      18.748   0.846 -76.595
ATOM    827  CB  LYS S  49      17.394  -0.561 -79.365
ATOM    828  CG  LYS S  49      17.477  -1.820 -80.235
ATOM    829  CD  LYS S  49      18.913  -2.302 -80.371
ATOM    830  CE  LYS S  49      19.726  -1.277 -81.149
ATOM    831  NZ  LYS S  49      21.100  -1.301 -80.711
ATOM    845  N   LYS S  50      16.594   1.292 -77.135
ATOM    846  CA  LYS S  50      16.535   2.630 -76.567
ATOM    847  C   LYS S  50      16.420   2.592 -75.048
ATOM    848  O   LYS S  50      15.518   1.959 -74.494
ATOM    849  CB  LYS S  50      15.336   3.350 -77.203
ATOM    850  CG  LYS S  50      14.828   4.653 -76.578
ATOM    851  CD  LYS S  50      15.703   5.888 -76.769
ATOM    852  CE  LYS S  50      15.678   6.453 -78.187
ATOM    853  NZ  LYS S  50      14.327   6.665 -78.680
ATOM    867  N   TYR S  51      17.355   3.266 -74.380
ATOM    868  CA  TYR S  51      17.335   3.431 -72.937
ATOM    869  C   TYR S  51      17.602   4.879 -72.551
ATOM    870  O   TYR S  51      18.330   5.605 -73.235
ATOM    871  CB  TYR S  51      18.382   2.535 -72.278
ATOM    872  CG  TYR S  51      18.045   1.052 -72.336
ATOM    873  CD1 TYR S  51      18.831   0.196 -73.080
ATOM    874  CD2 TYR S  51      16.968   0.562 -71.624
ATOM    875  CE1 TYR S  51      18.554  -1.155 -73.097
ATOM    876  CE2 TYR S  51      16.692  -0.786 -71.632
ATOM    877  CZ  TYR S  51      17.491  -1.636 -72.365
ATOM    878  OH  TYR S  51      17.223  -2.987 -72.360
ATOM    888  N   LEU S  52      16.999   5.309 -71.441
ATOM    889  CA  LEU S  52      17.160   6.667 -70.952
ATOM    890  C   LEU S  52      17.869   6.655 -69.606
ATOM    891  O   LEU S  52      17.283   6.355 -68.561
ATOM    892  CB  LEU S  52      15.800   7.346 -70.830
ATOM    893  CG  LEU S  52      15.780   8.789 -70.344
ATOM    894  CD1 LEU S  52      16.501   9.682 -71.326
ATOM    895  CD2 LEU S  52      14.362   9.275 -70.144
ATOM    907  N   VAL S  53      19.149   7.010 -69.624
ATOM    908  CA  VAL S  53      19.982   6.853 -68.443
ATOM    909  C   VAL S  53      20.237   8.190 -67.757
ATOM    910  O   VAL S  53      20.358   9.209 -68.441
ATOM    911  CB  VAL S  53      21.316   6.144 -68.778
ATOM    912  CG1 VAL S  53      21.092   4.728 -69.269
ATOM    913  CG2 VAL S  53      22.083   6.882 -69.846
ATOM    923  N   PRO S  54      20.284   8.272 -66.424
ATOM    924  CA  PRO S  54      20.731   9.464 -65.707
ATOM    925  C   PRO S  54      22.218   9.725 -65.927
ATOM    926  O   PRO S  54      23.021   8.787 -65.931
ATOM    927  CB  PRO S  54      20.457   9.107 -64.260
ATOM    928  CG  PRO S  54      19.281   8.172 -64.340
ATOM    929  CD  PRO S  54      19.689   7.301 -65.512
ATOM    937  N   SER S  55      22.636  10.987 -66.065
ATOM    938  CA  SER S  55      24.051  11.332 -66.199
ATOM    939  C   SER S  55      24.898  10.975 -64.977
ATOM    940  O   SER S  55      26.132  11.003 -65.042
ATOM    941  CB  SER S  55      24.213  12.821 -66.515
ATOM    942  OG  SER S  55      25.549  13.199 -66.827
ATOM    948  N   ASP S  56      24.247  10.679 -63.848
ATOM    949  CA  ASP S  56      24.925  10.194 -62.656
ATOM    950  C   ASP S  56      24.971   8.671 -62.561
ATOM    951  O   ASP S  56      25.657   8.136 -61.689
ATOM    952  CB  ASP S  56      24.248  10.782 -61.418
ATOM    953  CG  ASP S  56      24.940  10.450 -60.099
ATOM    954  OD1 ASP S  56      24.335   9.763 -59.277
ATOM    955  OD2 ASP S  56      26.065  10.903 -59.885
ATOM    960  N   LEU S  57      24.280   7.936 -63.442
ATOM    961  CA  LEU S  57      24.238   6.481 -63.361
ATOM    962  C   LEU S  57      25.599   5.936 -63.773
ATOM    963  O   LEU S  57      26.056   6.146 -64.899
ATOM    964  CB  LEU S  57      23.159   5.920 -64.285
ATOM    965  CG  LEU S  57      22.746   4.459 -64.140
ATOM    966  CD1 LEU S  57      21.892   4.280 -62.897
ATOM    967  CD2 LEU S  57      21.945   4.011 -65.349
ATOM    979  N   THR S  58      26.286   5.290 -62.835
ATOM    980  CA  THR S  58      27.592   4.718 -63.101
ATOM    981  C   THR S  58      27.555   3.462 -63.959
ATOM    982  O   THR S  58      26.577   2.706 -63.953
ATOM    983  CB  THR S  58      28.356   4.483 -61.784
ATOM    984  OG1 THR S  58      27.428   4.003 -60.815
ATOM    985  CG2 THR S  58      29.039   5.747 -61.295
ATOM    993  N   VAL S  59      28.656   3.216 -64.678
ATOM    994  CA  VAL S  59      28.787   2.073 -65.575
ATOM    995  C   VAL S  59      28.573   0.761 -64.824
ATOM    996  O   VAL S  59      27.947  -0.159 -65.349
ATOM    997  CB  VAL S  59      30.158   2.099 -66.296
ATOM    998  CG1 VAL S  59      30.309   0.945 -67.268
ATOM    999  CG2 VAL S  59      30.342   3.380 -67.092
ATOM   1009  N   GLY S  60      29.036   0.683 -63.571
ATOM   1010  CA  GLY S  60      28.779  -0.457 -62.698
ATOM   1011  C   GLY S  60      27.293  -0.722 -62.475
ATOM   1012  O   GLY S  60      26.845  -1.871 -62.498
ATOM   1016  N   GLN S  61      26.502   0.344 -62.310
ATOM   1017  CA  GLN S  61      25.063   0.207 -62.125
ATOM   1018  C   GLN S  61      24.413  -0.295 -63.406
ATOM   1019  O   GLN S  61      23.565  -1.189 -63.383
ATOM   1020  CB  GLN S  61      24.426   1.530 -61.724
ATOM   1021  CG  GLN S  61      24.841   2.026 -60.350
ATOM   1022  CD  GLN S  61      24.088   3.276 -59.927
ATOM   1023  OE1 GLN S  61      22.908   3.230 -59.594
ATOM   1024  NE2 GLN S  61      24.733   4.434 -59.920
ATOM   1033  N   PHE S  62      24.863   0.253 -64.539
ATOM   1034  CA  PHE S  62      24.393  -0.188 -65.843
ATOM   1035  C   PHE S  62      24.801  -1.635 -66.122
ATOM   1036  O   PHE S  62      24.039  -2.375 -66.741
ATOM   1037  CB  PHE S  62      24.918   0.762 -66.918
ATOM   1038  CG  PHE S  62      24.066   0.825 -68.182
ATOM   1039  CD1 PHE S  62      22.723   1.137 -68.103
ATOM   1040  CD2 PHE S  62      24.641   0.599 -69.417
ATOM   1041  CE1 PHE S  62      21.964   1.221 -69.252
ATOM   1042  CE2 PHE S  62      23.879   0.692 -70.562
ATOM   1043  CZ  PHE S  62      22.541   1.003 -70.482
ATOM   1053  N   TYR S  63      25.973  -2.080 -65.645
ATOM   1054  CA  TYR S  63      26.384  -3.480 -65.706
ATOM   1055  C   TYR S  63      25.425  -4.420 -64.994
ATOM   1056  O   TYR S  63      25.150  -5.521 -65.482
ATOM   1057  CB  TYR S  63      27.779  -3.691 -65.110
ATOM   1058  CG  TYR S  63      28.942  -3.554 -66.082
ATOM   1059  CD1 TYR S  63      29.021  -4.369 -67.193
ATOM   1060  CD2 TYR S  63      29.935  -2.627 -65.838
ATOM   1061  CE1 TYR S  63      30.078  -4.239 -68.069
ATOM   1062  CE2 TYR S  63      30.995  -2.496 -66.712
ATOM   1063  CZ  TYR S  63      31.050  -3.290 -67.834
ATOM   1064  OH  TYR S  63      32.068  -3.115 -68.756
ATOM   1074  N   PHE S  64      24.929  -4.003 -63.825
ATOM   1075  CA  PHE S  64      23.950  -4.787 -63.089
ATOM   1076  C   PHE S  64      22.590  -4.763 -63.783
ATOM   1077  O   PHE S  64      21.930  -5.795 -63.913
ATOM   1078  CB  PHE S  64      23.854  -4.256 -61.659
ATOM   1079  CG  PHE S  64      23.103  -5.154 -60.682
ATOM   1080  CD1 PHE S  64      23.370  -6.512 -60.623
ATOM   1081  CD2 PHE S  64      22.174  -4.595 -59.826
ATOM   1082  CE1 PHE S  64      22.708  -7.301 -59.705
ATOM   1083  CE2 PHE S  64      21.524  -5.392 -58.906
ATOM   1084  CZ  PHE S  64      21.789  -6.743 -58.844
ATOM   1094  N   LEU S  65      22.177  -3.586 -64.260
ATOM   1095  CA  LEU S  65      20.937  -3.418 -65.006
ATOM   1096  C   LEU S  65      20.861  -4.260 -66.274
ATOM   1097  O   LEU S  65      19.876  -4.971 -66.488
ATOM   1098  CB  LEU S  65      20.773  -1.936 -65.319
ATOM   1099  CG  LEU S  65      19.734  -1.382 -66.287
ATOM   1100  CD1 LEU S  65      18.300  -1.778 -65.958
ATOM   1101  CD2 LEU S  65      19.878   0.119 -66.264
ATOM   1113  N   ILE S  66      21.892  -4.213 -67.123
ATOM   1114  CA  ILE S  66      21.906  -5.003 -68.344
ATOM   1115  C   ILE S  66      21.972  -6.492 -68.021
ATOM   1116  O   ILE S  66      21.316  -7.275 -68.709
ATOM   1117  CB  ILE S  66      23.011  -4.523 -69.323
ATOM   1118  CG1 ILE S  66      22.773  -3.069 -69.742
ATOM   1119  CG2 ILE S  66      23.132  -5.403 -70.566
ATOM   1132  N   ARG S  67      22.694  -6.903 -66.965
ATOM   1133  CA  ARG S  67      22.577  -8.261 -66.440
ATOM   1134  C   ARG S  67      21.140  -8.653 -66.136
ATOM   1135  O   ARG S  67      20.658  -9.637 -66.696
ATOM   1136  CB  ARG S  67      23.417  -8.461 -65.191
ATOM   1137  CG  ARG S  67      24.855  -8.807 -65.494
ATOM   1138  CD  ARG S  67      25.640  -8.794 -64.195
ATOM   1139  NE  ARG S  67      27.050  -9.074 -64.412
ATOM   1140  CZ  ARG S  67      27.897  -8.191 -64.942
ATOM   1141  NH1 ARG S  67      27.515  -6.972 -65.321
ATOM   1142  NH2 ARG S  67      29.150  -8.576 -65.140
ATOM   1156  N   LYS S  68      20.429  -7.863 -65.321
ATOM   1157  CA  LYS S  68      19.013  -8.081 -65.038
ATOM   1158  C   LYS S  68      18.169  -8.233 -66.295
ATOM   1159  O   LYS S  68      17.367  -9.163 -66.405
ATOM   1160  CB  LYS S  68      18.456  -6.932 -64.211
ATOM   1161  CG  LYS S  68      18.803  -6.979 -62.736
ATOM   1162  CD  LYS S  68      18.403  -5.648 -62.126
ATOM   1163  CE  LYS S  68      18.284  -5.731 -60.616
ATOM   1164  NZ  LYS S  68      17.049  -6.391 -60.226
ATOM   1178  N   ARG S  69      18.391  -7.353 -67.277
ATOM   1179  CA  ARG S  69      17.721  -7.445 -68.566
ATOM   1180  C   ARG S  69      17.981  -8.750 -69.304
ATOM   1181  O   ARG S  69      17.044  -9.432 -69.724
ATOM   1182  CB  ARG S  69      18.092  -6.260 -69.452
ATOM   1183  CG  ARG S  69      17.514  -4.923 -68.997
ATOM   1184  CD  ARG S  69      15.992  -4.975 -68.874
ATOM   1185  NE  ARG S  69      15.342  -5.333 -70.128
ATOM   1186  CZ  ARG S  69      14.753  -4.434 -70.911
ATOM   1187  NH1 ARG S  69      14.760  -3.139 -70.601
ATOM   1188  NH2 ARG S  69      14.188  -4.824 -72.043
ATOM   1202  N   ILE S  70      19.246  -9.166 -69.419
ATOM   1203  CA  ILE S  70      19.566 -10.440 -70.056
ATOM   1204  C   ILE S  70      19.538 -11.627 -69.091
ATOM   1205  O   ILE S  70      20.060 -12.704 -69.384
ATOM   1206  CB  ILE S  70      20.890 -10.363 -70.853
ATOM   1207  CG1 ILE S  70      22.100 -10.021 -69.989
ATOM   1208  CG2 ILE S  70      20.698  -9.394 -72.012
ATOM   1221  N   HIS S  71      18.942 -11.415 -67.908
ATOM   1222  CA  HIS S  71      18.646 -12.448 -66.919
ATOM   1223  C   HIS S  71      19.860 -13.114 -66.275
ATOM   1224  O   HIS S  71      19.815 -14.231 -65.758
ATOM   1225  CB  HIS S  71      17.638 -13.464 -67.470
ATOM   1226  CG  HIS S  71      16.263 -12.858 -67.721
ATOM   1227  ND1 HIS S  71      15.953 -11.733 -68.357
ATOM   1228  CD2 HIS S  71      15.094 -13.435 -67.285
ATOM   1229  CE1 HIS S  71      14.657 -11.602 -68.322
ATOM   1230  NE2 HIS S  71      14.147 -12.624 -67.680
ATOM   1239  N   LEU S  72      20.968 -12.372 -66.283
ATOM   1240  CA  LEU S  72      22.184 -12.759 -65.594
ATOM   1241  C   LEU S  72      22.262 -12.035 -64.255
ATOM   1242  O   LEU S  72      21.524 -11.079 -64.004
ATOM   1243  CB  LEU S  72      23.404 -12.374 -66.421
ATOM   1244  CG  LEU S  72      23.632 -12.941 -67.814
ATOM   1245  CD1 LEU S  72      24.960 -12.415 -68.330
ATOM   1246  CD2 LEU S  72      23.641 -14.462 -67.817
ATOM   1258  N   ARG S  73      23.171 -12.454 -63.376
ATOM   1259  CA  ARG S  73      23.335 -11.811 -62.083
ATOM   1260  C   ARG S  73      24.796 -11.704 -61.679
ATOM   1261  O   ARG S  73      25.600 -12.597 -61.955
ATOM   1262  CB  ARG S  73      22.527 -12.518 -60.978
ATOM   1263  CG  ARG S  73      22.805 -13.992 -60.665
ATOM   1264  CD  ARG S  73      22.231 -14.942 -61.709
ATOM   1265  NE  ARG S  73      22.450 -16.331 -61.339
ATOM   1266  CZ  ARG S  73      21.466 -17.129 -60.918
ATOM   1267  NH1 ARG S  73      20.209 -16.702 -60.831
ATOM   1268  NH2 ARG S  73      21.762 -18.376 -60.581
ATOM   1282  N   ALA S  74      25.122 -10.551 -61.083
ATOM   1283  CA  ALA S  74      26.380 -10.247 -60.398
ATOM   1284  C   ALA S  74      27.699 -10.919 -60.773
ATOM   1285  O   ALA S  74      28.629 -10.264 -61.237
ATOM   1286  CB  ALA S  74      26.174 -10.424 -58.897
ATOM   1292  N   GLU S  75      27.790 -12.240 -60.590
ATOM   1293  CA  GLU S  75      29.008 -13.001 -60.830
ATOM   1294  C   GLU S  75      29.241 -13.293 -62.309
ATOM   1295  O   GLU S  75      30.318 -13.743 -62.703
ATOM   1296  CB  GLU S  75      28.929 -14.322 -60.075
ATOM   1297  CG  GLU S  75      28.801 -14.169 -58.564
ATOM   1298  CD  GLU S  75      28.613 -15.495 -57.844
ATOM   1299  OE1 GLU S  75      27.473 -15.942 -57.726
ATOM   1300  OE2 GLU S  75      29.604 -16.074 -57.400
ATOM   1307  N   ASP S  76      28.220 -13.072 -63.142
ATOM   1308  CA  ASP S  76      28.311 -13.355 -64.566
ATOM   1309  C   ASP S  76      29.194 -12.398 -65.347
ATOM   1310  O   ASP S  76      29.375 -11.234 -64.979
ATOM   1311  CB  ASP S  76      26.935 -13.383 -65.211
ATOM   1312  CG  ASP S  76      26.148 -14.651 -64.925
ATOM   1313  OD1 ASP S  76      26.566 -15.722 -65.364
ATOM   1314  OD2 ASP S  76      25.104 -14.560 -64.278
ATOM   1319  N   ALA S  77      29.746 -12.902 -66.451
ATOM   1320  CA  ALA S  77      30.619 -12.112 -67.298
ATOM   1321  C   ALA S  77      29.831 -11.204 -68.229
ATOM   1322  O   ALA S  77      29.006 -11.649 -69.029
ATOM   1323  CB  ALA S  77      31.476 -13.039 -68.150
ATOM   1329  N   LEU S  78      30.061  -9.903 -68.076
ATOM   1330  CA  LEU S  78      29.514  -8.910 -68.979
ATOM   1331  C   LEU S  78      30.529  -7.786 -69.054
ATOM   1332  O   LEU S  78      31.043  -7.319 -68.034
ATOM   1333  CB  LEU S  78      28.180  -8.378 -68.465
ATOM   1334  CG  LEU S  78      27.384  -7.422 -69.339
ATOM   1335  CD1 LEU S  78      26.934  -8.128 -70.600
ATOM   1336  CD2 LEU S  78      26.176  -6.901 -68.585
ATOM   1348  N   PHE S  79      30.843  -7.398 -70.288
ATOM   1349  CA  PHE S  79      31.806  -6.351 -70.586
ATOM   1350  C   PHE S  79      31.125  -5.420 -71.574
ATOM   1351  O   PHE S  79      30.545  -5.881 -72.559
ATOM   1352  CB  PHE S  79      33.056  -6.933 -71.251
ATOM   1353  CG  PHE S  79      33.830  -7.926 -70.394
ATOM   1354  CD1 PHE S  79      33.475  -9.262 -70.390
ATOM   1355  CD2 PHE S  79      34.886  -7.487 -69.620
ATOM   1356  CE1 PHE S  79      34.178 -10.157 -69.611
ATOM   1357  CE2 PHE S  79      35.584  -8.389 -68.845
ATOM   1358  CZ  PHE S  79      35.232  -9.722 -68.838
ATOM   1368  N   PHE S  80      31.130  -4.112 -71.324
ATOM   1369  CA  PHE S  80      30.554  -3.172 -72.273
ATOM   1370  C   PHE S  80      31.575  -2.697 -73.284
ATOM   1371  O   PHE S  80      32.766  -2.622 -72.988
ATOM   1372  CB  PHE S  80      29.978  -1.948 -71.577
ATOM   1373  CG  PHE S  80      28.717  -2.176 -70.759
ATOM   1374  CD1 PHE S  80      27.830  -3.189 -71.076
ATOM   1375  CD2 PHE S  80      28.465  -1.339 -69.693
ATOM   1376  CE1 PHE S  80      26.694  -3.363 -70.319
ATOM   1377  CE2 PHE S  80      27.329  -1.525 -68.939
ATOM   1378  CZ  PHE S  80      26.446  -2.533 -69.252
ATOM   1388  N   PHE S  81      31.122  -2.402 -74.498
ATOM   1389  CA  PHE S  81      31.949  -1.732 -75.482
ATOM   1390  C   PHE S  81      31.263  -0.453 -75.927
ATOM   1391  O   PHE S  81      30.367  -0.459 -76.775
ATOM   1392  CB  PHE S  81      32.232  -2.639 -76.681
ATOM   1393  CG  PHE S  81      33.203  -3.768 -76.376
ATOM   1394  CD1 PHE S  81      32.758  -4.932 -75.779
ATOM   1395  CD2 PHE S  81      34.540  -3.612 -76.682
ATOM   1396  CE1 PHE S  81      33.662  -5.926 -75.472
ATOM   1397  CE2 PHE S  81      35.434  -4.616 -76.382
ATOM   1398  CZ  PHE S  81      34.995  -5.769 -75.771
ATOM   1408  N   VAL S  82      31.667   0.663 -75.321
ATOM   1409  CA  VAL S  82      31.178   1.965 -75.740
ATOM   1410  C   VAL S  82      32.175   2.452 -76.781
ATOM   1411  O   VAL S  82      33.379   2.520 -76.524
ATOM   1412  CB  VAL S  82      30.989   2.938 -74.542
ATOM   1413  CG1 VAL S  82      32.263   3.259 -73.772
ATOM   1414  CG2 VAL S  82      30.318   4.215 -75.017
ATOM   1424  N   ASN S  83      31.697   2.698 -78.005
ATOM   1425  CA  ASN S  83      32.553   3.001 -79.157
ATOM   1426  C   ASN S  83      33.705   2.010 -79.352
ATOM   1427  O   ASN S  83      34.829   2.352 -79.721
ATOM   1428  CB  ASN S  83      33.081   4.438 -79.087
ATOM   1429  CG  ASN S  83      31.991   5.495 -79.137
ATOM   1430  OD1 ASN S  83      31.006   5.452 -78.404
ATOM   1431  ND2 ASN S  83      32.114   6.474 -80.015
ATOM   1438  N   ASN S  84      33.380   0.745 -79.056
ATOM   1439  CA  ASN S  84      34.281  -0.402 -79.107
ATOM   1440  C   ASN S  84      35.416  -0.415 -78.075
ATOM   1441  O   ASN S  84      36.391  -1.156 -78.211
ATOM   1442  CB  ASN S  84      34.768  -0.650 -80.550
ATOM   1443  CG  ASN S  84      35.330  -2.039 -80.834
ATOM   1444  OD1 ASN S  84      36.264  -2.196 -81.615
ATOM   1445  ND2 ASN S  84      34.801  -3.117 -80.268
ATOM   1452  N   VAL S  85      35.304   0.351 -76.986
ATOM   1453  CA  VAL S  85      36.240   0.236 -75.874
ATOM   1454  C   VAL S  85      35.477  -0.052 -74.583
ATOM   1455  O   VAL S  85      34.312   0.332 -74.447
ATOM   1456  CB  VAL S  85      37.144   1.498 -75.791
ATOM   1457  CG1 VAL S  85      36.402   2.757 -75.368
ATOM   1458  CG2 VAL S  85      38.357   1.248 -74.908
ATOM   1468  N   ILE S  86      36.100  -0.755 -73.632
ATOM   1469  CA  ILE S  86      35.449  -1.118 -72.378
ATOM   1470  C   ILE S  86      35.488   0.045 -71.386
ATOM   1471  O   ILE S  86      36.576   0.515 -71.043
ATOM   1472  CB  ILE S  86      36.075  -2.403 -71.766
ATOM   1473  CG1 ILE S  86      36.058  -3.560 -72.763
ATOM   1474  CG2 ILE S  86      35.325  -2.812 -70.496
ATOM   1487  N   PRO S  87      34.345   0.569 -70.921
ATOM   1488  CA  PRO S  87      34.284   1.610 -69.902
ATOM   1489  C   PRO S  87      34.544   1.134 -68.472
ATOM   1490  O   PRO S  87      34.079   0.059 -68.074
ATOM   1491  CB  PRO S  87      32.885   2.160 -70.074
ATOM   1492  CG  PRO S  87      32.079   0.968 -70.511
ATOM   1493  CD  PRO S  87      33.026   0.323 -71.497
ATOM   1501  N   PRO S  88      35.307   1.893 -67.671
ATOM   1502  CA  PRO S  88      35.507   1.636 -66.247
ATOM   1503  C   PRO S  88      34.227   1.845 -65.449
ATOM   1504  O   PRO S  88      33.506   2.829 -65.629
ATOM   1505  CB  PRO S  88      36.558   2.656 -65.859
ATOM   1506  CG  PRO S  88      37.335   2.861 -67.133
ATOM   1507  CD  PRO S  88      36.201   2.951 -68.134
ATOM   1515  N   THR S  89      33.990   0.941 -64.500
ATOM   1516  CA  THR S  89      32.766   0.878 -63.709
ATOM   1517  C   THR S  89      32.361   2.158 -62.982
ATOM   1518  O   THR S  89      31.175   2.477 -62.854
ATOM   1519  CB  THR S  89      32.912  -0.278 -62.706
ATOM   1520  OG1 THR S  89      34.238  -0.181 -62.188
ATOM   1521  CG2 THR S  89      32.680  -1.635 -63.350
ATOM   1529  N   SER S  90      33.373   2.889 -62.510
ATOM   1530  CA  SER S  90      33.169   4.137 -61.794
ATOM   1531  C   SER S  90      32.923   5.352 -62.687
ATOM   1532  O   SER S  90      32.716   6.448 -62.154
ATOM   1533  CB  SER S  90      34.365   4.386 -60.876
ATOM   1534  OG  SER S  90      34.143   5.449 -59.956
ATOM   1540  N   ALA S  91      32.965   5.237 -64.019
ATOM   1541  CA  ALA S  91      32.599   6.354 -64.883
ATOM   1542  C   ALA S  91      31.081   6.427 -64.978
ATOM   1543  O   ALA S  91      30.400   5.444 -64.667
ATOM   1544  CB  ALA S  91      33.141   6.123 -66.285
ATOM   1550  N   THR S  92      30.492   7.558 -65.370
ATOM   1551  CA  THR S  92      29.049   7.592 -65.521
ATOM   1552  C   THR S  92      28.653   7.487 -66.984
ATOM   1553  O   THR S  92      29.443   7.773 -67.889
ATOM   1554  CB  THR S  92      28.390   8.828 -64.864
ATOM   1555  OG1 THR S  92      28.685   9.988 -65.635
ATOM   1556  CG2 THR S  92      28.817   9.024 -63.417
ATOM   1564  N   MET S  93      27.400   7.092 -67.208
ATOM   1565  CA  MET S  93      26.770   7.131 -68.518
ATOM   1566  C   MET S  93      26.826   8.515 -69.154
ATOM   1567  O   MET S  93      27.062   8.654 -70.354
ATOM   1568  CB  MET S  93      25.322   6.700 -68.379
ATOM   1569  CG  MET S  93      25.101   5.227 -68.063
ATOM   1570  SD  MET S  93      25.523   4.141 -69.446
ATOM   1571  CE  MET S  93      26.983   3.397 -68.782
ATOM   1581  N   GLY S  94      26.652   9.555 -68.331
ATOM   1582  CA  GLY S  94      26.773  10.932 -68.783
ATOM   1583  C   GLY S  94      28.197  11.292 -69.173
ATOM   1584  O   GLY S  94      28.410  12.049 -70.126
ATOM   1588  N   GLN S  95      29.197  10.775 -68.450
ATOM   1589  CA  GLN S  95      30.580  10.953 -68.864
ATOM   1590  C   GLN S  95      30.888  10.239 -70.169
ATOM   1591  O   GLN S  95      31.551  10.798 -71.045
ATOM   1592  CB  GLN S  95      31.571  10.529 -67.784
ATOM   1593  CG  GLN S  95      31.610  11.473 -66.585
ATOM   1594  CD  GLN S  95      31.802  12.943 -66.945
ATOM   1595  OE1 GLN S  95      30.989  13.789 -66.580
ATOM   1596  NE2 GLN S  95      32.825  13.332 -67.695
ATOM   1605  N   LEU S  96      30.366   9.017 -70.327
ATOM   1606  CA  LEU S  96      30.483   8.298 -71.586
ATOM   1607  C   LEU S  96      29.799   9.026 -72.730
ATOM   1608  O   LEU S  96      30.321   9.047 -73.841
ATOM   1609  CB  LEU S  96      29.919   6.887 -71.494
ATOM   1610  CG  LEU S  96      30.524   5.902 -70.508
ATOM   1611  CD1 LEU S  96      29.899   4.543 -70.747
ATOM   1612  CD2 LEU S  96      32.036   5.805 -70.649
ATOM   1624  N   TYR S  97      28.648   9.657 -72.477
ATOM   1625  CA  TYR S  97      27.970  10.487 -73.462
ATOM   1626  C   TYR S  97      28.894  11.592 -73.959
ATOM   1627  O   TYR S  97      29.220  11.645 -75.148
ATOM   1628  CB  TYR S  97      26.709  11.075 -72.834
ATOM   1629  CG  TYR S  97      25.744  11.721 -73.813
ATOM   1630  CD1 TYR S  97      25.612  13.097 -73.860
ATOM   1631  CD2 TYR S  97      24.956  10.919 -74.609
ATOM   1632  CE1 TYR S  97      24.667  13.668 -74.686
ATOM   1633  CE2 TYR S  97      24.012  11.484 -75.434
ATOM   1634  CZ  TYR S  97      23.868  12.854 -75.459
ATOM   1635  OH  TYR S  97      22.901  13.414 -76.267
ATOM   1645  N   GLN S  98      29.378  12.419 -73.024
ATOM   1646  CA  GLN S  98      30.268  13.535 -73.330
ATOM   1647  C   GLN S  98      31.534  13.129 -74.073
ATOM   1648  O   GLN S  98      31.935  13.769 -75.044
ATOM   1649  CB  GLN S  98      30.685  14.230 -72.043
ATOM   1650  CG  GLN S  98      29.573  14.961 -71.313
ATOM   1651  CD  GLN S  98      29.972  15.302 -69.888
ATOM   1652  OE1 GLN S  98      30.617  16.307 -69.603
ATOM   1653  NE2 GLN S  98      29.598  14.448 -68.947
ATOM   1662  N   GLU S  99      32.159  12.044 -73.615
ATOM   1663  CA  GLU S  99      33.421  11.590 -74.176
ATOM   1664  C   GLU S  99      33.297  10.763 -75.449
ATOM   1665  O   GLU S  99      34.190  10.797 -76.296
ATOM   1666  CB  GLU S  99      34.169  10.805 -73.110
ATOM   1667  CG  GLU S  99      34.605  11.692 -71.944
ATOM   1668  CD  GLU S  99      34.690  10.999 -70.588
ATOM   1669  OE1 GLU S  99      34.307  11.620 -69.594
ATOM   1670  OE2 GLU S  99      35.143   9.857 -70.503
ATOM   1677  N   HIS S 100      32.207  10.009 -75.614
ATOM   1678  CA  HIS S 100      32.126   9.036 -76.690
ATOM   1679  C   HIS S 100      31.124   9.302 -77.800
ATOM   1680  O   HIS S 100      31.379   8.861 -78.925
ATOM   1681  CB  HIS S 100      31.879   7.633 -76.143
ATOM   1682  CG  HIS S 100      33.029   7.047 -75.339
ATOM   1683  ND1 HIS S 100      33.993   6.255 -75.778
ATOM   1684  CD2 HIS S 100      33.219   7.256 -73.994
ATOM   1685  CE1 HIS S 100      34.767   5.980 -74.764
ATOM   1686  NE2 HIS S 100      34.297   6.579 -73.698
ATOM   1695  N   HIS S 101      29.990   9.988 -77.585
ATOM   1696  CA  HIS S 101      29.006  10.102 -78.658
ATOM   1697  C   HIS S 101      29.515  10.992 -79.787
ATOM   1698  O   HIS S 101      29.758  12.192 -79.628
ATOM   1699  CB  HIS S 101      27.596  10.492 -78.162
ATOM   1700  CG  HIS S 101      27.284  11.971 -77.960
ATOM   1701  ND1 HIS S 101      27.909  12.861 -77.208
ATOM   1702  CD2 HIS S 101      26.261  12.612 -78.615
ATOM   1703  CE1 HIS S 101      27.325  14.014 -77.383
ATOM   1704  NE2 HIS S 101      26.335  13.858 -78.228
ATOM   1713  N   GLU S 102      29.760  10.368 -80.940
ATOM   1714  CA  GLU S 102      30.278  11.078 -82.100
ATOM   1715  C   GLU S 102      29.188  11.882 -82.799
ATOM   1716  O   GLU S 102      28.700  11.535 -83.879
ATOM   1717  CB  GLU S 102      30.960  10.085 -83.038
ATOM   1718  CG  GLU S 102      32.225   9.491 -82.429
ATOM   1719  CD  GLU S 102      32.784   8.306 -83.200
ATOM   1720  OE1 GLU S 102      33.337   8.499 -84.282
ATOM   1721  OE2 GLU S 102      32.674   7.180 -82.706
ATOM   1728  N   GLU S 103      28.815  12.981 -82.125
ATOM   1729  CA  GLU S 103      27.737  13.881 -82.522
ATOM   1730  C   GLU S 103      26.381  13.160 -82.520
ATOM   1731  O   GLU S 103      26.261  12.037 -82.026
ATOM   1732  CB  GLU S 103      28.116  14.561 -83.868
ATOM   1733  CG  GLU S 103      27.257  15.677 -84.478
ATOM   1734  CD  GLU S 103      26.980  16.854 -83.555
ATOM   1735  OE1 GLU S 103      27.745  17.816 -83.556
ATOM   1736  OE2 GLU S 103      25.984  16.786 -82.831
ATOM   1743  N   ASP S 104      25.295  13.831 -82.925
ATOM   1744  CA  ASP S 104      24.030  13.205 -83.297
ATOM   1745  C   ASP S 104      23.267  12.505 -82.171
ATOM   1746  O   ASP S 104      22.476  11.582 -82.373
ATOM   1747  CB  ASP S 104      24.233  12.288 -84.512
ATOM   1748  CG  ASP S 104      22.959  11.887 -85.239
ATOM   1749  OD1 ASP S 104      22.048  12.705 -85.359
ATOM   1750  OD2 ASP S 104      22.905  10.769 -85.747
ATOM   1755  N   PHE S 105      23.568  12.952 -80.952
ATOM   1756  CA  PHE S 105      22.749  12.748 -79.766
ATOM   1757  C   PHE S 105      22.541  11.365 -79.166
ATOM   1758  O   PHE S 105      22.279  11.297 -77.964
ATOM   1759  CB  PHE S 105      21.415  13.481 -79.891
ATOM   1760  CG  PHE S 105      21.572  14.990 -79.789
ATOM   1761  CD1 PHE S 105      21.615  15.760 -80.935
ATOM   1762  CD2 PHE S 105      21.693  15.586 -78.548
ATOM   1763  CE1 PHE S 105      21.790  17.125 -80.838
ATOM   1764  CE2 PHE S 105      21.868  16.952 -78.460
ATOM   1765  CZ  PHE S 105      21.919  17.720 -79.601
ATOM   1775  N   PHE S 106      22.621  10.250 -79.892
ATOM   1776  CA  PHE S 106      22.534   8.943 -79.254
ATOM   1777  C   PHE S 106      23.897   8.381 -78.882
ATOM   1778  O   PHE S 106      24.793   8.293 -79.726
ATOM   1779  CB  PHE S 106      21.815   7.926 -80.133
ATOM   1780  CG  PHE S 106      20.320   8.116 -80.353
ATOM   1781  CD1 PHE S 106      19.573   8.995 -79.590
ATOM   1782  CD2 PHE S 106      19.701   7.342 -81.316
ATOM   1783  CE1 PHE S 106      18.213   9.082 -79.785
ATOM   1784  CE2 PHE S 106      18.339   7.432 -81.503
ATOM   1785  CZ  PHE S 106      17.598   8.302 -80.738
ATOM   1795  N   LEU S 107      24.069   8.000 -77.612
ATOM   1796  CA  LEU S 107      25.267   7.285 -77.191
ATOM   1797  C   LEU S 107      25.043   5.801 -77.458
ATOM   1798  O   LEU S 107      23.903   5.337 -77.453
ATOM   1799  CB  LEU S 107      25.549   7.569 -75.710
ATOM   1800  CG  LEU S 107      26.859   7.175 -75.007
ATOM   1801  CD1 LEU S 107      26.828   5.772 -74.433
ATOM   1802  CD2 LEU S 107      28.070   7.404 -75.895
ATOM   1814  N   TYR S 108      26.105   5.027 -77.687
ATOM   1815  CA  TYR S 108      25.962   3.658 -78.157
ATOM   1816  C   TYR S 108      26.914   2.659 -77.513
ATOM   1817  O   TYR S 108      28.135   2.832 -77.525
ATOM   1818  CB  TYR S 108      26.031   3.606 -79.694
ATOM   1819  CG  TYR S 108      27.073   4.497 -80.365
ATOM   1820  CD1 TYR S 108      26.771   5.821 -80.625
ATOM   1821  CD2 TYR S 108      28.319   3.997 -80.689
ATOM   1822  CE1 TYR S 108      27.723   6.664 -81.152
ATOM   1823  CE2 TYR S 108      29.272   4.833 -81.232
ATOM   1824  CZ  TYR S 108      28.975   6.167 -81.432
ATOM   1825  OH  TYR S 108      29.950   7.029 -81.891
ATOM   1835  N   ILE S 109      26.334   1.607 -76.922
ATOM   1836  CA  ILE S 109      27.092   0.588 -76.203
ATOM   1837  C   ILE S 109      26.733  -0.799 -76.733
ATOM   1838  O   ILE S 109      25.556  -1.148 -76.845
ATOM   1839  CB  ILE S 109      26.808   0.654 -74.672
ATOM   1840  CG1 ILE S 109      27.206   1.992 -74.059
ATOM   1841  CG2 ILE S 109      27.525  -0.476 -73.939
ATOM   1854  N   ALA S 110      27.730  -1.613 -77.076
ATOM   1855  CA  ALA S 110      27.475  -3.010 -77.382
ATOM   1856  C   ALA S 110      28.034  -3.896 -76.280
ATOM   1857  O   ALA S 110      29.212  -3.795 -75.935
ATOM   1858  CB  ALA S 110      28.125  -3.397 -78.697
ATOM   1864  N   TYR S 111      27.204  -4.745 -75.674
ATOM   1865  CA  TYR S 111      27.654  -5.580 -74.573
ATOM   1866  C   TYR S 111      28.143  -6.946 -75.032
ATOM   1867  O   TYR S 111      27.635  -7.515 -75.999
ATOM   1868  CB  TYR S 111      26.582  -5.706 -73.478
ATOM   1869  CG  TYR S 111      25.273  -6.382 -73.867
ATOM   1870  CD1 TYR S 111      25.129  -7.743 -73.714
ATOM   1871  CD2 TYR S 111      24.232  -5.634 -74.371
ATOM   1872  CE1 TYR S 111      23.960  -8.365 -74.087
ATOM   1873  CE2 TYR S 111      23.058  -6.249 -74.748
ATOM   1874  CZ  TYR S 111      22.939  -7.612 -74.616
ATOM   1875  OH  TYR S 111      21.793  -8.241 -75.043
ATOM   1885  N   SER S 112      29.120  -7.492 -74.319
ATOM   1886  CA  SER S 112      29.733  -8.757 -74.665
ATOM   1887  C   SER S 112      29.819  -9.629 -73.424
ATOM   1888  O   SER S 112      29.904  -9.142 -72.297
ATOM   1889  CB  SER S 112      31.136  -8.494 -75.198
ATOM   1890  OG  SER S 112      31.840  -9.667 -75.591
ATOM   1896  N   ASP S 113      29.761 -10.943 -73.643
ATOM   1897  CA  ASP S 113      30.062 -11.915 -72.598
ATOM   1898  C   ASP S 113      31.566 -12.149 -72.511
ATOM   1899  O   ASP S 113      32.073 -12.653 -71.511
ATOM   1900  CB  ASP S 113      29.354 -13.235 -72.897
ATOM   1901  CG  ASP S 113      29.530 -14.320 -71.838
ATOM   1902  OD1 ASP S 113      30.202 -15.307 -72.130
ATOM   1903  OD2 ASP S 113      28.976 -14.198 -70.747
ATOM   1908  N   GLU S 114      32.292 -11.793 -73.573
ATOM   1909  CA  GLU S 114      33.728 -11.988 -73.634
ATOM   1910  C   GLU S 114      34.440 -10.650 -73.507
ATOM   1911  O   GLU S 114      33.858  -9.593 -73.757
ATOM   1912  CB  GLU S 114      34.114 -12.635 -74.964
ATOM   1913  CG  GLU S 114      33.514 -14.017 -75.218
ATOM   1914  CD  GLU S 114      33.873 -15.063 -74.171
ATOM   1915  OE1 GLU S 114      35.051 -15.404 -74.038
ATOM   1916  OE2 GLU S 114      32.972 -15.528 -73.474
ATOM   1923  N   SER S 115      35.715 -10.688 -73.121
ATOM   1924  CA  SER S 115      36.572  -9.512 -73.111
ATOM   1925  C   SER S 115      36.861  -8.981 -74.513
ATOM   1926  O   SER S 115      37.190  -7.811 -74.711
ATOM   1927  CB  SER S 115      37.863  -9.883 -72.395
ATOM   1928  OG  SER S 115      38.265 -11.202 -72.753
ATOM   1934  N   VAL S 116      36.770  -9.878 -75.496
ATOM   1935  CA  VAL S 116      36.797  -9.517 -76.905
ATOM   1936  C   VAL S 116      35.386  -9.068 -77.302
ATOM   1937  O   VAL S 116      34.398  -9.419 -76.647
ATOM   1938  CB  VAL S 116      37.264 -10.741 -77.740
ATOM   1939  CG1 VAL S 116      37.449 -10.408 -79.216
ATOM   1940  CG2 VAL S 116      38.570 -11.314 -77.204
ATOM   1950  N   TYR S 117      35.269  -8.269 -78.367
ATOM   1951  CA  TYR S 117      33.992  -7.779 -78.869
ATOM   1952  C   TYR S 117      33.116  -8.917 -79.399
ATOM   1953  O   TYR S 117      33.103  -9.247 -80.587
ATOM   1954  CB  TYR S 117      34.284  -6.712 -79.938
ATOM   1955  CG  TYR S 117      33.081  -5.955 -80.494
ATOM   1956  CD1 TYR S 117      32.229  -5.273 -79.649
ATOM   1957  CD2 TYR S 117      32.858  -5.938 -81.858
ATOM   1958  CE1 TYR S 117      31.145  -4.595 -80.163
ATOM   1959  CE2 TYR S 117      31.775  -5.258 -82.376
ATOM   1960  CZ  TYR S 117      30.913  -4.606 -81.522
ATOM   1961  OH  TYR S 117      29.788  -3.981 -82.029
ATOM   1971  N   GLY S 118      32.409  -9.561 -78.469
ATOM   1972  CA  GLY S 118      31.480 -10.631 -78.779
ATOM   1973  C   GLY S 118      32.183 -11.949 -79.042
ATOM   1974  O   GLY S 118      32.155 -12.871 -78.230
ATOM   1978  N   LEU S 119      32.820 -11.995 -80.211
ATOM   1979  CA  LEU S 119      33.559 -13.148 -80.707
ATOM   1980  C   LEU S 119      34.441 -13.868 -79.686
ATOM   1981  O   LEU S 119      34.377 -15.096 -79.626
ATOM   1982  CB  LEU S 119      34.418 -12.701 -81.893
ATOM   1983  CG  LEU S 119      33.750 -12.057 -83.106
ATOM   1984  CD1 LEU S 119      34.790 -11.387 -83.985
ATOM   1985  CD2 LEU S 119      32.933 -13.066 -83.892
ATOM   1986  OXT LEU S 119      35.208 -13.206 -78.982
