# Supplementary material for: Prediction of GABARAP interaction with the GABA type A receptor
Source: Proteins. 2018 Nov 4;86(12):1251–64. doi: 10.1002/prot.25589 (PMC6492159; doi:10.1002/prot.25589)
Supplement: Supplementary file 1 — Appendix S1: Supporting Information. [file PROT-86-1251-s001.tar › protein25589/m15040c.pdb]

ATOM     21  N   MET T   3      30.624  -0.892 -85.429
ATOM     22  CA  MET T   3      30.240  -1.672 -84.271
ATOM     23  C   MET T   3      28.854  -2.186 -84.620
ATOM     24  O   MET T   3      28.190  -1.562 -85.456
ATOM     25  CB  MET T   3      30.153  -0.804 -83.028
ATOM     26  CG  MET T   3      31.484  -0.385 -82.430
ATOM     27  SD  MET T   3      31.243   0.642 -80.961
ATOM     28  CE  MET T   3      30.723  -0.605 -79.818
ATOM     38  N   LYS T   4      28.425  -3.291 -84.021
ATOM     39  CA  LYS T   4      27.125  -3.865 -84.333
ATOM     40  C   LYS T   4      25.988  -3.186 -83.584
ATOM     41  O   LYS T   4      25.839  -3.321 -82.369
ATOM     42  CB  LYS T   4      27.118  -5.377 -84.097
ATOM     43  CG  LYS T   4      27.674  -6.211 -85.253
ATOM     44  CD  LYS T   4      29.164  -5.998 -85.514
ATOM     45  CE  LYS T   4      29.640  -6.762 -86.743
ATOM     46  NZ  LYS T   4      29.570  -8.198 -86.542
ATOM     60  N   PHE T   5      25.213  -2.393 -84.328
ATOM     61  CA  PHE T   5      24.029  -1.710 -83.823
ATOM     62  C   PHE T   5      22.962  -1.687 -84.904
ATOM     63  O   PHE T   5      23.291  -1.655 -86.092
ATOM     64  CB  PHE T   5      24.325  -0.258 -83.449
ATOM     65  CG  PHE T   5      25.141  -0.086 -82.179
ATOM     66  CD1 PHE T   5      26.499   0.142 -82.262
ATOM     67  CD2 PHE T   5      24.524  -0.193 -80.949
ATOM     68  CE1 PHE T   5      27.242   0.230 -81.106
ATOM     69  CE2 PHE T   5      25.277  -0.105 -79.800
ATOM     70  CZ  PHE T   5      26.636   0.097 -79.879
ATOM     80  N   VAL T   6      21.682  -1.712 -84.519
ATOM     81  CA  VAL T   6      20.605  -1.618 -85.497
ATOM     82  C   VAL T   6      19.829  -0.306 -85.454
ATOM     83  O   VAL T   6      19.922   0.462 -86.410
ATOM     84  CB  VAL T   6      19.669  -2.855 -85.524
ATOM     85  CG1 VAL T   6      20.392  -4.026 -86.168
ATOM     86  CG2 VAL T   6      19.165  -3.276 -84.151
ATOM     96  N   TYR T   7      19.115   0.012 -84.362
ATOM     97  CA  TYR T   7      18.292   1.219 -84.218
ATOM     98  C   TYR T   7      19.025   2.486 -84.635
ATOM     99  O   TYR T   7      18.615   3.166 -85.573
ATOM    100  CB  TYR T   7      17.856   1.322 -82.753
ATOM    101  CG  TYR T   7      16.902   2.434 -82.330
ATOM    102  CD1 TYR T   7      15.557   2.149 -82.188
ATOM    103  CD2 TYR T   7      17.383   3.683 -81.980
ATOM    104  CE1 TYR T   7      14.704   3.090 -81.650
ATOM    105  CE2 TYR T   7      16.532   4.631 -81.455
ATOM    106  CZ  TYR T   7      15.202   4.320 -81.279
ATOM    107  OH  TYR T   7      14.355   5.258 -80.723
ATOM    117  N   LYS T   8      20.164   2.772 -83.999
ATOM    118  CA  LYS T   8      20.953   3.957 -84.319
ATOM    119  C   LYS T   8      21.713   3.915 -85.647
ATOM    120  O   LYS T   8      22.533   4.792 -85.928
ATOM    121  CB  LYS T   8      21.922   4.289 -83.182
ATOM    122  CG  LYS T   8      22.923   3.188 -82.856
ATOM    123  CD  LYS T   8      24.256   3.723 -82.351
ATOM    124  CE  LYS T   8      25.241   4.090 -83.465
ATOM    125  NZ  LYS T   8      24.785   5.210 -84.267
ATOM    139  N   GLU T   9      21.507   2.864 -86.444
ATOM    140  CA  GLU T   9      22.009   2.805 -87.803
ATOM    141  C   GLU T   9      20.810   2.996 -88.732
ATOM    142  O   GLU T   9      20.957   3.555 -89.817
ATOM    143  CB  GLU T   9      22.699   1.449 -88.004
ATOM    144  CG  GLU T   9      23.576   1.243 -89.247
ATOM    145  CD  GLU T   9      22.852   1.068 -90.579
ATOM    146  OE1 GLU T   9      21.869   0.325 -90.637
ATOM    147  OE2 GLU T   9      23.288   1.661 -91.564
ATOM    154  N   GLU T  10      19.622   2.521 -88.340
ATOM    155  CA  GLU T  10      18.407   2.684 -89.126
ATOM    156  C   GLU T  10      17.844   4.096 -89.026
ATOM    157  O   GLU T  10      17.287   4.629 -89.985
ATOM    158  CB  GLU T  10      17.353   1.689 -88.660
ATOM    159  CG  GLU T  10      17.758   0.238 -88.882
ATOM    160  CD  GLU T  10      16.815  -0.758 -88.227
ATOM    161  OE1 GLU T  10      16.963  -1.019 -87.032
ATOM    162  OE2 GLU T  10      15.935  -1.277 -88.911
ATOM    169  N   HIS T  11      17.965   4.697 -87.841
ATOM    170  CA  HIS T  11      17.548   6.070 -87.611
ATOM    171  C   HIS T  11      18.549   7.037 -88.226
ATOM    172  O   HIS T  11      19.739   6.967 -87.908
ATOM    173  CB  HIS T  11      17.405   6.358 -86.115
ATOM    174  CG  HIS T  11      16.121   5.827 -85.494
ATOM    175  ND1 HIS T  11      15.219   6.539 -84.837
ATOM    176  CD2 HIS T  11      15.692   4.519 -85.534
ATOM    177  CE1 HIS T  11      14.254   5.733 -84.490
ATOM    178  NE2 HIS T  11      14.546   4.525 -84.905
ATOM    187  N   PRO T  12      18.132   7.931 -89.134
ATOM    188  CA  PRO T  12      18.985   8.964 -89.714
ATOM    189  C   PRO T  12      19.476   9.970 -88.682
ATOM    190  O   PRO T  12      18.861  10.156 -87.626
ATOM    191  CB  PRO T  12      18.065   9.635 -90.715
ATOM    192  CG  PRO T  12      17.145   8.524 -91.143
ATOM    193  CD  PRO T  12      16.832   7.900 -89.798
ATOM    201  N   PHE T  13      20.565  10.660 -89.049
ATOM    202  CA  PHE T  13      21.205  11.702 -88.247
ATOM    203  C   PHE T  13      20.190  12.650 -87.616
ATOM    204  O   PHE T  13      20.166  12.833 -86.403
ATOM    205  CB  PHE T  13      22.166  12.481 -89.155
ATOM    206  CG  PHE T  13      23.166  13.398 -88.456
ATOM    207  CD1 PHE T  13      22.809  14.680 -88.072
ATOM    208  CD2 PHE T  13      24.454  12.948 -88.234
ATOM    209  CE1 PHE T  13      23.736  15.498 -87.461
ATOM    210  CE2 PHE T  13      25.376  13.777 -87.629
ATOM    211  CZ  PHE T  13      25.019  15.050 -87.239
ATOM    221  N   GLU T  14      19.291  13.188 -88.448
ATOM    222  CA  GLU T  14      18.232  14.085 -87.999
ATOM    223  C   GLU T  14      17.370  13.505 -86.885
ATOM    224  O   GLU T  14      17.045  14.207 -85.925
ATOM    225  CB  GLU T  14      17.343  14.469 -89.172
ATOM    226  CG  GLU T  14      18.079  15.254 -90.251
ATOM    227  CD  GLU T  14      17.211  15.579 -91.456
ATOM    228  OE1 GLU T  14      17.119  14.740 -92.352
ATOM    229  OE2 GLU T  14      16.635  16.664 -91.497
ATOM    236  N   LYS T  15      17.041  12.212 -86.970
ATOM    237  CA  LYS T  15      16.210  11.559 -85.970
ATOM    238  C   LYS T  15      16.985  11.368 -84.678
ATOM    239  O   LYS T  15      16.477  11.695 -83.605
ATOM    240  CB  LYS T  15      15.700  10.208 -86.463
ATOM    241  CG  LYS T  15      14.757  10.281 -87.656
ATOM    242  CD  LYS T  15      13.459  10.986 -87.297
ATOM    243  CE  LYS T  15      12.565  11.056 -88.522
ATOM    244  NZ  LYS T  15      11.318  11.716 -88.195
ATOM    258  N   ARG T  16      18.233  10.892 -84.777
ATOM    259  CA  ARG T  16      19.084  10.672 -83.609
ATOM    260  C   ARG T  16      19.315  11.963 -82.833
ATOM    261  O   ARG T  16      19.109  12.030 -81.617
ATOM    262  CB  ARG T  16      20.433  10.081 -84.005
ATOM    263  CG  ARG T  16      20.362   8.757 -84.753
ATOM    264  CD  ARG T  16      21.754   8.197 -85.008
ATOM    265  NE  ARG T  16      22.341   7.640 -83.796
ATOM    266  CZ  ARG T  16      23.568   7.939 -83.367
ATOM    267  NH1 ARG T  16      24.297   8.893 -83.926
ATOM    268  NH2 ARG T  16      24.100   7.196 -82.401
ATOM    282  N   ARG T  17      19.688  13.005 -83.584
ATOM    283  CA  ARG T  17      19.832  14.354 -83.066
ATOM    284  C   ARG T  17      18.552  14.863 -82.422
ATOM    285  O   ARG T  17      18.590  15.274 -81.263
ATOM    286  CB  ARG T  17      20.262  15.285 -84.195
ATOM    287  CG  ARG T  17      20.637  16.688 -83.755
ATOM    288  CD  ARG T  17      21.163  17.464 -84.944
ATOM    289  NE  ARG T  17      21.552  18.804 -84.540
ATOM    290  CZ  ARG T  17      22.352  19.576 -85.277
ATOM    291  NH1 ARG T  17      22.861  19.156 -86.433
ATOM    292  NH2 ARG T  17      22.637  20.792 -84.833
ATOM    306  N   SER T  18      17.409  14.806 -83.118
ATOM    307  CA  SER T  18      16.158  15.326 -82.581
ATOM    308  C   SER T  18      15.709  14.616 -81.314
ATOM    309  O   SER T  18      15.395  15.278 -80.324
ATOM    310  CB  SER T  18      15.038  15.272 -83.612
ATOM    311  OG  SER T  18      15.349  16.050 -84.758
ATOM    317  N   GLU T  19      15.726  13.277 -81.314
ATOM    318  CA  GLU T  19      15.349  12.490 -80.147
ATOM    319  C   GLU T  19      16.260  12.788 -78.965
ATOM    320  O   GLU T  19      15.785  13.150 -77.887
ATOM    321  CB  GLU T  19      15.427  11.003 -80.449
ATOM    322  CG  GLU T  19      14.426  10.467 -81.462
ATOM    323  CD  GLU T  19      14.764   9.059 -81.933
ATOM    324  OE1 GLU T  19      15.021   8.873 -83.124
ATOM    325  OE2 GLU T  19      14.782   8.134 -81.115
ATOM    332  N   GLY T  20      17.576  12.696 -79.188
ATOM    333  CA  GLY T  20      18.561  12.927 -78.145
ATOM    334  C   GLY T  20      18.480  14.330 -77.566
ATOM    335  O   GLY T  20      18.503  14.503 -76.348
ATOM    339  N   GLU T  21      18.342  15.336 -78.435
ATOM    340  CA  GLU T  21      18.214  16.721 -78.010
ATOM    341  C   GLU T  21      16.938  16.928 -77.204
ATOM    342  O   GLU T  21      16.992  17.498 -76.116
ATOM    343  CB  GLU T  21      18.217  17.637 -79.224
ATOM    344  CG  GLU T  21      18.553  19.085 -78.904
ATOM    345  CD  GLU T  21      18.398  20.012 -80.096
ATOM    346  OE1 GLU T  21      17.378  20.704 -80.169
ATOM    347  OE2 GLU T  21      19.288  20.047 -80.946
ATOM    354  N   LYS T  22      15.794  16.428 -77.694
ATOM    355  CA  LYS T  22      14.511  16.536 -77.003
ATOM    356  C   LYS T  22      14.552  15.905 -75.612
ATOM    357  O   LYS T  22      13.933  16.392 -74.657
ATOM    358  CB  LYS T  22      13.428  15.900 -77.896
ATOM    359  CG  LYS T  22      11.975  15.948 -77.426
ATOM    360  CD  LYS T  22      11.608  14.710 -76.610
ATOM    361  CE  LYS T  22      10.603  15.041 -75.518
ATOM    362  NZ  LYS T  22      11.101  16.114 -74.672
ATOM    376  N   ILE T  23      15.271  14.784 -75.518
ATOM    377  CA  ILE T  23      15.575  14.158 -74.243
ATOM    378  C   ILE T  23      16.417  15.077 -73.364
ATOM    379  O   ILE T  23      15.998  15.387 -72.250
ATOM    380  CB  ILE T  23      16.228  12.783 -74.522
ATOM    381  CG1 ILE T  23      15.157  11.787 -74.957
ATOM    382  CG2 ILE T  23      17.043  12.263 -73.350
ATOM    395  N   ARG T  24      17.561  15.574 -73.850
ATOM    396  CA  ARG T  24      18.449  16.415 -73.056
ATOM    397  C   ARG T  24      17.804  17.702 -72.555
ATOM    398  O   ARG T  24      18.011  18.125 -71.417
ATOM    399  CB  ARG T  24      19.727  16.751 -73.832
ATOM    400  CG  ARG T  24      20.632  15.570 -74.197
ATOM    401  CD  ARG T  24      21.079  14.702 -73.020
ATOM    402  NE  ARG T  24      21.840  15.449 -72.029
ATOM    403  CZ  ARG T  24      21.332  15.769 -70.835
ATOM    404  NH1 ARG T  24      20.178  15.253 -70.419
ATOM    405  NH2 ARG T  24      22.013  16.598 -70.058
ATOM    419  N   LYS T  25      16.979  18.318 -73.406
ATOM    420  CA  LYS T  25      16.234  19.515 -73.047
ATOM    421  C   LYS T  25      15.135  19.244 -72.027
ATOM    422  O   LYS T  25      14.865  20.088 -71.174
ATOM    423  CB  LYS T  25      15.629  20.171 -74.286
ATOM    424  CG  LYS T  25      16.681  20.688 -75.265
ATOM    425  CD  LYS T  25      16.092  21.336 -76.515
ATOM    426  CE  LYS T  25      15.249  20.368 -77.336
ATOM    427  NZ  LYS T  25      14.964  20.923 -78.645
ATOM    441  N   LYS T  26      14.483  18.077 -72.095
ATOM    442  CA  LYS T  26      13.449  17.734 -71.129
ATOM    443  C   LYS T  26      14.043  17.287 -69.795
ATOM    444  O   LYS T  26      13.565  17.683 -68.730
ATOM    445  CB  LYS T  26      12.551  16.639 -71.695
ATOM    446  CG  LYS T  26      11.299  16.359 -70.876
ATOM    447  CD  LYS T  26      10.599  15.132 -71.424
ATOM    448  CE  LYS T  26       9.477  14.707 -70.496
ATOM    449  NZ  LYS T  26       9.120  13.328 -70.765
ATOM    463  N   TYR T  27      15.089  16.459 -69.826
ATOM    464  CA  TYR T  27      15.683  15.919 -68.613
ATOM    465  C   TYR T  27      17.126  16.409 -68.507
ATOM    466  O   TYR T  27      18.034  15.722 -68.993
ATOM    467  CB  TYR T  27      15.706  14.382 -68.614
ATOM    468  CG  TYR T  27      14.474  13.659 -69.128
ATOM    469  CD1 TYR T  27      13.397  13.423 -68.297
ATOM    470  CD2 TYR T  27      14.466  13.203 -70.431
ATOM    471  CE1 TYR T  27      12.309  12.720 -68.771
ATOM    472  CE2 TYR T  27      13.382  12.506 -70.911
ATOM    473  CZ  TYR T  27      12.311  12.272 -70.076
ATOM    474  OH  TYR T  27      11.215  11.590 -70.572
ATOM    484  N   PRO T  28      17.440  17.534 -67.841
ATOM    485  CA  PRO T  28      18.788  18.103 -67.751
ATOM    486  C   PRO T  28      19.889  17.145 -67.303
ATOM    487  O   PRO T  28      21.060  17.331 -67.637
ATOM    488  CB  PRO T  28      18.606  19.238 -66.766
ATOM    489  CG  PRO T  28      17.200  19.698 -67.046
ATOM    490  CD  PRO T  28      16.486  18.360 -67.109
ATOM    498  N   ASP T  29      19.533  16.087 -66.571
ATOM    499  CA  ASP T  29      20.505  15.079 -66.185
ATOM    500  C   ASP T  29      20.483  13.807 -67.031
ATOM    501  O   ASP T  29      21.468  13.071 -67.010
ATOM    502  CB  ASP T  29      20.334  14.737 -64.702
ATOM    503  CG  ASP T  29      21.410  13.805 -64.154
ATOM    504  OD1 ASP T  29      22.494  14.266 -63.816
ATOM    505  OD2 ASP T  29      21.163  12.597 -64.060
ATOM    510  N   ARG T  30      19.423  13.484 -67.780
ATOM    511  CA  ARG T  30      19.329  12.156 -68.375
ATOM    512  C   ARG T  30      19.682  12.101 -69.851
ATOM    513  O   ARG T  30      19.139  12.812 -70.704
ATOM    514  CB  ARG T  30      17.982  11.492 -68.112
ATOM    515  CG  ARG T  30      17.699  11.303 -66.628
ATOM    516  CD  ARG T  30      16.434  10.495 -66.383
ATOM    517  NE  ARG T  30      16.630   9.075 -66.632
ATOM    518  CZ  ARG T  30      16.060   8.134 -65.877
ATOM    519  NH1 ARG T  30      15.274   8.420 -64.845
ATOM    520  NH2 ARG T  30      16.288   6.872 -66.185
ATOM    534  N   VAL T  31      20.646  11.224 -70.112
ATOM    535  CA  VAL T  31      21.242  11.072 -71.426
ATOM    536  C   VAL T  31      20.756   9.807 -72.145
ATOM    537  O   VAL T  31      20.484   8.795 -71.489
ATOM    538  CB  VAL T  31      22.794  11.142 -71.325
ATOM    539  CG1 VAL T  31      23.233  12.492 -70.778
ATOM    540  CG2 VAL T  31      23.407  10.058 -70.454
ATOM    550  N   PRO T  32      20.566   9.814 -73.473
ATOM    551  CA  PRO T  32      20.170   8.634 -74.242
ATOM    552  C   PRO T  32      21.292   7.691 -74.673
ATOM    553  O   PRO T  32      22.290   8.088 -75.287
ATOM    554  CB  PRO T  32      19.430   9.239 -75.417
ATOM    555  CG  PRO T  32      20.181  10.519 -75.676
ATOM    556  CD  PRO T  32      20.431  11.031 -74.272
ATOM    564  N   VAL T  33      21.120   6.409 -74.338
ATOM    565  CA  VAL T  33      22.081   5.373 -74.693
ATOM    566  C   VAL T  33      21.381   4.296 -75.513
ATOM    567  O   VAL T  33      20.265   3.876 -75.203
ATOM    568  CB  VAL T  33      22.759   4.773 -73.432
ATOM    569  CG1 VAL T  33      23.689   3.610 -73.755
ATOM    570  CG2 VAL T  33      23.616   5.827 -72.756
ATOM    580  N   ILE T  34      22.037   3.865 -76.589
ATOM    581  CA  ILE T  34      21.553   2.788 -77.431
ATOM    582  C   ILE T  34      22.469   1.602 -77.174
ATOM    583  O   ILE T  34      23.697   1.709 -77.269
ATOM    584  CB  ILE T  34      21.582   3.202 -78.919
ATOM    585  CG1 ILE T  34      20.850   4.515 -79.186
ATOM    586  CG2 ILE T  34      20.997   2.097 -79.786
ATOM    599  N   VAL T  35      21.877   0.468 -76.804
ATOM    600  CA  VAL T  35      22.652  -0.710 -76.446
ATOM    601  C   VAL T  35      22.443  -1.818 -77.475
ATOM    602  O   VAL T  35      21.408  -1.841 -78.147
ATOM    603  CB  VAL T  35      22.281  -1.143 -75.003
ATOM    604  CG1 VAL T  35      23.075  -2.342 -74.530
ATOM    605  CG2 VAL T  35      22.579  -0.020 -74.022
ATOM    615  N   GLU T  36      23.421  -2.703 -77.686
ATOM    616  CA  GLU T  36      23.258  -3.899 -78.515
ATOM    617  C   GLU T  36      24.203  -4.964 -77.977
ATOM    618  O   GLU T  36      25.128  -4.648 -77.226
ATOM    619  CB  GLU T  36      23.642  -3.595 -79.963
ATOM    620  CG  GLU T  36      22.818  -4.245 -81.085
ATOM    621  CD  GLU T  36      23.172  -5.666 -81.507
ATOM    622  OE1 GLU T  36      22.756  -6.596 -80.816
ATOM    623  OE2 GLU T  36      23.808  -5.834 -82.545
ATOM    630  N   LYS T  37      23.990  -6.240 -78.304
ATOM    631  CA  LYS T  37      24.959  -7.276 -77.988
ATOM    632  C   LYS T  37      26.089  -7.258 -79.012
ATOM    633  O   LYS T  37      25.890  -6.934 -80.185
ATOM    634  CB  LYS T  37      24.295  -8.650 -77.975
ATOM    635  CG  LYS T  37      25.182  -9.680 -77.290
ATOM    636  CD  LYS T  37      24.617 -11.087 -77.218
ATOM    637  CE  LYS T  37      24.519 -11.775 -78.569
ATOM    638  NZ  LYS T  37      24.511 -13.210 -78.363
ATOM    652  N   ALA T  38      27.293  -7.581 -78.550
ATOM    653  CA  ALA T  38      28.456  -7.718 -79.406
ATOM    654  C   ALA T  38      28.449  -9.059 -80.146
ATOM    655  O   ALA T  38      28.022 -10.067 -79.571
ATOM    656  CB  ALA T  38      29.687  -7.652 -78.519
ATOM    662  N   PRO T  39      28.909  -9.146 -81.406
ATOM    663  CA  PRO T  39      28.867 -10.352 -82.230
ATOM    664  C   PRO T  39      29.488 -11.598 -81.612
ATOM    665  O   PRO T  39      30.651 -11.620 -81.208
ATOM    666  CB  PRO T  39      29.586  -9.931 -83.498
ATOM    667  CG  PRO T  39      30.510  -8.829 -83.043
ATOM    668  CD  PRO T  39      29.578  -8.067 -82.124
ATOM    676  N   LYS T  40      28.647 -12.634 -81.540
ATOM    677  CA  LYS T  40      28.978 -13.933 -80.961
ATOM    678  C   LYS T  40      29.221 -13.939 -79.453
ATOM    679  O   LYS T  40      29.809 -14.884 -78.920
ATOM    680  CB  LYS T  40      30.130 -14.651 -81.693
ATOM    681  CG  LYS T  40      29.842 -15.272 -83.058
ATOM    682  CD  LYS T  40      29.639 -14.246 -84.168
ATOM    683  CE  LYS T  40      29.588 -14.914 -85.533
ATOM    684  NZ  LYS T  40      30.876 -15.491 -85.874
ATOM    698  N   ALA T  41      28.764 -12.911 -78.722
ATOM    699  CA  ALA T  41      28.819 -12.947 -77.267
ATOM    700  C   ALA T  41      27.891 -14.021 -76.719
ATOM    701  O   ALA T  41      26.742 -14.162 -77.147
ATOM    702  CB  ALA T  41      28.391 -11.614 -76.681
ATOM    708  N   ARG T  42      28.406 -14.791 -75.763
ATOM    709  CA  ARG T  42      27.728 -15.967 -75.230
ATOM    710  C   ARG T  42      26.609 -15.605 -74.249
ATOM    711  O   ARG T  42      26.656 -15.942 -73.065
ATOM    712  CB  ARG T  42      28.777 -16.857 -74.553
ATOM    713  CG  ARG T  42      29.974 -17.220 -75.419
ATOM    714  CD  ARG T  42      31.054 -17.822 -74.539
ATOM    715  NE  ARG T  42      32.270 -18.061 -75.298
ATOM    716  CZ  ARG T  42      33.465 -18.202 -74.722
ATOM    717  NH1 ARG T  42      33.620 -18.113 -73.405
ATOM    718  NH2 ARG T  42      34.524 -18.395 -75.493
ATOM    732  N   ILE T  43      25.591 -14.887 -74.738
ATOM    733  CA  ILE T  43      24.472 -14.368 -73.953
ATOM    734  C   ILE T  43      23.305 -14.029 -74.877
ATOM    735  O   ILE T  43      23.414 -14.146 -76.101
ATOM    736  CB  ILE T  43      24.829 -13.109 -73.106
ATOM    737  CG1 ILE T  43      25.792 -12.159 -73.814
ATOM    738  CG2 ILE T  43      25.241 -13.505 -71.695
ATOM    751  N   GLY T  44      22.169 -13.612 -74.312
ATOM    752  CA  GLY T  44      21.015 -13.216 -75.104
ATOM    753  C   GLY T  44      21.138 -11.780 -75.594
ATOM    754  O   GLY T  44      21.655 -10.907 -74.892
ATOM    758  N   ASP T  45      20.674 -11.532 -76.819
ATOM    759  CA  ASP T  45      20.637 -10.183 -77.375
ATOM    760  C   ASP T  45      19.406  -9.437 -76.884
ATOM    761  O   ASP T  45      18.299  -9.978 -76.894
ATOM    762  CB  ASP T  45      20.652 -10.188 -78.910
ATOM    763  CG  ASP T  45      19.412 -10.783 -79.569
ATOM    764  OD1 ASP T  45      19.177 -11.981 -79.390
ATOM    765  OD2 ASP T  45      18.705 -10.060 -80.268
ATOM    770  N   LEU T  46      19.604  -8.200 -76.432
ATOM    771  CA  LEU T  46      18.516  -7.368 -75.952
ATOM    772  C   LEU T  46      17.437  -6.992 -76.947
ATOM    773  O   LEU T  46      17.676  -6.611 -78.091
ATOM    774  CB  LEU T  46      19.043  -6.104 -75.290
ATOM    775  CG  LEU T  46      19.228  -6.161 -73.784
ATOM    776  CD1 LEU T  46      19.961  -4.931 -73.291
ATOM    777  CD2 LEU T  46      17.877  -6.307 -73.100
ATOM    789  N   ASP T  47      16.216  -7.102 -76.421
ATOM    790  CA  ASP T  47      15.007  -6.692 -77.123
ATOM    791  C   ASP T  47      14.884  -5.177 -77.250
ATOM    792  O   ASP T  47      14.164  -4.674 -78.111
ATOM    793  CB  ASP T  47      13.760  -7.216 -76.393
ATOM    794  CG  ASP T  47      13.468  -6.526 -75.061
ATOM    795  OD1 ASP T  47      12.472  -5.815 -74.953
ATOM    796  OD2 ASP T  47      14.261  -6.683 -74.128
ATOM    801  N   LYS T  48      15.561  -4.433 -76.374
ATOM    802  CA  LYS T  48      15.343  -3.007 -76.273
ATOM    803  C   LYS T  48      16.659  -2.308 -76.556
ATOM    804  O   LYS T  48      17.694  -2.597 -75.957
ATOM    805  CB  LYS T  48      14.852  -2.702 -74.874
ATOM    806  CG  LYS T  48      14.081  -1.408 -74.736
ATOM    807  CD  LYS T  48      13.653  -1.348 -73.286
ATOM    808  CE  LYS T  48      12.700  -0.217 -72.980
ATOM    809  NZ  LYS T  48      11.380  -0.478 -73.528
ATOM    823  N   LYS T  49      16.590  -1.418 -77.541
ATOM    824  CA  LYS T  49      17.741  -0.647 -77.976
ATOM    825  C   LYS T  49      17.889   0.664 -77.217
ATOM    826  O   LYS T  49      18.956   0.991 -76.694
ATOM    827  CB  LYS T  49      17.595  -0.371 -79.468
ATOM    828  CG  LYS T  49      17.689  -1.605 -80.370
ATOM    829  CD  LYS T  49      19.121  -2.116 -80.457
ATOM    830  CE  LYS T  49      20.004  -1.102 -81.171
ATOM    831  NZ  LYS T  49      21.383  -1.291 -80.792
ATOM    845  N   LYS T  50      16.783   1.411 -77.168
ATOM    846  CA  LYS T  50      16.727   2.734 -76.568
ATOM    847  C   LYS T  50      16.646   2.662 -75.048
ATOM    848  O   LYS T  50      15.731   2.050 -74.489
ATOM    849  CB  LYS T  50      15.514   3.468 -77.168
ATOM    850  CG  LYS T  50      15.025   4.763 -76.511
ATOM    851  CD  LYS T  50      15.935   5.982 -76.642
ATOM    852  CE  LYS T  50      16.003   6.576 -78.048
ATOM    853  NZ  LYS T  50      14.687   6.820 -78.613
ATOM    867  N   TYR T  51      17.623   3.272 -74.380
ATOM    868  CA  TYR T  51      17.613   3.409 -72.932
ATOM    869  C   TYR T  51      17.864   4.848 -72.505
ATOM    870  O   TYR T  51      18.560   5.608 -73.186
ATOM    871  CB  TYR T  51      18.659   2.494 -72.299
ATOM    872  CG  TYR T  51      18.291   1.017 -72.359
ATOM    873  CD1 TYR T  51      19.070   0.140 -73.085
ATOM    874  CD2 TYR T  51      17.192   0.554 -71.663
ATOM    875  CE1 TYR T  51      18.764  -1.205 -73.096
ATOM    876  CE2 TYR T  51      16.888  -0.788 -71.666
ATOM    877  CZ  TYR T  51      17.679  -1.659 -72.380
ATOM    878  OH  TYR T  51      17.385  -3.007 -72.375
ATOM    888  N   LEU T  52      17.294   5.241 -71.365
ATOM    889  CA  LEU T  52      17.430   6.601 -70.879
ATOM    890  C   LEU T  52      18.103   6.587 -69.516
ATOM    891  O   LEU T  52      17.484   6.263 -68.501
ATOM    892  CB  LEU T  52      16.058   7.265 -70.797
ATOM    893  CG  LEU T  52      15.999   8.688 -70.263
ATOM    894  CD1 LEU T  52      16.808   9.617 -71.140
ATOM    895  CD2 LEU T  52      14.569   9.164 -70.163
ATOM    907  N   VAL T  53      19.377   6.963 -69.474
ATOM    908  CA  VAL T  53      20.172   6.794 -68.268
ATOM    909  C   VAL T  53      20.455   8.126 -67.583
ATOM    910  O   VAL T  53      20.628   9.136 -68.269
ATOM    911  CB  VAL T  53      21.495   6.056 -68.577
ATOM    912  CG1 VAL T  53      21.262   4.628 -69.026
ATOM    913  CG2 VAL T  53      22.272   6.759 -69.666
ATOM    923  N   PRO T  54      20.483   8.220 -66.248
ATOM    924  CA  PRO T  54      20.953   9.407 -65.538
ATOM    925  C   PRO T  54      22.447   9.647 -65.740
ATOM    926  O   PRO T  54      23.239   8.701 -65.741
ATOM    927  CB  PRO T  54      20.643   9.076 -64.092
ATOM    928  CG  PRO T  54      19.423   8.197 -64.188
ATOM    929  CD  PRO T  54      19.824   7.291 -65.337
ATOM    937  N   SER T  55      22.878  10.908 -65.868
ATOM    938  CA  SER T  55      24.295  11.249 -65.988
ATOM    939  C   SER T  55      25.108  10.897 -64.747
ATOM    940  O   SER T  55      26.343  10.886 -64.792
ATOM    941  CB  SER T  55      24.462  12.742 -66.298
ATOM    942  OG  SER T  55      25.803  13.153 -66.541
ATOM    948  N   ASP T  56      24.424  10.656 -63.624
ATOM    949  CA  ASP T  56      25.066  10.177 -62.410
ATOM    950  C   ASP T  56      25.083   8.654 -62.298
ATOM    951  O   ASP T  56      25.744   8.118 -61.408
ATOM    952  CB  ASP T  56      24.384  10.795 -61.187
ATOM    953  CG  ASP T  56      25.058  10.471 -59.854
ATOM    954  OD1 ASP T  56      24.431   9.812 -59.024
ATOM    955  OD2 ASP T  56      26.190  10.903 -59.638
ATOM    960  N   LEU T  57      24.396   7.917 -63.181
ATOM    961  CA  LEU T  57      24.341   6.463 -63.088
ATOM    962  C   LEU T  57      25.707   5.909 -63.467
ATOM    963  O   LEU T  57      26.198   6.135 -64.576
ATOM    964  CB  LEU T  57      23.287   5.900 -64.041
ATOM    965  CG  LEU T  57      22.856   4.447 -63.895
ATOM    966  CD1 LEU T  57      21.922   4.305 -62.706
ATOM    967  CD2 LEU T  57      22.127   3.975 -65.141
ATOM    979  N   THR T  58      26.361   5.231 -62.527
ATOM    980  CA  THR T  58      27.659   4.635 -62.783
ATOM    981  C   THR T  58      27.601   3.395 -63.662
ATOM    982  O   THR T  58      26.602   2.664 -63.678
ATOM    983  CB  THR T  58      28.389   4.358 -61.458
ATOM    984  OG1 THR T  58      27.427   3.886 -60.516
ATOM    985  CG2 THR T  58      29.099   5.602 -60.951
ATOM    993  N   VAL T  59      28.700   3.131 -64.376
ATOM    994  CA  VAL T  59      28.801   2.007 -65.302
ATOM    995  C   VAL T  59      28.546   0.683 -64.587
ATOM    996  O   VAL T  59      27.907  -0.209 -65.142
ATOM    997  CB  VAL T  59      30.177   2.006 -66.013
ATOM    998  CG1 VAL T  59      30.294   0.885 -67.024
ATOM    999  CG2 VAL T  59      30.415   3.305 -66.761
ATOM   1009  N   GLY T  60      28.991   0.567 -63.330
ATOM   1010  CA  GLY T  60      28.701  -0.586 -62.486
ATOM   1011  C   GLY T  60      27.207  -0.829 -62.290
ATOM   1012  O   GLY T  60      26.745  -1.971 -62.323
ATOM   1016  N   GLN T  61      26.427   0.247 -62.136
ATOM   1017  CA  GLN T  61      24.984   0.131 -61.978
ATOM   1018  C   GLN T  61      24.347  -0.347 -63.273
ATOM   1019  O   GLN T  61      23.478  -1.222 -63.274
ATOM   1020  CB  GLN T  61      24.363   1.461 -61.573
ATOM   1021  CG  GLN T  61      24.792   1.951 -60.200
ATOM   1022  CD  GLN T  61      24.041   3.196 -59.760
ATOM   1023  OE1 GLN T  61      22.855   3.154 -59.448
ATOM   1024  NE2 GLN T  61      24.698   4.345 -59.706
ATOM   1033  N   PHE T  62      24.828   0.196 -64.397
ATOM   1034  CA  PHE T  62      24.374  -0.234 -65.709
ATOM   1035  C   PHE T  62      24.772  -1.686 -65.983
ATOM   1036  O   PHE T  62      24.010  -2.422 -66.607
ATOM   1037  CB  PHE T  62      24.923   0.714 -66.773
ATOM   1038  CG  PHE T  62      24.114   0.766 -68.065
ATOM   1039  CD1 PHE T  62      22.754   1.006 -68.030
ATOM   1040  CD2 PHE T  62      24.746   0.606 -69.282
ATOM   1041  CE1 PHE T  62      22.036   1.083 -69.205
ATOM   1042  CE2 PHE T  62      24.023   0.690 -70.453
ATOM   1043  CZ  PHE T  62      22.668   0.930 -70.418
ATOM   1053  N   TYR T  63      25.936  -2.137 -65.491
ATOM   1054  CA  TYR T  63      26.339  -3.540 -65.541
ATOM   1055  C   TYR T  63      25.358  -4.475 -64.852
ATOM   1056  O   TYR T  63      25.082  -5.569 -65.354
ATOM   1057  CB  TYR T  63      27.720  -3.761 -64.914
ATOM   1058  CG  TYR T  63      28.909  -3.599 -65.850
ATOM   1059  CD1 TYR T  63      29.025  -4.395 -66.973
ATOM   1060  CD2 TYR T  63      29.887  -2.669 -65.564
ATOM   1061  CE1 TYR T  63      30.102  -4.237 -67.819
ATOM   1062  CE2 TYR T  63      30.968  -2.513 -66.408
ATOM   1063  CZ  TYR T  63      31.058  -3.284 -67.545
ATOM   1064  OH  TYR T  63      32.093  -3.077 -68.440
ATOM   1074  N   PHE T  64      24.846  -4.061 -63.691
ATOM   1075  CA  PHE T  64      23.846  -4.835 -62.970
ATOM   1076  C   PHE T  64      22.499  -4.808 -63.689
ATOM   1077  O   PHE T  64      21.837  -5.838 -63.832
ATOM   1078  CB  PHE T  64      23.723  -4.293 -61.545
ATOM   1079  CG  PHE T  64      22.932  -5.171 -60.583
ATOM   1080  CD1 PHE T  64      23.207  -6.523 -60.472
ATOM   1081  CD2 PHE T  64      21.954  -4.599 -59.793
ATOM   1082  CE1 PHE T  64      22.505  -7.294 -59.569
ATOM   1083  CE2 PHE T  64      21.263  -5.376 -58.887
ATOM   1084  CZ  PHE T  64      21.535  -6.721 -58.775
ATOM   1094  N   LEU T  65      22.099  -3.629 -64.172
ATOM   1095  CA  LEU T  65      20.877  -3.460 -64.948
ATOM   1096  C   LEU T  65      20.826  -4.308 -66.213
ATOM   1097  O   LEU T  65      19.839  -5.008 -66.450
ATOM   1098  CB  LEU T  65      20.726  -1.980 -65.276
ATOM   1099  CG  LEU T  65      19.703  -1.433 -66.264
ATOM   1100  CD1 LEU T  65      18.262  -1.800 -65.936
ATOM   1101  CD2 LEU T  65      19.870   0.066 -66.268
ATOM   1113  N   ILE T  66      21.882  -4.276 -67.033
ATOM   1114  CA  ILE T  66      21.926  -5.079 -68.244
ATOM   1115  C   ILE T  66      21.965  -6.564 -67.900
ATOM   1116  O   ILE T  66      21.304  -7.343 -68.587
ATOM   1117  CB  ILE T  66      23.063  -4.621 -69.196
ATOM   1118  CG1 ILE T  66      22.858  -3.165 -69.630
ATOM   1119  CG2 ILE T  66      23.201  -5.508 -70.431
ATOM   1132  N   ARG T  67      22.662  -6.978 -66.829
ATOM   1133  CA  ARG T  67      22.534  -8.334 -66.302
ATOM   1134  C   ARG T  67      21.093  -8.732 -66.024
ATOM   1135  O   ARG T  67      20.636  -9.749 -66.546
ATOM   1136  CB  ARG T  67      23.339  -8.523 -65.030
ATOM   1137  CG  ARG T  67      24.788  -8.850 -65.296
ATOM   1138  CD  ARG T  67      25.540  -8.797 -63.980
ATOM   1139  NE  ARG T  67      26.954  -9.081 -64.150
ATOM   1140  CZ  ARG T  67      27.811  -8.235 -64.729
ATOM   1141  NH1 ARG T  67      27.446  -7.032 -65.166
ATOM   1142  NH2 ARG T  67      29.051  -8.658 -64.923
ATOM   1156  N   LYS T  68      20.354  -7.911 -65.266
ATOM   1157  CA  LYS T  68      18.930  -8.122 -65.032
ATOM   1158  C   LYS T  68      18.135  -8.287 -66.321
ATOM   1159  O   LYS T  68      17.359  -9.233 -66.461
ATOM   1160  CB  LYS T  68      18.344  -6.964 -64.242
ATOM   1161  CG  LYS T  68      18.626  -7.011 -62.754
ATOM   1162  CD  LYS T  68      18.231  -5.666 -62.174
ATOM   1163  CE  LYS T  68      18.078  -5.732 -60.666
ATOM   1164  NZ  LYS T  68      16.814  -6.344 -60.294
ATOM   1178  N   ARG T  69      18.374  -7.402 -67.295
ATOM   1179  CA  ARG T  69      17.723  -7.485 -68.595
ATOM   1180  C   ARG T  69      18.007  -8.779 -69.345
ATOM   1181  O   ARG T  69      17.082  -9.464 -69.787
ATOM   1182  CB  ARG T  69      18.099  -6.288 -69.459
ATOM   1183  CG  ARG T  69      17.512  -4.958 -68.995
ATOM   1184  CD  ARG T  69      15.987  -5.001 -68.925
ATOM   1185  NE  ARG T  69      15.378  -5.302 -70.214
ATOM   1186  CZ  ARG T  69      14.841  -4.366 -70.992
ATOM   1187  NH1 ARG T  69      14.860  -3.082 -70.636
ATOM   1188  NH2 ARG T  69      14.312  -4.704 -72.157
ATOM   1202  N   ILE T  70      19.276  -9.178 -69.453
ATOM   1203  CA  ILE T  70      19.621 -10.435 -70.109
ATOM   1204  C   ILE T  70      19.587 -11.642 -69.171
ATOM   1205  O   ILE T  70      20.084 -12.721 -69.503
ATOM   1206  CB  ILE T  70      20.966 -10.327 -70.867
ATOM   1207  CG1 ILE T  70      22.148 -10.008 -69.957
ATOM   1208  CG2 ILE T  70      20.801  -9.322 -71.999
ATOM   1221  N   HIS T  71      19.016 -11.451 -67.974
ATOM   1222  CA  HIS T  71      18.730 -12.500 -67.001
ATOM   1223  C   HIS T  71      19.954 -13.191 -66.400
ATOM   1224  O   HIS T  71      19.896 -14.314 -65.892
ATOM   1225  CB  HIS T  71      17.698 -13.495 -67.552
ATOM   1226  CG  HIS T  71      16.323 -12.874 -67.762
ATOM   1227  ND1 HIS T  71      16.010 -11.748 -68.394
ATOM   1228  CD2 HIS T  71      15.159 -13.435 -67.290
ATOM   1229  CE1 HIS T  71      14.716 -11.602 -68.327
ATOM   1230  NE2 HIS T  71      14.211 -12.615 -67.666
ATOM   1239  N   LEU T  72      21.084 -12.481 -66.419
ATOM   1240  CA  LEU T  72      22.300 -12.949 -65.781
ATOM   1241  C   LEU T  72      22.323 -12.565 -64.314
ATOM   1242  O   LEU T  72      21.976 -11.445 -63.925
ATOM   1243  CB  LEU T  72      23.544 -12.371 -66.439
ATOM   1244  CG  LEU T  72      23.937 -12.755 -67.853
ATOM   1245  CD1 LEU T  72      25.266 -12.090 -68.177
ATOM   1246  CD2 LEU T  72      24.060 -14.262 -68.017
ATOM   1258  N   ARG T  73      22.769 -13.497 -63.483
ATOM   1259  CA  ARG T  73      22.869 -13.248 -62.059
ATOM   1260  C   ARG T  73      24.239 -12.687 -61.708
ATOM   1261  O   ARG T  73      25.272 -13.318 -61.955
ATOM   1262  CB  ARG T  73      22.530 -14.488 -61.212
ATOM   1263  CG  ARG T  73      23.235 -15.806 -61.528
ATOM   1264  CD  ARG T  73      22.504 -16.578 -62.614
ATOM   1265  NE  ARG T  73      23.288 -17.717 -63.060
ATOM   1266  CZ  ARG T  73      22.774 -18.695 -63.807
ATOM   1267  NH1 ARG T  73      21.498 -18.688 -64.182
ATOM   1268  NH2 ARG T  73      23.571 -19.684 -64.186
ATOM   1282  N   ALA T  74      24.217 -11.442 -61.222
ATOM   1283  CA  ALA T  74      25.323 -10.731 -60.574
ATOM   1284  C   ALA T  74      26.788 -11.119 -60.779
ATOM   1285  O   ALA T  74      27.589 -10.322 -61.259
ATOM   1286  CB  ALA T  74      25.064 -10.690 -59.073
ATOM   1292  N   GLU T  75      27.148 -12.358 -60.441
ATOM   1293  CA  GLU T  75      28.514 -12.855 -60.534
ATOM   1294  C   GLU T  75      28.928 -13.202 -61.964
ATOM   1295  O   GLU T  75      30.092 -13.509 -62.225
ATOM   1296  CB  GLU T  75      28.644 -14.102 -59.670
ATOM   1297  CG  GLU T  75      28.360 -13.867 -58.192
ATOM   1298  CD  GLU T  75      28.372 -15.148 -57.373
ATOM   1299  OE1 GLU T  75      27.330 -15.797 -57.286
ATOM   1300  OE2 GLU T  75      29.417 -15.492 -56.825
ATOM   1307  N   ASP T  76      27.977 -13.188 -62.903
ATOM   1308  CA  ASP T  76      28.248 -13.532 -64.292
ATOM   1309  C   ASP T  76      29.088 -12.504 -65.037
ATOM   1310  O   ASP T  76      29.149 -11.326 -64.675
ATOM   1311  CB  ASP T  76      26.955 -13.775 -65.069
ATOM   1312  CG  ASP T  76      26.203 -15.053 -64.715
ATOM   1313  OD1 ASP T  76      26.821 -16.105 -64.577
ATOM   1314  OD2 ASP T  76      24.978 -14.989 -64.595
ATOM   1319  N   ALA T  77      29.744 -12.958 -66.106
ATOM   1320  CA  ALA T  77      30.620 -12.108 -66.893
ATOM   1321  C   ALA T  77      29.851 -11.234 -67.872
ATOM   1322  O   ALA T  77      29.036 -11.708 -68.664
ATOM   1323  CB  ALA T  77      31.577 -12.975 -67.696
ATOM   1329  N   LEU T  78      30.098  -9.931 -67.779
ATOM   1330  CA  LEU T  78      29.562  -8.964 -68.715
ATOM   1331  C   LEU T  78      30.556  -7.818 -68.749
ATOM   1332  O   LEU T  78      31.015  -7.347 -67.704
ATOM   1333  CB  LEU T  78      28.198  -8.458 -68.253
ATOM   1334  CG  LEU T  78      27.429  -7.486 -69.133
ATOM   1335  CD1 LEU T  78      27.031  -8.155 -70.431
ATOM   1336  CD2 LEU T  78      26.193  -6.994 -68.409
ATOM   1348  N   PHE T  79      30.915  -7.418 -69.965
ATOM   1349  CA  PHE T  79      31.865  -6.348 -70.220
ATOM   1350  C   PHE T  79      31.225  -5.437 -71.253
ATOM   1351  O   PHE T  79      30.695  -5.918 -72.257
ATOM   1352  CB  PHE T  79      33.169  -6.898 -70.802
ATOM   1353  CG  PHE T  79      33.948  -7.803 -69.858
ATOM   1354  CD1 PHE T  79      33.675  -9.158 -69.813
ATOM   1355  CD2 PHE T  79      34.931  -7.265 -69.050
ATOM   1356  CE1 PHE T  79      34.383  -9.971 -68.952
ATOM   1357  CE2 PHE T  79      35.634  -8.087 -68.194
ATOM   1358  CZ  PHE T  79      35.361  -9.437 -68.143
ATOM   1368  N   PHE T  80      31.211  -4.126 -71.022
ATOM   1369  CA  PHE T  80      30.658  -3.206 -72.002
ATOM   1370  C   PHE T  80      31.704  -2.737 -72.991
ATOM   1371  O   PHE T  80      32.893  -2.696 -72.680
ATOM   1372  CB  PHE T  80      30.049  -1.978 -71.343
ATOM   1373  CG  PHE T  80      28.782  -2.210 -70.537
ATOM   1374  CD1 PHE T  80      27.910  -3.236 -70.853
ATOM   1375  CD2 PHE T  80      28.507  -1.364 -69.484
ATOM   1376  CE1 PHE T  80      26.765  -3.413 -70.110
ATOM   1377  CE2 PHE T  80      27.362  -1.553 -68.745
ATOM   1378  CZ  PHE T  80      26.493  -2.573 -69.058
ATOM   1388  N   PHE T  81      31.272  -2.405 -74.203
ATOM   1389  CA  PHE T  81      32.122  -1.733 -75.164
ATOM   1390  C   PHE T  81      31.458  -0.442 -75.606
ATOM   1391  O   PHE T  81      30.565  -0.429 -76.459
ATOM   1392  CB  PHE T  81      32.417  -2.629 -76.368
ATOM   1393  CG  PHE T  81      33.387  -3.760 -76.060
ATOM   1394  CD1 PHE T  81      32.938  -4.927 -75.471
ATOM   1395  CD2 PHE T  81      34.725  -3.600 -76.354
ATOM   1396  CE1 PHE T  81      33.841  -5.920 -75.157
ATOM   1397  CE2 PHE T  81      35.618  -4.602 -76.047
ATOM   1398  CZ  PHE T  81      35.177  -5.757 -75.443
ATOM   1408  N   VAL T  82      31.875   0.663 -74.990
ATOM   1409  CA  VAL T  82      31.415   1.978 -75.404
ATOM   1410  C   VAL T  82      32.428   2.453 -76.435
ATOM   1411  O   VAL T  82      33.630   2.496 -76.170
ATOM   1412  CB  VAL T  82      31.239   2.944 -74.199
ATOM   1413  CG1 VAL T  82      32.514   3.238 -73.421
ATOM   1414  CG2 VAL T  82      30.592   4.235 -74.668
ATOM   1424  N   ASN T  83      31.960   2.715 -77.661
ATOM   1425  CA  ASN T  83      32.829   3.015 -78.805
ATOM   1426  C   ASN T  83      33.977   2.018 -78.996
ATOM   1427  O   ASN T  83      35.105   2.355 -79.359
ATOM   1428  CB  ASN T  83      33.361   4.451 -78.730
ATOM   1429  CG  ASN T  83      32.278   5.515 -78.795
ATOM   1430  OD1 ASN T  83      31.270   5.464 -78.094
ATOM   1431  ND2 ASN T  83      32.432   6.509 -79.652
ATOM   1438  N   ASN T  84      33.644   0.755 -78.705
ATOM   1439  CA  ASN T  84      34.536  -0.398 -78.754
ATOM   1440  C   ASN T  84      35.667  -0.422 -77.717
ATOM   1441  O   ASN T  84      36.660  -1.135 -77.870
ATOM   1442  CB  ASN T  84      35.027  -0.653 -80.194
ATOM   1443  CG  ASN T  84      35.557  -2.057 -80.471
ATOM   1444  OD1 ASN T  84      36.523  -2.237 -81.205
ATOM   1445  ND2 ASN T  84      34.962  -3.122 -79.949
ATOM   1452  N   VAL T  85      35.528   0.308 -76.605
ATOM   1453  CA  VAL T  85      36.449   0.169 -75.483
ATOM   1454  C   VAL T  85      35.661  -0.124 -74.207
ATOM   1455  O   VAL T  85      34.498   0.273 -74.090
ATOM   1456  CB  VAL T  85      37.365   1.420 -75.370
ATOM   1457  CG1 VAL T  85      36.629   2.682 -74.943
ATOM   1458  CG2 VAL T  85      38.561   1.146 -74.473
ATOM   1468  N   ILE T  86      36.259  -0.841 -73.249
ATOM   1469  CA  ILE T  86      35.576  -1.214 -72.015
ATOM   1470  C   ILE T  86      35.590  -0.063 -71.008
ATOM   1471  O   ILE T  86      36.669   0.404 -70.634
ATOM   1472  CB  ILE T  86      36.185  -2.504 -71.397
ATOM   1473  CG1 ILE T  86      36.202  -3.652 -72.402
ATOM   1474  CG2 ILE T  86      35.395  -2.925 -70.155
ATOM   1487  N   PRO T  87      34.436   0.453 -70.563
ATOM   1488  CA  PRO T  87      34.350   1.466 -69.518
ATOM   1489  C   PRO T  87      34.558   0.944 -68.095
ATOM   1490  O   PRO T  87      34.046  -0.122 -67.735
ATOM   1491  CB  PRO T  87      32.964   2.035 -69.720
ATOM   1492  CG  PRO T  87      32.161   0.866 -70.220
ATOM   1493  CD  PRO T  87      33.137   0.241 -71.192
ATOM   1501  N   PRO T  88      35.332   1.655 -67.261
ATOM   1502  CA  PRO T  88      35.495   1.358 -65.841
ATOM   1503  C   PRO T  88      34.211   1.590 -65.055
ATOM   1504  O   PRO T  88      33.518   2.594 -65.236
ATOM   1505  CB  PRO T  88      36.571   2.335 -65.409
ATOM   1506  CG  PRO T  88      37.381   2.542 -66.661
ATOM   1507  CD  PRO T  88      36.270   2.692 -67.681
ATOM   1515  N   THR T  89      33.938   0.683 -64.118
ATOM   1516  CA  THR T  89      32.707   0.648 -63.336
ATOM   1517  C   THR T  89      32.324   1.939 -62.619
ATOM   1518  O   THR T  89      31.146   2.299 -62.527
ATOM   1519  CB  THR T  89      32.821  -0.505 -62.324
ATOM   1520  OG1 THR T  89      34.135  -0.416 -61.777
ATOM   1521  CG2 THR T  89      32.591  -1.865 -62.961
ATOM   1529  N   SER T  90      33.345   2.636 -62.116
ATOM   1530  CA  SER T  90      33.162   3.881 -61.390
ATOM   1531  C   SER T  90      32.981   5.115 -62.272
ATOM   1532  O   SER T  90      32.805   6.212 -61.732
ATOM   1533  CB  SER T  90      34.339   4.077 -60.434
ATOM   1534  OG  SER T  90      34.131   5.137 -59.509
ATOM   1540  N   ALA T  91      33.048   5.011 -63.605
ATOM   1541  CA  ALA T  91      32.735   6.144 -64.466
ATOM   1542  C   ALA T  91      31.222   6.268 -64.587
ATOM   1543  O   ALA T  91      30.504   5.306 -64.294
ATOM   1544  CB  ALA T  91      33.293   5.905 -65.861
ATOM   1550  N   THR T  92      30.677   7.419 -64.984
ATOM   1551  CA  THR T  92      29.239   7.500 -65.157
ATOM   1552  C   THR T  92      28.862   7.425 -66.627
ATOM   1553  O   THR T  92      29.671   7.696 -67.519
ATOM   1554  CB  THR T  92      28.606   8.746 -64.494
ATOM   1555  OG1 THR T  92      28.935   9.904 -65.253
ATOM   1556  CG2 THR T  92      29.023   8.916 -63.042
ATOM   1564  N   MET T  93      27.597   7.078 -66.864
ATOM   1565  CA  MET T  93      26.983   7.145 -68.181
ATOM   1566  C   MET T  93      27.093   8.530 -68.806
ATOM   1567  O   MET T  93      27.345   8.667 -70.002
ATOM   1568  CB  MET T  93      25.517   6.766 -68.062
ATOM   1569  CG  MET T  93      25.250   5.300 -67.747
ATOM   1570  SD  MET T  93      25.619   4.199 -69.135
ATOM   1571  CE  MET T  93      27.064   3.407 -68.493
ATOM   1581  N   GLY T  94      26.949   9.572 -67.980
ATOM   1582  CA  GLY T  94      27.115  10.944 -68.427
ATOM   1583  C   GLY T  94      28.555  11.268 -68.788
ATOM   1584  O   GLY T  94      28.804  12.030 -69.728
ATOM   1588  N   GLN T  95      29.532  10.714 -68.060
ATOM   1589  CA  GLN T  95      30.925  10.859 -68.453
ATOM   1590  C   GLN T  95      31.221  10.145 -69.761
ATOM   1591  O   GLN T  95      31.911  10.690 -70.624
ATOM   1592  CB  GLN T  95      31.888  10.395 -67.365
ATOM   1593  CG  GLN T  95      31.940  11.321 -66.152
ATOM   1594  CD  GLN T  95      32.180  12.788 -66.493
ATOM   1595  OE1 GLN T  95      31.390  13.657 -66.130
ATOM   1596  NE2 GLN T  95      33.228  13.138 -67.228
ATOM   1605  N   LEU T  96      30.665   8.941 -69.939
ATOM   1606  CA  LEU T  96      30.771   8.235 -71.205
ATOM   1607  C   LEU T  96      30.114   8.997 -72.344
ATOM   1608  O   LEU T  96      30.641   9.020 -73.452
ATOM   1609  CB  LEU T  96      30.167   6.841 -71.138
ATOM   1610  CG  LEU T  96      30.727   5.829 -70.152
ATOM   1611  CD1 LEU T  96      30.061   4.495 -70.412
ATOM   1612  CD2 LEU T  96      32.236   5.689 -70.275
ATOM   1624  N   TYR T  97      28.979   9.653 -72.085
ATOM   1625  CA  TYR T  97      28.323  10.513 -73.059
ATOM   1626  C   TYR T  97      29.276  11.607 -73.528
ATOM   1627  O   TYR T  97      29.621  11.663 -74.710
ATOM   1628  CB  TYR T  97      27.073  11.116 -72.428
ATOM   1629  CG  TYR T  97      26.114  11.780 -73.402
ATOM   1630  CD1 TYR T  97      25.986  13.156 -73.431
ATOM   1631  CD2 TYR T  97      25.319  10.991 -74.206
ATOM   1632  CE1 TYR T  97      25.033  13.741 -74.238
ATOM   1633  CE2 TYR T  97      24.368  11.570 -75.012
ATOM   1634  CZ  TYR T  97      24.222  12.940 -75.012
ATOM   1635  OH  TYR T  97      23.238  13.511 -75.791
ATOM   1645  N   GLN T  98      29.765  12.417 -72.581
ATOM   1646  CA  GLN T  98      30.681  13.517 -72.869
ATOM   1647  C   GLN T  98      31.943  13.094 -73.610
ATOM   1648  O   GLN T  98      32.367  13.744 -74.564
ATOM   1649  CB  GLN T  98      31.106  14.189 -71.572
ATOM   1650  CG  GLN T  98      30.005  14.944 -70.849
ATOM   1651  CD  GLN T  98      30.395  15.268 -69.416
ATOM   1652  OE1 GLN T  98      31.002  16.291 -69.113
ATOM   1653  NE2 GLN T  98      30.055  14.382 -68.495
ATOM   1662  N   GLU T  99      32.540  11.987 -73.169
ATOM   1663  CA  GLU T  99      33.792  11.513 -73.733
ATOM   1664  C   GLU T  99      33.657  10.700 -75.013
ATOM   1665  O   GLU T  99      34.557  10.719 -75.855
ATOM   1666  CB  GLU T  99      34.528  10.706 -72.673
ATOM   1667  CG  GLU T  99      34.978  11.568 -71.494
ATOM   1668  CD  GLU T  99      35.085  10.840 -70.160
ATOM   1669  OE1 GLU T  99      34.684  11.419 -69.146
ATOM   1670  OE2 GLU T  99      35.576   9.712 -70.109
ATOM   1677  N   HIS T 100      32.550   9.975 -75.192
ATOM   1678  CA  HIS T 100      32.449   9.020 -76.284
ATOM   1679  C   HIS T 100      31.424   9.313 -77.366
ATOM   1680  O   HIS T 100      31.622   8.847 -78.492
ATOM   1681  CB  HIS T 100      32.204   7.608 -75.760
ATOM   1682  CG  HIS T 100      33.354   7.017 -74.962
ATOM   1683  ND1 HIS T 100      34.360   6.289 -75.419
ATOM   1684  CD2 HIS T 100      33.502   7.155 -73.603
ATOM   1685  CE1 HIS T 100      35.117   5.984 -74.402
ATOM   1686  NE2 HIS T 100      34.597   6.503 -73.316
ATOM   1695  N   HIS T 101      30.327  10.049 -77.123
ATOM   1696  CA  HIS T 101      29.332  10.221 -78.178
ATOM   1697  C   HIS T 101      29.879  11.094 -79.302
ATOM   1698  O   HIS T 101      30.199  12.274 -79.132
ATOM   1699  CB  HIS T 101      27.949  10.680 -77.666
ATOM   1700  CG  HIS T 101      27.712  12.169 -77.450
ATOM   1701  ND1 HIS T 101      28.404  13.026 -76.716
ATOM   1702  CD2 HIS T 101      26.687  12.860 -78.052
ATOM   1703  CE1 HIS T 101      27.859  14.203 -76.852
ATOM   1704  NE2 HIS T 101      26.828  14.096 -77.652
ATOM   1713  N   GLU T 102      30.071  10.463 -80.460
ATOM   1714  CA  GLU T 102      30.615  11.140 -81.627
ATOM   1715  C   GLU T 102      29.571  12.027 -82.298
ATOM   1716  O   GLU T 102      29.036  11.734 -83.370
ATOM   1717  CB  GLU T 102      31.205  10.111 -82.587
ATOM   1718  CG  GLU T 102      32.463   9.456 -82.022
ATOM   1719  CD  GLU T 102      33.002   8.301 -82.854
ATOM   1720  OE1 GLU T 102      33.343   8.503 -84.018
ATOM   1721  OE2 GLU T 102      33.098   7.191 -82.321
ATOM   1728  N   GLU T 103      29.298  13.136 -81.594
ATOM   1729  CA  GLU T 103      28.269  14.110 -81.934
ATOM   1730  C   GLU T 103      26.878  13.458 -81.934
ATOM   1731  O   GLU T 103      26.702  12.365 -81.392
ATOM   1732  CB  GLU T 103      28.666  14.817 -83.257
ATOM   1733  CG  GLU T 103      27.910  16.064 -83.729
ATOM   1734  CD  GLU T 103      27.767  17.154 -82.678
ATOM   1735  OE1 GLU T 103      28.653  17.999 -82.558
ATOM   1736  OE2 GLU T 103      26.753  17.131 -81.977
ATOM   1743  N   ASP T 104      25.825  14.145 -82.398
ATOM   1744  CA  ASP T 104      24.560  13.531 -82.798
ATOM   1745  C   ASP T 104      23.763  12.817 -81.703
ATOM   1746  O   ASP T 104      22.966  11.909 -81.947
ATOM   1747  CB  ASP T 104      24.788  12.625 -84.018
ATOM   1748  CG  ASP T 104      23.533  12.230 -84.782
ATOM   1749  OD1 ASP T 104      22.616  13.040 -84.898
ATOM   1750  OD2 ASP T 104      23.501  11.124 -85.322
ATOM   1755  N   PHE T 105      24.043  13.215 -80.461
ATOM   1756  CA  PHE T 105      23.197  12.972 -79.302
ATOM   1757  C   PHE T 105      22.975  11.567 -78.760
ATOM   1758  O   PHE T 105      22.659  11.453 -77.574
ATOM   1759  CB  PHE T 105      21.866  13.711 -79.430
ATOM   1760  CG  PHE T 105      22.013  15.216 -79.261
ATOM   1761  CD1 PHE T 105      22.090  16.033 -80.372
ATOM   1762  CD2 PHE T 105      22.086  15.761 -77.993
ATOM   1763  CE1 PHE T 105      22.248  17.394 -80.211
ATOM   1764  CE2 PHE T 105      22.243  17.123 -77.842
ATOM   1765  CZ  PHE T 105      22.327  17.939 -78.949
ATOM   1775  N   PHE T 106      23.101  10.478 -79.522
ATOM   1776  CA  PHE T 106      23.001   9.146 -78.939
ATOM   1777  C   PHE T 106      24.349   8.557 -78.556
ATOM   1778  O   PHE T 106      25.270   8.494 -79.376
ATOM   1779  CB  PHE T 106      22.297   8.165 -79.873
ATOM   1780  CG  PHE T 106      20.799   8.345 -80.091
ATOM   1781  CD1 PHE T 106      20.038   9.182 -79.294
ATOM   1782  CD2 PHE T 106      20.195   7.605 -81.087
ATOM   1783  CE1 PHE T 106      18.676   9.257 -79.491
ATOM   1784  CE2 PHE T 106      18.833   7.686 -81.277
ATOM   1785  CZ  PHE T 106      18.076   8.510 -80.478
ATOM   1795  N   LEU T 107      24.476   8.125 -77.299
ATOM   1796  CA  LEU T 107      25.647   7.374 -76.868
ATOM   1797  C   LEU T 107      25.393   5.899 -77.163
ATOM   1798  O   LEU T 107      24.241   5.463 -77.188
ATOM   1799  CB  LEU T 107      25.897   7.629 -75.378
ATOM   1800  CG  LEU T 107      27.184   7.206 -74.654
ATOM   1801  CD1 LEU T 107      27.125   5.790 -74.113
ATOM   1802  CD2 LEU T 107      28.411   7.441 -75.514
ATOM   1814  N   TYR T 108      26.437   5.099 -77.386
ATOM   1815  CA  TYR T 108      26.260   3.728 -77.838
ATOM   1816  C   TYR T 108      27.183   2.707 -77.190
ATOM   1817  O   TYR T 108      28.407   2.866 -77.162
ATOM   1818  CB  TYR T 108      26.319   3.650 -79.371
ATOM   1819  CG  TYR T 108      27.408   4.470 -80.056
ATOM   1820  CD1 TYR T 108      27.164   5.795 -80.366
ATOM   1821  CD2 TYR T 108      28.628   3.899 -80.365
ATOM   1822  CE1 TYR T 108      28.145   6.565 -80.950
ATOM   1823  CE2 TYR T 108      29.610   4.663 -80.960
ATOM   1824  CZ  TYR T 108      29.366   5.994 -81.230
ATOM   1825  OH  TYR T 108      30.364   6.785 -81.763
ATOM   1835  N   ILE T 109      26.565   1.653 -76.646
ATOM   1836  CA  ILE T 109      27.274   0.614 -75.913
ATOM   1837  C   ILE T 109      26.912  -0.758 -76.476
ATOM   1838  O   ILE T 109      25.736  -1.105 -76.612
ATOM   1839  CB  ILE T 109      26.943   0.681 -74.391
ATOM   1840  CG1 ILE T 109      27.442   1.975 -73.754
ATOM   1841  CG2 ILE T 109      27.514  -0.519 -73.641
ATOM   1854  N   ALA T 110      27.920  -1.554 -76.827
ATOM   1855  CA  ALA T 110      27.684  -2.945 -77.168
ATOM   1856  C   ALA T 110      28.202  -3.841 -76.055
ATOM   1857  O   ALA T 110      29.370  -3.754 -75.675
ATOM   1858  CB  ALA T 110      28.394  -3.308 -78.458
ATOM   1864  N   TYR T 111      27.347  -4.686 -75.482
ATOM   1865  CA  TYR T 111      27.755  -5.526 -74.367
ATOM   1866  C   TYR T 111      28.252  -6.895 -74.808
ATOM   1867  O   TYR T 111      27.760  -7.475 -75.777
ATOM   1868  CB  TYR T 111      26.650  -5.643 -73.306
ATOM   1869  CG  TYR T 111      25.350  -6.307 -73.737
ATOM   1870  CD1 TYR T 111      25.183  -7.665 -73.570
ATOM   1871  CD2 TYR T 111      24.340  -5.556 -74.296
ATOM   1872  CE1 TYR T 111      24.025  -8.279 -73.987
ATOM   1873  CE2 TYR T 111      23.177  -6.163 -74.716
ATOM   1874  CZ  TYR T 111      23.038  -7.523 -74.572
ATOM   1875  OH  TYR T 111      21.905  -8.146 -75.043
ATOM   1885  N   SER T 112      29.222  -7.429 -74.075
ATOM   1886  CA  SER T 112      29.833  -8.705 -74.389
ATOM   1887  C   SER T 112      29.849  -9.569 -73.140
ATOM   1888  O   SER T 112      29.888  -9.072 -72.014
ATOM   1889  CB  SER T 112      31.264  -8.464 -74.853
ATOM   1890  OG  SER T 112      31.967  -9.656 -75.189
ATOM   1896  N   ASP T 113      29.800 -10.886 -73.344
ATOM   1897  CA  ASP T 113      30.022 -11.841 -72.265
ATOM   1898  C   ASP T 113      31.514 -12.055 -72.047
ATOM   1899  O   ASP T 113      31.944 -12.524 -70.996
ATOM   1900  CB  ASP T 113      29.356 -13.173 -72.606
ATOM   1901  CG  ASP T 113      29.422 -14.232 -71.507
ATOM   1902  OD1 ASP T 113      30.138 -15.213 -71.694
ATOM   1903  OD2 ASP T 113      28.732 -14.100 -70.500
ATOM   1908  N   GLU T 114      32.323 -11.718 -73.056
ATOM   1909  CA  GLU T 114      33.759 -11.915 -73.007
ATOM   1910  C   GLU T 114      34.477 -10.575 -72.953
ATOM   1911  O   GLU T 114      33.905  -9.534 -73.280
ATOM   1912  CB  GLU T 114      34.219 -12.685 -74.245
ATOM   1913  CG  GLU T 114      33.653 -14.100 -74.377
ATOM   1914  CD  GLU T 114      34.004 -15.025 -73.218
ATOM   1915  OE1 GLU T 114      35.178 -15.363 -73.054
ATOM   1916  OE2 GLU T 114      33.104 -15.396 -72.467
ATOM   1923  N   SER T 115      35.745 -10.592 -72.542
ATOM   1924  CA  SER T 115      36.601  -9.413 -72.568
ATOM   1925  C   SER T 115      36.934  -8.943 -73.982
ATOM   1926  O   SER T 115      37.289  -7.788 -74.215
ATOM   1927  CB  SER T 115      37.868  -9.740 -71.793
ATOM   1928  OG  SER T 115      38.281 -11.079 -72.059
ATOM   1934  N   VAL T 116      36.851  -9.872 -74.937
ATOM   1935  CA  VAL T 116      36.929  -9.557 -76.357
ATOM   1936  C   VAL T 116      35.537  -9.109 -76.811
ATOM   1937  O   VAL T 116      34.528  -9.437 -76.177
ATOM   1938  CB  VAL T 116      37.412 -10.809 -77.137
ATOM   1939  CG1 VAL T 116      37.650 -10.522 -78.614
ATOM   1940  CG2 VAL T 116      38.693 -11.377 -76.539
ATOM   1950  N   TYR T 117      35.456  -8.339 -77.902
ATOM   1951  CA  TYR T 117      34.196  -7.850 -78.449
ATOM   1952  C   TYR T 117      33.323  -8.993 -78.970
ATOM   1953  O   TYR T 117      33.341  -9.357 -80.149
ATOM   1954  CB  TYR T 117      34.518  -6.810 -79.537
ATOM   1955  CG  TYR T 117      33.335  -6.045 -80.121
ATOM   1956  CD1 TYR T 117      32.486  -5.329 -79.301
ATOM   1957  CD2 TYR T 117      33.127  -6.051 -81.488
ATOM   1958  CE1 TYR T 117      31.424  -4.636 -79.841
ATOM   1959  CE2 TYR T 117      32.065  -5.355 -82.033
ATOM   1960  CZ  TYR T 117      31.208  -4.666 -81.202
ATOM   1961  OH  TYR T 117      30.107  -4.023 -81.736
ATOM   1971  N   GLY T 118      32.586  -9.606 -78.042
ATOM   1972  CA  GLY T 118      31.662 -10.681 -78.347
ATOM   1973  C   GLY T 118      32.370 -12.010 -78.530
ATOM   1974  O   GLY T 118      32.305 -12.901 -77.685
ATOM   1978  N   LEU T 119      33.054 -12.096 -79.670
ATOM   1979  CA  LEU T 119      33.819 -13.262 -80.095
ATOM   1980  C   LEU T 119      34.636 -13.968 -79.011
ATOM   1981  O   LEU T 119      34.553 -15.191 -78.926
ATOM   1982  CB  LEU T 119      34.747 -12.841 -81.240
ATOM   1983  CG  LEU T 119      34.159 -12.220 -82.506
ATOM   1984  CD1 LEU T 119      35.252 -11.563 -83.330
ATOM   1985  CD2 LEU T 119      33.397 -13.245 -83.327
ATOM   1986  OXT LEU T 119      35.375 -13.298 -78.285
