# Supplementary material for: Prediction of GABARAP interaction with the GABA type A receptor
Source: Proteins. 2018 Nov 4;86(12):1251–64. doi: 10.1002/prot.25589 (PMC6492159; doi:10.1002/prot.25589)
Supplement: Supplementary file 1 — Appendix S1: Supporting Information. [file PROT-86-1251-s001.tar › protein25589/m15040d.pdb]

ATOM     21  N   MET U   3      30.227   0.384 -86.211
ATOM     22  CA  MET U   3      29.879  -0.475 -85.099
ATOM     23  C   MET U   3      28.491  -0.984 -85.444
ATOM     24  O   MET U   3      27.803  -0.325 -86.233
ATOM     25  CB  MET U   3      29.816   0.305 -83.800
ATOM     26  CG  MET U   3      31.156   0.663 -83.182
ATOM     27  SD  MET U   3      30.929   1.571 -81.633
ATOM     28  CE  MET U   3      30.407   0.241 -80.588
ATOM     38  N   LYS U   4      28.083  -2.121 -84.891
ATOM     39  CA  LYS U   4      26.796  -2.709 -85.221
ATOM     40  C   LYS U   4      25.664  -2.163 -84.365
ATOM     41  O   LYS U   4      25.589  -2.394 -83.155
ATOM     42  CB  LYS U   4      26.851  -4.238 -85.148
ATOM     43  CG  LYS U   4      27.458  -4.930 -86.374
ATOM     44  CD  LYS U   4      28.943  -4.640 -86.583
ATOM     45  CE  LYS U   4      29.481  -5.293 -87.849
ATOM     46  NZ  LYS U   4      29.486  -6.740 -87.745
ATOM     60  N   PHE U   5      24.804  -1.374 -85.012
ATOM     61  CA  PHE U   5      23.616  -0.797 -84.398
ATOM     62  C   PHE U   5      22.485  -0.808 -85.412
ATOM     63  O   PHE U   5      22.734  -0.666 -86.610
ATOM     64  CB  PHE U   5      23.847   0.653 -83.975
ATOM     65  CG  PHE U   5      24.777   0.822 -82.785
ATOM     66  CD1 PHE U   5      26.091   1.194 -82.987
ATOM     67  CD2 PHE U   5      24.314   0.565 -81.510
ATOM     68  CE1 PHE U   5      26.947   1.273 -81.909
ATOM     69  CE2 PHE U   5      25.179   0.644 -80.442
ATOM     70  CZ  PHE U   5      26.497   0.987 -80.641
ATOM     80  N   VAL U   6      21.240  -0.985 -84.958
ATOM     81  CA  VAL U   6      20.102  -0.954 -85.868
ATOM     82  C   VAL U   6      19.235   0.294 -85.746
ATOM     83  O   VAL U   6      19.238   1.104 -86.672
ATOM     84  CB  VAL U   6      19.266  -2.263 -85.875
ATOM     85  CG1 VAL U   6      20.048  -3.358 -86.582
ATOM     86  CG2 VAL U   6      18.876  -2.754 -84.489
ATOM     96  N   TYR U   7      18.535   0.521 -84.623
ATOM     97  CA  TYR U   7      17.648   1.668 -84.407
ATOM     98  C   TYR U   7      18.286   3.001 -84.774
ATOM     99  O   TYR U   7      17.797   3.704 -85.654
ATOM    100  CB  TYR U   7      17.219   1.660 -82.936
ATOM    101  CG  TYR U   7      16.306   2.760 -82.406
ATOM    102  CD1 TYR U   7      14.944   2.544 -82.325
ATOM    103  CD2 TYR U   7      16.850   3.932 -81.908
ATOM    104  CE1 TYR U   7      14.130   3.480 -81.715
ATOM    105  CE2 TYR U   7      16.040   4.873 -81.312
ATOM    106  CZ  TYR U   7      14.688   4.635 -81.210
ATOM    107  OH  TYR U   7      13.888   5.573 -80.593
ATOM    117  N   LYS U   8      19.429   3.328 -84.169
ATOM    118  CA  LYS U   8      20.131   4.573 -84.460
ATOM    119  C   LYS U   8      20.879   4.616 -85.795
ATOM    120  O   LYS U   8      21.706   5.501 -86.034
ATOM    121  CB  LYS U   8      21.084   4.919 -83.322
ATOM    122  CG  LYS U   8      22.131   3.848 -83.052
ATOM    123  CD  LYS U   8      23.428   4.446 -82.538
ATOM    124  CE  LYS U   8      24.403   4.833 -83.653
ATOM    125  NZ  LYS U   8      23.948   5.948 -84.465
ATOM    139  N   GLU U   9      20.663   3.613 -86.646
ATOM    140  CA  GLU U   9      21.100   3.645 -88.029
ATOM    141  C   GLU U   9      19.858   3.803 -88.902
ATOM    142  O   GLU U   9      19.927   4.401 -89.974
ATOM    143  CB  GLU U   9      21.851   2.341 -88.323
ATOM    144  CG  GLU U   9      22.628   2.214 -89.640
ATOM    145  CD  GLU U   9      21.814   1.974 -90.911
ATOM    146  OE1 GLU U   9      20.870   1.183 -90.884
ATOM    147  OE2 GLU U   9      22.145   2.567 -91.937
ATOM    154  N   GLU U  10      18.723   3.233 -88.484
ATOM    155  CA  GLU U  10      17.460   3.364 -89.197
ATOM    156  C   GLU U  10      16.849   4.747 -89.015
ATOM    157  O   GLU U  10      16.213   5.285 -89.921
ATOM    158  CB  GLU U  10      16.480   2.306 -88.708
ATOM    159  CG  GLU U  10      16.931   0.883 -89.010
ATOM    160  CD  GLU U  10      16.074  -0.176 -88.338
ATOM    161  OE1 GLU U  10      16.342  -0.512 -87.183
ATOM    162  OE2 GLU U  10      15.141  -0.670 -88.967
ATOM    169  N   HIS U  11      17.019   5.317 -87.820
ATOM    170  CA  HIS U  11      16.601   6.678 -87.532
ATOM    171  C   HIS U  11      17.575   7.663 -88.164
ATOM    172  O   HIS U  11      18.774   7.596 -87.885
ATOM    173  CB  HIS U  11      16.528   6.925 -86.024
ATOM    174  CG  HIS U  11      15.279   6.364 -85.359
ATOM    175  ND1 HIS U  11      14.411   7.047 -84.629
ATOM    176  CD2 HIS U  11      14.851   5.059 -85.429
ATOM    177  CE1 HIS U  11      13.467   6.225 -84.264
ATOM    178  NE2 HIS U  11      13.738   5.035 -84.742
ATOM    187  N   PRO U  12      17.124   8.566 -89.047
ATOM    188  CA  PRO U  12      17.956   9.604 -89.648
ATOM    189  C   PRO U  12      18.476  10.606 -88.626
ATOM    190  O   PRO U  12      17.906  10.772 -87.542
ATOM    191  CB  PRO U  12      17.003  10.278 -90.615
ATOM    192  CG  PRO U  12      16.065   9.171 -91.012
ATOM    193  CD  PRO U  12      15.799   8.545 -89.658
ATOM    201  N   PHE U  13      19.538  11.316 -89.034
ATOM    202  CA  PHE U  13      20.193  12.364 -88.253
ATOM    203  C   PHE U  13      19.189  13.290 -87.571
ATOM    204  O   PHE U  13      19.219  13.474 -86.358
ATOM    205  CB  PHE U  13      21.099  13.166 -89.200
ATOM    206  CG  PHE U  13      22.109  14.100 -88.542
ATOM    207  CD1 PHE U  13      21.749  15.380 -88.158
ATOM    208  CD2 PHE U  13      23.409  13.667 -88.355
ATOM    209  CE1 PHE U  13      22.684  16.215 -87.582
ATOM    210  CE2 PHE U  13      24.338  14.512 -87.785
ATOM    211  CZ  PHE U  13      23.978  15.783 -87.394
ATOM    221  N   GLU U  14      18.239  13.805 -88.360
ATOM    222  CA  GLU U  14      17.181  14.677 -87.866
ATOM    223  C   GLU U  14      16.385  14.079 -86.712
ATOM    224  O   GLU U  14      16.096  14.770 -85.734
ATOM    225  CB  GLU U  14      16.227  15.026 -89.000
ATOM    226  CG  GLU U  14      16.890  15.802 -90.130
ATOM    227  CD  GLU U  14      15.965  16.059 -91.310
ATOM    228  OE1 GLU U  14      15.863  15.187 -92.172
ATOM    229  OE2 GLU U  14      15.356  17.126 -91.363
ATOM    236  N   LYS U  15      16.075  12.779 -86.788
ATOM    237  CA  LYS U  15      15.306  12.108 -85.752
ATOM    238  C   LYS U  15      16.142  11.919 -84.500
ATOM    239  O   LYS U  15      15.674  12.216 -83.399
ATOM    240  CB  LYS U  15      14.795  10.754 -86.234
ATOM    241  CG  LYS U  15      13.766  10.825 -87.353
ATOM    242  CD  LYS U  15      12.474  11.469 -86.874
ATOM    243  CE  LYS U  15      11.481  11.532 -88.020
ATOM    244  NZ  LYS U  15      10.237  12.127 -87.574
ATOM    258  N   ARG U  16      17.396  11.477 -84.661
ATOM    259  CA  ARG U  16      18.301  11.267 -83.534
ATOM    260  C   ARG U  16      18.538  12.558 -82.759
ATOM    261  O   ARG U  16      18.393  12.611 -81.535
ATOM    262  CB  ARG U  16      19.642  10.706 -83.996
ATOM    263  CG  ARG U  16      19.567   9.389 -84.757
ATOM    264  CD  ARG U  16      20.960   8.857 -85.072
ATOM    265  NE  ARG U  16      21.603   8.300 -83.890
ATOM    266  CZ  ARG U  16      22.816   8.664 -83.471
ATOM    267  NH1 ARG U  16      23.480   9.672 -84.013
ATOM    268  NH2 ARG U  16      23.408   7.929 -82.535
ATOM    282  N   ARG U  17      18.843  13.617 -83.520
ATOM    283  CA  ARG U  17      18.987  14.964 -82.998
ATOM    284  C   ARG U  17      17.728  15.438 -82.286
ATOM    285  O   ARG U  17      17.811  15.825 -81.121
ATOM    286  CB  ARG U  17      19.331  15.912 -84.140
ATOM    287  CG  ARG U  17      19.758  17.305 -83.716
ATOM    288  CD  ARG U  17      20.218  18.070 -84.939
ATOM    289  NE  ARG U  17      20.681  19.399 -84.576
ATOM    290  CZ  ARG U  17      21.449  20.137 -85.377
ATOM    291  NH1 ARG U  17      21.855  19.695 -86.564
ATOM    292  NH2 ARG U  17      21.810  21.345 -84.965
ATOM    306  N   SER U  18      16.558  15.373 -82.934
ATOM    307  CA  SER U  18      15.320  15.862 -82.338
ATOM    308  C   SER U  18      14.934  15.124 -81.065
ATOM    309  O   SER U  18      14.664  15.763 -80.047
ATOM    310  CB  SER U  18      14.165  15.800 -83.329
ATOM    311  OG  SER U  18      14.426  16.585 -84.483
ATOM    317  N   GLU U  19      14.954  13.785 -81.093
ATOM    318  CA  GLU U  19      14.630  12.972 -79.928
ATOM    319  C   GLU U  19      15.587  13.251 -78.778
ATOM    320  O   GLU U  19      15.152  13.586 -77.675
ATOM    321  CB  GLU U  19      14.700  11.489 -80.257
ATOM    322  CG  GLU U  19      13.648  10.947 -81.215
ATOM    323  CD  GLU U  19      13.973   9.544 -81.707
ATOM    324  OE1 GLU U  19      14.179   9.370 -82.912
ATOM    325  OE2 GLU U  19      14.036   8.614 -80.897
ATOM    332  N   GLY U  20      16.894  13.171 -79.055
ATOM    333  CA  GLY U  20      17.915  13.380 -78.042
ATOM    334  C   GLY U  20      17.853  14.771 -77.433
ATOM    335  O   GLY U  20      17.901  14.918 -76.212
ATOM    339  N   GLU U  21      17.700  15.795 -78.278
ATOM    340  CA  GLU U  21      17.590  17.172 -77.821
ATOM    341  C   GLU U  21      16.348  17.366 -76.964
ATOM    342  O   GLU U  21      16.444  17.943 -75.883
ATOM    343  CB  GLU U  21      17.546  18.122 -79.009
ATOM    344  CG  GLU U  21      17.862  19.566 -78.651
ATOM    345  CD  GLU U  21      17.658  20.530 -79.806
ATOM    346  OE1 GLU U  21      16.632  21.216 -79.819
ATOM    347  OE2 GLU U  21      18.517  20.598 -80.685
ATOM    354  N   LYS U  22      15.190  16.853 -77.405
ATOM    355  CA  LYS U  22      13.944  16.942 -76.651
ATOM    356  C   LYS U  22      14.093  16.315 -75.268
ATOM    357  O   LYS U  22      13.660  16.884 -74.262
ATOM    358  CB  LYS U  22      12.819  16.281 -77.461
ATOM    359  CG  LYS U  22      11.404  16.382 -76.900
ATOM    360  CD  LYS U  22      11.018  15.142 -76.099
ATOM    361  CE  LYS U  22       9.796  15.410 -75.235
ATOM    362  NZ  LYS U  22      10.086  16.448 -74.262
ATOM    376  N   ILE U  23      14.737  15.144 -75.225
ATOM    377  CA  ILE U  23      15.089  14.488 -73.975
ATOM    378  C   ILE U  23      15.974  15.381 -73.109
ATOM    379  O   ILE U  23      15.635  15.620 -71.951
ATOM    380  CB  ILE U  23      15.728  13.115 -74.296
ATOM    381  CG1 ILE U  23      14.659  12.143 -74.787
ATOM    382  CG2 ILE U  23      16.496  12.538 -73.117
ATOM    395  N   ARG U  24      17.064  15.932 -73.654
ATOM    396  CA  ARG U  24      17.971  16.780 -72.889
ATOM    397  C   ARG U  24      17.315  18.039 -72.333
ATOM    398  O   ARG U  24      17.557  18.437 -71.191
ATOM    399  CB  ARG U  24      19.198  17.166 -73.717
ATOM    400  CG  ARG U  24      20.104  16.011 -74.156
ATOM    401  CD  ARG U  24      20.601  15.117 -73.020
ATOM    402  NE  ARG U  24      21.377  15.851 -72.031
ATOM    403  CZ  ARG U  24      20.922  16.088 -70.798
ATOM    404  NH1 ARG U  24      19.807  15.516 -70.351
ATOM    405  NH2 ARG U  24      21.622  16.893 -70.012
ATOM    419  N   LYS U  25      16.447  18.659 -73.134
ATOM    420  CA  LYS U  25      15.698  19.834 -72.712
ATOM    421  C   LYS U  25      14.638  19.514 -71.667
ATOM    422  O   LYS U  25      14.374  20.329 -70.782
ATOM    423  CB  LYS U  25      15.047  20.521 -73.911
ATOM    424  CG  LYS U  25      16.064  21.083 -74.900
ATOM    425  CD  LYS U  25      15.432  21.755 -76.118
ATOM    426  CE  LYS U  25      14.584  20.796 -76.943
ATOM    427  NZ  LYS U  25      14.256  21.374 -78.232
ATOM    441  N   LYS U  26      14.015  18.333 -71.751
ATOM    442  CA  LYS U  26      13.013  17.929 -70.775
ATOM    443  C   LYS U  26      13.646  17.473 -69.463
ATOM    444  O   LYS U  26      13.167  17.819 -68.382
ATOM    445  CB  LYS U  26      12.147  16.817 -71.358
ATOM    446  CG  LYS U  26      10.909  16.483 -70.539
ATOM    447  CD  LYS U  26      10.251  15.250 -71.123
ATOM    448  CE  LYS U  26       9.133  14.762 -70.222
ATOM    449  NZ  LYS U  26       8.833  13.379 -70.538
ATOM    463  N   TYR U  27      14.727  16.691 -69.524
ATOM    464  CA  TYR U  27      15.365  16.176 -68.325
ATOM    465  C   TYR U  27      16.823  16.635 -68.314
ATOM    466  O   TYR U  27      17.685  15.935 -68.855
ATOM    467  CB  TYR U  27      15.360  14.640 -68.256
ATOM    468  CG  TYR U  27      14.158  13.895 -68.812
ATOM    469  CD1 TYR U  27      13.067  13.617 -68.012
ATOM    470  CD2 TYR U  27      14.196  13.453 -70.117
ATOM    471  CE1 TYR U  27      12.016  12.880 -68.522
ATOM    472  CE2 TYR U  27      13.148  12.725 -70.633
ATOM    473  CZ  TYR U  27      12.065  12.447 -69.830
ATOM    474  OH  TYR U  27      11.003  11.731 -70.356
ATOM    484  N   PRO U  28      17.193  17.759 -67.678
ATOM    485  CA  PRO U  28      18.567  18.267 -67.620
ATOM    486  C   PRO U  28      19.630  17.273 -67.160
ATOM    487  O   PRO U  28      20.806  17.411 -67.498
ATOM    488  CB  PRO U  28      18.445  19.435 -66.666
ATOM    489  CG  PRO U  28      17.066  19.963 -66.965
ATOM    490  CD  PRO U  28      16.276  18.670 -67.001
ATOM    498  N   ASP U  29      19.237  16.244 -66.402
ATOM    499  CA  ASP U  29      20.146  15.177 -66.013
ATOM    500  C   ASP U  29      20.094  13.933 -66.897
ATOM    501  O   ASP U  29      21.037  13.144 -66.856
ATOM    502  CB  ASP U  29      19.888  14.788 -64.550
ATOM    503  CG  ASP U  29      20.778  13.661 -64.024
ATOM    504  OD1 ASP U  29      21.941  13.898 -63.710
ATOM    505  OD2 ASP U  29      20.306  12.527 -63.931
ATOM    510  N   ARG U  30      19.054  13.669 -67.691
ATOM    511  CA  ARG U  30      18.937  12.358 -68.317
ATOM    512  C   ARG U  30      19.279  12.338 -69.796
ATOM    513  O   ARG U  30      18.756  13.107 -70.610
ATOM    514  CB  ARG U  30      17.578  11.718 -68.062
ATOM    515  CG  ARG U  30      17.272  11.564 -66.578
ATOM    516  CD  ARG U  30      16.069  10.671 -66.338
ATOM    517  NE  ARG U  30      16.393   9.266 -66.539
ATOM    518  CZ  ARG U  30      15.747   8.289 -65.901
ATOM    519  NH1 ARG U  30      14.781   8.538 -65.020
ATOM    520  NH2 ARG U  30      16.040   7.027 -66.178
ATOM    534  N   VAL U  31      20.192  11.427 -70.129
ATOM    535  CA  VAL U  31      20.756  11.341 -71.466
ATOM    536  C   VAL U  31      20.294  10.075 -72.195
ATOM    537  O   VAL U  31      20.080   9.040 -71.555
ATOM    538  CB  VAL U  31      22.308  11.484 -71.434
ATOM    539  CG1 VAL U  31      22.709  12.847 -70.896
ATOM    540  CG2 VAL U  31      23.016  10.442 -70.592
ATOM    550  N   PRO U  32      20.055  10.102 -73.516
ATOM    551  CA  PRO U  32      19.667   8.924 -74.290
ATOM    552  C   PRO U  32      20.805   8.007 -74.736
ATOM    553  O   PRO U  32      21.768   8.428 -75.388
ATOM    554  CB  PRO U  32      18.915   9.530 -75.458
ATOM    555  CG  PRO U  32      19.636  10.831 -75.704
ATOM    556  CD  PRO U  32      19.875  11.328 -74.292
ATOM    564  N   VAL U  33      20.694   6.727 -74.373
ATOM    565  CA  VAL U  33      21.676   5.728 -74.771
ATOM    566  C   VAL U  33      20.984   4.653 -75.596
ATOM    567  O   VAL U  33      19.909   4.157 -75.250
ATOM    568  CB  VAL U  33      22.416   5.125 -73.550
ATOM    569  CG1 VAL U  33      23.338   3.971 -73.924
ATOM    570  CG2 VAL U  33      23.296   6.186 -72.917
ATOM    580  N   ILE U  34      21.607   4.320 -76.723
ATOM    581  CA  ILE U  34      21.128   3.279 -77.607
ATOM    582  C   ILE U  34      22.118   2.134 -77.458
ATOM    583  O   ILE U  34      23.326   2.293 -77.667
ATOM    584  CB  ILE U  34      21.069   3.767 -79.070
ATOM    585  CG1 ILE U  34      20.372   5.115 -79.238
ATOM    586  CG2 ILE U  34      20.368   2.723 -79.922
ATOM    599  N   VAL U  35      21.603   0.976 -77.055
ATOM    600  CA  VAL U  35      22.442  -0.184 -76.788
ATOM    601  C   VAL U  35      22.230  -1.226 -77.888
ATOM    602  O   VAL U  35      21.162  -1.250 -78.497
ATOM    603  CB  VAL U  35      22.113  -0.765 -75.391
ATOM    604  CG1 VAL U  35      23.121  -1.816 -74.979
ATOM    605  CG2 VAL U  35      22.117   0.307 -74.313
ATOM    615  N   GLU U  36      23.218  -2.063 -78.216
ATOM    616  CA  GLU U  36      23.042  -3.194 -79.129
ATOM    617  C   GLU U  36      23.979  -4.292 -78.650
ATOM    618  O   GLU U  36      24.893  -4.025 -77.868
ATOM    619  CB  GLU U  36      23.446  -2.805 -80.555
ATOM    620  CG  GLU U  36      22.604  -3.355 -81.718
ATOM    621  CD  GLU U  36      22.892  -4.763 -82.224
ATOM    622  OE1 GLU U  36      22.481  -5.720 -81.565
ATOM    623  OE2 GLU U  36      23.473  -4.892 -83.300
ATOM    630  N   LYS U  37      23.773  -5.541 -79.060
ATOM    631  CA  LYS U  37      24.773  -6.571 -78.839
ATOM    632  C   LYS U  37      25.855  -6.448 -79.907
ATOM    633  O   LYS U  37      25.598  -6.048 -81.044
ATOM    634  CB  LYS U  37      24.138  -7.955 -78.879
ATOM    635  CG  LYS U  37      25.084  -8.996 -78.300
ATOM    636  CD  LYS U  37      24.552 -10.415 -78.285
ATOM    637  CE  LYS U  37      24.354 -11.001 -79.673
ATOM    638  NZ  LYS U  37      24.379 -12.446 -79.571
ATOM    652  N   ALA U  38      27.089  -6.755 -79.516
ATOM    653  CA  ALA U  38      28.216  -6.787 -80.427
ATOM    654  C   ALA U  38      28.189  -8.048 -81.293
ATOM    655  O   ALA U  38      27.787  -9.112 -80.806
ATOM    656  CB  ALA U  38      29.484  -6.792 -79.593
ATOM    662  N   PRO U  39      28.603  -8.004 -82.573
ATOM    663  CA  PRO U  39      28.543  -9.128 -83.506
ATOM    664  C   PRO U  39      29.200 -10.412 -83.021
ATOM    665  O   PRO U  39      30.384 -10.453 -82.684
ATOM    666  CB  PRO U  39      29.217  -8.579 -84.750
ATOM    667  CG  PRO U  39      30.151  -7.521 -84.218
ATOM    668  CD  PRO U  39      29.243  -6.858 -83.204
ATOM    676  N   LYS U  40      28.369 -11.457 -82.972
ATOM    677  CA  LYS U  40      28.740 -12.792 -82.514
ATOM    678  C   LYS U  40      29.073 -12.905 -81.026
ATOM    679  O   LYS U  40      29.708 -13.873 -80.600
ATOM    680  CB  LYS U  40      29.853 -13.442 -83.365
ATOM    681  CG  LYS U  40      29.493 -13.951 -84.760
ATOM    682  CD  LYS U  40      29.203 -12.842 -85.766
ATOM    683  CE  LYS U  40      29.084 -13.392 -87.179
ATOM    684  NZ  LYS U  40      30.362 -13.900 -87.643
ATOM    698  N   ALA U  41      28.642 -11.945 -80.194
ATOM    699  CA  ALA U  41      28.791 -12.084 -78.752
ATOM    700  C   ALA U  41      27.915 -13.210 -78.225
ATOM    701  O   ALA U  41      26.738 -13.337 -78.575
ATOM    702  CB  ALA U  41      28.386 -10.806 -78.041
ATOM    708  N   ARG U  42      28.503 -14.047 -77.373
ATOM    709  CA  ARG U  42      27.862 -15.264 -76.892
ATOM    710  C   ARG U  42      26.838 -14.989 -75.788
ATOM    711  O   ARG U  42      27.020 -15.373 -74.631
ATOM    712  CB  ARG U  42      28.957 -16.223 -76.413
ATOM    713  CG  ARG U  42      30.025 -16.523 -77.454
ATOM    714  CD  ARG U  42      31.192 -17.237 -76.801
ATOM    715  NE  ARG U  42      32.288 -17.400 -77.744
ATOM    716  CZ  ARG U  42      33.561 -17.498 -77.361
ATOM    717  NH1 ARG U  42      33.914 -17.433 -76.081
ATOM    718  NH2 ARG U  42      34.496 -17.630 -78.291
ATOM    732  N   ILE U  43      25.760 -14.278 -76.142
ATOM    733  CA  ILE U  43      24.675 -13.876 -75.246
ATOM    734  C   ILE U  43      23.441 -13.495 -76.063
ATOM    735  O   ILE U  43      23.466 -13.538 -77.298
ATOM    736  CB  ILE U  43      25.036 -12.695 -74.294
ATOM    737  CG1 ILE U  43      25.919 -11.633 -74.948
ATOM    738  CG2 ILE U  43      25.533 -13.214 -72.952
ATOM    751  N   GLY U  44      22.340 -13.125 -75.401
ATOM    752  CA  GLY U  44      21.128 -12.705 -76.088
ATOM    753  C   GLY U  44      21.190 -11.244 -76.506
ATOM    754  O   GLY U  44      21.745 -10.401 -75.796
ATOM    758  N   ASP U  45      20.618 -10.935 -77.672
ATOM    759  CA  ASP U  45      20.580  -9.569 -78.183
ATOM    760  C   ASP U  45      19.370  -8.806 -77.667
ATOM    761  O   ASP U  45      18.250  -9.321 -77.677
ATOM    762  CB  ASP U  45      20.578  -9.532 -79.717
ATOM    763  CG  ASP U  45      19.320 -10.087 -80.375
ATOM    764  OD1 ASP U  45      19.071 -11.286 -80.237
ATOM    765  OD2 ASP U  45      18.608  -9.327 -81.030
ATOM    770  N   LEU U  46      19.591  -7.577 -77.205
ATOM    771  CA  LEU U  46      18.506  -6.725 -76.758
ATOM    772  C   LEU U  46      17.534  -6.244 -77.816
ATOM    773  O   LEU U  46      17.868  -5.601 -78.808
ATOM    774  CB  LEU U  46      19.012  -5.531 -75.959
ATOM    775  CG  LEU U  46      19.213  -5.748 -74.468
ATOM    776  CD1 LEU U  46      19.870  -4.535 -73.842
ATOM    777  CD2 LEU U  46      17.883  -6.052 -73.796
ATOM    789  N   ASP U  47      16.290  -6.625 -77.533
ATOM    790  CA  ASP U  47      15.108  -6.091 -78.199
ATOM    791  C   ASP U  47      14.947  -4.587 -77.989
ATOM    792  O   ASP U  47      14.470  -3.875 -78.871
ATOM    793  CB  ASP U  47      13.840  -6.790 -77.676
ATOM    794  CG  ASP U  47      13.601  -6.593 -76.182
ATOM    795  OD1 ASP U  47      12.671  -5.891 -75.790
ATOM    796  OD2 ASP U  47      14.398  -7.112 -75.394
ATOM    801  N   LYS U  48      15.333  -4.084 -76.814
ATOM    802  CA  LYS U  48      15.097  -2.694 -76.485
ATOM    803  C   LYS U  48      16.392  -1.941 -76.735
ATOM    804  O   LYS U  48      17.378  -2.064 -76.011
ATOM    805  CB  LYS U  48      14.647  -2.586 -75.038
ATOM    806  CG  LYS U  48      13.912  -1.298 -74.705
ATOM    807  CD  LYS U  48      13.544  -1.355 -73.235
ATOM    808  CE  LYS U  48      12.657  -0.215 -72.777
ATOM    809  NZ  LYS U  48      11.295  -0.394 -73.242
ATOM    823  N   LYS U  49      16.389  -1.225 -77.856
ATOM    824  CA  LYS U  49      17.513  -0.393 -78.253
ATOM    825  C   LYS U  49      17.632   0.899 -77.449
ATOM    826  O   LYS U  49      18.697   1.236 -76.930
ATOM    827  CB  LYS U  49      17.373  -0.076 -79.736
ATOM    828  CG  LYS U  49      17.566  -1.258 -80.691
ATOM    829  CD  LYS U  49      19.038  -1.608 -80.863
ATOM    830  CE  LYS U  49      19.780  -0.474 -81.559
ATOM    831  NZ  LYS U  49      21.142  -0.423 -81.081
ATOM    845  N   LYS U  50      16.515   1.626 -77.347
ATOM    846  CA  LYS U  50      16.450   2.921 -76.683
ATOM    847  C   LYS U  50      16.347   2.778 -75.166
ATOM    848  O   LYS U  50      15.453   2.097 -74.658
ATOM    849  CB  LYS U  50      15.242   3.676 -77.266
ATOM    850  CG  LYS U  50      14.726   4.934 -76.561
ATOM    851  CD  LYS U  50      15.582   6.192 -76.681
ATOM    852  CE  LYS U  50      15.526   6.861 -78.054
ATOM    853  NZ  LYS U  50      14.163   7.140 -78.481
ATOM    867  N   TYR U  51      17.276   3.408 -74.441
ATOM    868  CA  TYR U  51      17.224   3.496 -72.988
ATOM    869  C   TYR U  51      17.482   4.919 -72.509
ATOM    870  O   TYR U  51      18.241   5.676 -73.126
ATOM    871  CB  TYR U  51      18.259   2.576 -72.339
ATOM    872  CG  TYR U  51      17.920   1.093 -72.390
ATOM    873  CD1 TYR U  51      18.663   0.252 -73.190
ATOM    874  CD2 TYR U  51      16.900   0.585 -71.608
ATOM    875  CE1 TYR U  51      18.394  -1.100 -73.203
ATOM    876  CE2 TYR U  51      16.630  -0.768 -71.617
ATOM    877  CZ  TYR U  51      17.376  -1.601 -72.422
ATOM    878  OH  TYR U  51      17.092  -2.952 -72.469
ATOM    888  N   LEU U  52      16.847   5.304 -71.397
ATOM    889  CA  LEU U  52      17.048   6.629 -70.836
ATOM    890  C   LEU U  52      17.786   6.585 -69.506
ATOM    891  O   LEU U  52      17.247   6.211 -68.458
ATOM    892  CB  LEU U  52      15.722   7.369 -70.692
ATOM    893  CG  LEU U  52      15.779   8.811 -70.200
ATOM    894  CD1 LEU U  52      16.610   9.656 -71.142
ATOM    895  CD2 LEU U  52      14.391   9.392 -70.066
ATOM    907  N   VAL U  53      19.038   7.024 -69.559
ATOM    908  CA  VAL U  53      19.932   6.881 -68.425
ATOM    909  C   VAL U  53      20.106   8.205 -67.683
ATOM    910  O   VAL U  53      20.120   9.266 -68.313
ATOM    911  CB  VAL U  53      21.302   6.301 -68.865
ATOM    912  CG1 VAL U  53      21.166   4.965 -69.570
ATOM    913  CG2 VAL U  53      22.025   7.221 -69.810
ATOM    923  N   PRO U  54      20.188   8.222 -66.349
ATOM    924  CA  PRO U  54      20.610   9.394 -65.587
ATOM    925  C   PRO U  54      22.093   9.688 -65.797
ATOM    926  O   PRO U  54      22.911   8.765 -65.841
ATOM    927  CB  PRO U  54      20.344   8.974 -64.156
ATOM    928  CG  PRO U  54      19.179   8.027 -64.275
ATOM    929  CD  PRO U  54      19.611   7.205 -65.474
ATOM    937  N   SER U  55      22.493  10.961 -65.886
ATOM    938  CA  SER U  55      23.901  11.336 -66.008
ATOM    939  C   SER U  55      24.761  10.924 -64.814
ATOM    940  O   SER U  55      25.994  10.938 -64.899
ATOM    941  CB  SER U  55      24.037  12.845 -66.235
ATOM    942  OG  SER U  55      25.363  13.275 -66.521
ATOM    948  N   ASP U  56      24.125  10.596 -63.685
ATOM    949  CA  ASP U  56      24.816  10.070 -62.519
ATOM    950  C   ASP U  56      24.892   8.545 -62.490
ATOM    951  O   ASP U  56      25.589   7.984 -61.644
ATOM    952  CB  ASP U  56      24.136  10.589 -61.250
ATOM    953  CG  ASP U  56      24.846  10.212 -59.951
ATOM    954  OD1 ASP U  56      24.261   9.478 -59.157
ATOM    955  OD2 ASP U  56      25.961  10.682 -59.726
ATOM    960  N   LEU U  57      24.214   7.837 -63.403
ATOM    961  CA  LEU U  57      24.206   6.381 -63.388
ATOM    962  C   LEU U  57      25.576   5.880 -63.823
ATOM    963  O   LEU U  57      26.025   6.135 -64.943
ATOM    964  CB  LEU U  57      23.143   5.835 -64.337
ATOM    965  CG  LEU U  57      22.810   4.351 -64.272
ATOM    966  CD1 LEU U  57      21.915   4.071 -63.077
ATOM    967  CD2 LEU U  57      22.093   3.914 -65.533
ATOM    979  N   THR U  58      26.274   5.220 -62.905
ATOM    980  CA  THR U  58      27.584   4.661 -63.185
ATOM    981  C   THR U  58      27.553   3.446 -64.101
ATOM    982  O   THR U  58      26.588   2.672 -64.112
ATOM    983  CB  THR U  58      28.324   4.365 -61.867
ATOM    984  OG1 THR U  58      27.368   3.906 -60.909
ATOM    985  CG2 THR U  58      29.058   5.595 -61.364
ATOM    993  N   VAL U  59      28.644   3.261 -64.853
ATOM    994  CA  VAL U  59      28.777   2.173 -65.817
ATOM    995  C   VAL U  59      28.594   0.816 -65.143
ATOM    996  O   VAL U  59      27.977  -0.083 -65.713
ATOM    997  CB  VAL U  59      30.139   2.263 -66.552
ATOM    998  CG1 VAL U  59      30.304   1.164 -67.584
ATOM    999  CG2 VAL U  59      30.288   3.585 -67.284
ATOM   1009  N   GLY U  60      29.076   0.674 -63.902
ATOM   1010  CA  GLY U  60      28.850  -0.515 -63.090
ATOM   1011  C   GLY U  60      27.371  -0.822 -62.869
ATOM   1012  O   GLY U  60      26.946  -1.976 -62.958
ATOM   1016  N   GLN U  61      26.561   0.216 -62.627
ATOM   1017  CA  GLN U  61      25.128   0.038 -62.431
ATOM   1018  C   GLN U  61      24.473  -0.396 -63.733
ATOM   1019  O   GLN U  61      23.642  -1.307 -63.755
ATOM   1020  CB  GLN U  61      24.463   1.318 -61.950
ATOM   1021  CG  GLN U  61      24.901   1.785 -60.572
ATOM   1022  CD  GLN U  61      24.063   2.948 -60.068
ATOM   1023  OE1 GLN U  61      22.896   2.787 -59.724
ATOM   1024  NE2 GLN U  61      24.609   4.154 -60.002
ATOM   1033  N   PHE U  62      24.894   0.228 -64.839
ATOM   1034  CA  PHE U  62      24.407  -0.144 -66.158
ATOM   1035  C   PHE U  62      24.832  -1.564 -66.531
ATOM   1036  O   PHE U  62      24.067  -2.277 -67.177
ATOM   1037  CB  PHE U  62      24.887   0.877 -67.188
ATOM   1038  CG  PHE U  62      24.006   0.988 -68.429
ATOM   1039  CD1 PHE U  62      22.649   1.216 -68.302
ATOM   1040  CD2 PHE U  62      24.568   0.901 -69.687
ATOM   1041  CE1 PHE U  62      21.866   1.358 -69.429
ATOM   1042  CE2 PHE U  62      23.781   1.051 -70.809
ATOM   1043  CZ  PHE U  62      22.430   1.281 -70.682
ATOM   1053  N   TYR U  63      26.022  -2.017 -66.106
ATOM   1054  CA  TYR U  63      26.448  -3.405 -66.257
ATOM   1055  C   TYR U  63      25.513  -4.397 -65.583
ATOM   1056  O   TYR U  63      25.247  -5.475 -66.123
ATOM   1057  CB  TYR U  63      27.855  -3.631 -65.695
ATOM   1058  CG  TYR U  63      29.001  -3.418 -66.674
ATOM   1059  CD1 TYR U  63      29.077  -4.172 -67.828
ATOM   1060  CD2 TYR U  63      29.982  -2.490 -66.394
ATOM   1061  CE1 TYR U  63      30.121  -3.979 -68.709
ATOM   1062  CE2 TYR U  63      31.030  -2.297 -67.271
ATOM   1063  CZ  TYR U  63      31.082  -3.030 -68.435
ATOM   1064  OH  TYR U  63      32.087  -2.793 -69.356
ATOM   1074  N   PHE U  64      25.027  -4.049 -64.390
ATOM   1075  CA  PHE U  64      24.068  -4.881 -63.682
ATOM   1076  C   PHE U  64      22.693  -4.831 -64.346
ATOM   1077  O   PHE U  64      22.037  -5.861 -64.512
ATOM   1078  CB  PHE U  64      24.003  -4.429 -62.222
ATOM   1079  CG  PHE U  64      23.246  -5.359 -61.280
ATOM   1080  CD1 PHE U  64      23.456  -6.727 -61.311
ATOM   1081  CD2 PHE U  64      22.364  -4.815 -60.365
ATOM   1082  CE1 PHE U  64      22.786  -7.544 -60.425
ATOM   1083  CE2 PHE U  64      21.704  -5.640 -59.478
ATOM   1084  CZ  PHE U  64      21.912  -7.002 -59.507
ATOM   1094  N   LEU U  65      22.259  -3.638 -64.759
ATOM   1095  CA  LEU U  65      20.993  -3.448 -65.454
ATOM   1096  C   LEU U  65      20.896  -4.190 -66.784
ATOM   1097  O   LEU U  65      19.902  -4.872 -67.044
ATOM   1098  CB  LEU U  65      20.772  -1.953 -65.647
ATOM   1099  CG  LEU U  65      19.651  -1.388 -66.512
ATOM   1100  CD1 LEU U  65      18.262  -1.855 -66.101
ATOM   1101  CD2 LEU U  65      19.732   0.114 -66.421
ATOM   1113  N   ILE U  66      21.918  -4.082 -67.638
ATOM   1114  CA  ILE U  66      21.926  -4.799 -68.907
ATOM   1115  C   ILE U  66      21.981  -6.302 -68.662
ATOM   1116  O   ILE U  66      21.308  -7.044 -69.377
ATOM   1117  CB  ILE U  66      23.041  -4.277 -69.852
ATOM   1118  CG1 ILE U  66      22.810  -2.805 -70.201
ATOM   1119  CG2 ILE U  66      23.171  -5.096 -71.135
ATOM   1132  N   ARG U  67      22.717  -6.767 -67.641
ATOM   1133  CA  ARG U  67      22.605  -8.148 -67.185
ATOM   1134  C   ARG U  67      21.176  -8.555 -66.862
ATOM   1135  O   ARG U  67      20.694  -9.532 -67.434
ATOM   1136  CB  ARG U  67      23.481  -8.419 -65.975
ATOM   1137  CG  ARG U  67      24.913  -8.736 -66.337
ATOM   1138  CD  ARG U  67      25.719  -8.828 -65.055
ATOM   1139  NE  ARG U  67      27.123  -9.102 -65.313
ATOM   1140  CZ  ARG U  67      27.976  -8.181 -65.767
ATOM   1141  NH1 ARG U  67      27.600  -6.934 -66.043
ATOM   1142  NH2 ARG U  67      29.227  -8.553 -65.992
ATOM   1156  N   LYS U  68      20.469  -7.794 -66.014
ATOM   1157  CA  LYS U  68      19.056  -8.027 -65.723
ATOM   1158  C   LYS U  68      18.204  -8.158 -66.979
ATOM   1159  O   LYS U  68      17.431  -9.107 -67.118
ATOM   1160  CB  LYS U  68      18.491  -6.897 -64.873
ATOM   1161  CG  LYS U  68      18.885  -6.914 -63.408
ATOM   1162  CD  LYS U  68      18.460  -5.581 -62.815
ATOM   1163  CE  LYS U  68      18.519  -5.579 -61.296
ATOM   1164  NZ  LYS U  68      17.393  -6.293 -60.718
ATOM   1178  N   ARG U  69      18.384  -7.232 -67.928
ATOM   1179  CA  ARG U  69      17.713  -7.304 -69.218
ATOM   1180  C   ARG U  69      18.017  -8.569 -70.010
ATOM   1181  O   ARG U  69      17.099  -9.266 -70.444
ATOM   1182  CB  ARG U  69      18.034  -6.072 -70.052
ATOM   1183  CG  ARG U  69      17.218  -4.834 -69.692
ATOM   1184  CD  ARG U  69      15.716  -5.028 -69.919
ATOM   1185  NE  ARG U  69      15.402  -5.454 -71.278
ATOM   1186  CZ  ARG U  69      14.348  -5.008 -71.962
ATOM   1187  NH1 ARG U  69      13.516  -4.104 -71.463
ATOM   1188  NH2 ARG U  69      14.100  -5.509 -73.164
ATOM   1202  N   ILE U  70      19.293  -8.936 -70.164
ATOM   1203  CA  ILE U  70      19.645 -10.163 -70.870
ATOM   1204  C   ILE U  70      19.657 -11.406 -69.977
ATOM   1205  O   ILE U  70      20.196 -12.452 -70.342
ATOM   1206  CB  ILE U  70      20.960 -10.012 -71.678
ATOM   1207  CG1 ILE U  70      22.174  -9.678 -70.817
ATOM   1208  CG2 ILE U  70      20.730  -8.996 -72.789
ATOM   1221  N   HIS U  71      19.074 -11.281 -68.775
ATOM   1222  CA  HIS U  71      18.816 -12.379 -67.848
ATOM   1223  C   HIS U  71      20.057 -13.059 -67.273
ATOM   1224  O   HIS U  71      20.052 -14.219 -66.856
ATOM   1225  CB  HIS U  71      17.818 -13.381 -68.442
ATOM   1226  CG  HIS U  71      16.425 -12.795 -68.636
ATOM   1227  ND1 HIS U  71      16.078 -11.647 -69.206
ATOM   1228  CD2 HIS U  71      15.278 -13.423 -68.212
ATOM   1229  CE1 HIS U  71      14.780 -11.549 -69.145
ATOM   1230  NE2 HIS U  71      14.306 -12.616 -68.551
ATOM   1239  N   LEU U  72      21.140 -12.286 -67.223
ATOM   1240  CA  LEU U  72      22.384 -12.705 -66.604
ATOM   1241  C   LEU U  72      22.514 -12.061 -65.230
ATOM   1242  O   LEU U  72      21.782 -11.125 -64.897
ATOM   1243  CB  LEU U  72      23.569 -12.265 -67.455
ATOM   1244  CG  LEU U  72      23.744 -12.745 -68.888
ATOM   1245  CD1 LEU U  72      25.053 -12.190 -69.416
ATOM   1246  CD2 LEU U  72      23.749 -14.263 -68.988
ATOM   1258  N   ARG U  73      23.458 -12.525 -64.410
ATOM   1259  CA  ARG U  73      23.678 -11.949 -63.095
ATOM   1260  C   ARG U  73      25.148 -11.933 -62.709
ATOM   1261  O   ARG U  73      25.907 -12.843 -63.048
ATOM   1262  CB  ARG U  73      22.850 -12.655 -62.004
ATOM   1263  CG  ARG U  73      23.063 -14.150 -61.738
ATOM   1264  CD  ARG U  73      22.451 -15.043 -62.810
ATOM   1265  NE  ARG U  73      22.579 -16.450 -62.465
ATOM   1266  CZ  ARG U  73      21.563 -17.172 -61.986
ATOM   1267  NH1 ARG U  73      20.352 -16.646 -61.813
ATOM   1268  NH2 ARG U  73      21.777 -18.443 -61.678
ATOM   1282  N   ALA U  74      25.535 -10.833 -62.051
ATOM   1283  CA  ALA U  74      26.808 -10.634 -61.358
ATOM   1284  C   ALA U  74      28.101 -11.303 -61.822
ATOM   1285  O   ALA U  74      29.036 -10.633 -62.252
ATOM   1286  CB  ALA U  74      26.619 -10.956 -59.879
ATOM   1292  N   GLU U  75      28.161 -12.636 -61.756
ATOM   1293  CA  GLU U  75      29.351 -13.403 -62.098
ATOM   1294  C   GLU U  75      29.534 -13.552 -63.605
ATOM   1295  O   GLU U  75      30.598 -13.953 -64.079
ATOM   1296  CB  GLU U  75      29.250 -14.790 -61.477
ATOM   1297  CG  GLU U  75      29.160 -14.783 -59.955
ATOM   1298  CD  GLU U  75      28.950 -16.167 -59.362
ATOM   1299  OE1 GLU U  75      27.800 -16.594 -59.261
ATOM   1300  OE2 GLU U  75      29.932 -16.812 -59.001
ATOM   1307  N   ASP U  76      28.483 -13.259 -64.376
ATOM   1308  CA  ASP U  76      28.523 -13.397 -65.824
ATOM   1309  C   ASP U  76      29.373 -12.353 -66.524
ATOM   1310  O   ASP U  76      29.501 -11.212 -66.072
ATOM   1311  CB  ASP U  76      27.126 -13.368 -66.421
ATOM   1312  CG  ASP U  76      26.338 -14.650 -66.210
ATOM   1313  OD1 ASP U  76      26.725 -15.683 -66.751
ATOM   1314  OD2 ASP U  76      25.322 -14.603 -65.514
ATOM   1319  N   ALA U  77      29.954 -12.755 -67.655
ATOM   1320  CA  ALA U  77      30.810 -11.876 -68.430
ATOM   1321  C   ALA U  77      30.003 -10.918 -69.293
ATOM   1322  O   ALA U  77      29.175 -11.321 -70.113
ATOM   1323  CB  ALA U  77      31.696 -12.708 -69.346
ATOM   1329  N   LEU U  78      30.221  -9.628 -69.060
ATOM   1330  CA  LEU U  78      29.643  -8.585 -69.884
ATOM   1331  C   LEU U  78      30.645  -7.446 -69.913
ATOM   1332  O   LEU U  78      31.174  -7.034 -68.877
ATOM   1333  CB  LEU U  78      28.317  -8.102 -69.306
ATOM   1334  CG  LEU U  78      27.485  -7.111 -70.105
ATOM   1335  CD1 LEU U  78      27.022  -7.748 -71.398
ATOM   1336  CD2 LEU U  78      26.284  -6.658 -69.300
ATOM   1348  N   PHE U  79      30.934  -6.985 -71.126
ATOM   1349  CA  PHE U  79      31.879  -5.910 -71.376
ATOM   1350  C   PHE U  79      31.172  -4.932 -72.297
ATOM   1351  O   PHE U  79      30.604  -5.342 -73.313
ATOM   1352  CB  PHE U  79      33.125  -6.436 -72.094
ATOM   1353  CG  PHE U  79      33.920  -7.474 -71.315
ATOM   1354  CD1 PHE U  79      33.579  -8.812 -71.395
ATOM   1355  CD2 PHE U  79      34.986  -7.076 -70.532
ATOM   1356  CE1 PHE U  79      34.304  -9.748 -70.688
ATOM   1357  CE2 PHE U  79      35.706  -8.020 -69.829
ATOM   1358  CZ  PHE U  79      35.367  -9.353 -69.906
ATOM   1368  N   PHE U  80      31.138  -3.645 -71.961
ATOM   1369  CA  PHE U  80      30.537  -2.661 -72.849
ATOM   1370  C   PHE U  80      31.545  -2.122 -73.841
ATOM   1371  O   PHE U  80      32.734  -2.031 -73.543
ATOM   1372  CB  PHE U  80      29.958  -1.483 -72.079
ATOM   1373  CG  PHE U  80      28.712  -1.764 -71.255
ATOM   1374  CD1 PHE U  80      27.834  -2.775 -71.601
ATOM   1375  CD2 PHE U  80      28.461  -0.975 -70.152
ATOM   1376  CE1 PHE U  80      26.708  -2.994 -70.840
ATOM   1377  CE2 PHE U  80      27.335  -1.204 -69.395
ATOM   1378  CZ  PHE U  80      26.460  -2.211 -69.738
ATOM   1388  N   PHE U  81      31.088  -1.790 -75.044
ATOM   1389  CA  PHE U  81      31.899  -1.052 -75.991
ATOM   1390  C   PHE U  81      31.192   0.242 -76.358
ATOM   1391  O   PHE U  81      30.288   0.271 -77.197
ATOM   1392  CB  PHE U  81      32.193  -1.880 -77.242
ATOM   1393  CG  PHE U  81      33.185  -3.009 -77.006
ATOM   1394  CD1 PHE U  81      32.766  -4.209 -76.462
ATOM   1395  CD2 PHE U  81      34.514  -2.820 -77.328
ATOM   1396  CE1 PHE U  81      33.688  -5.205 -76.221
ATOM   1397  CE2 PHE U  81      35.426  -3.826 -77.094
ATOM   1398  CZ  PHE U  81      35.013  -5.014 -76.536
ATOM   1408  N   VAL U  82      31.585   1.325 -75.690
ATOM   1409  CA  VAL U  82      31.080   2.644 -76.031
ATOM   1410  C   VAL U  82      32.064   3.203 -77.048
ATOM   1411  O   VAL U  82      33.268   3.279 -76.793
ATOM   1412  CB  VAL U  82      30.887   3.544 -74.780
ATOM   1413  CG1 VAL U  82      32.159   3.835 -73.997
ATOM   1414  CG2 VAL U  82      30.200   4.838 -75.179
ATOM   1424  N   ASN U  83      31.573   3.504 -78.256
ATOM   1425  CA  ASN U  83      32.415   3.890 -79.392
ATOM   1426  C   ASN U  83      33.590   2.939 -79.644
ATOM   1427  O   ASN U  83      34.708   3.326 -79.983
ATOM   1428  CB  ASN U  83      32.908   5.336 -79.247
ATOM   1429  CG  ASN U  83      31.796   6.368 -79.230
ATOM   1430  OD1 ASN U  83      30.814   6.260 -78.497
ATOM   1431  ND2 ASN U  83      31.891   7.401 -80.050
ATOM   1438  N   ASN U  84      33.291   1.651 -79.427
ATOM   1439  CA  ASN U  84      34.214   0.528 -79.550
ATOM   1440  C   ASN U  84      35.349   0.467 -78.521
ATOM   1441  O   ASN U  84      36.331  -0.255 -78.697
ATOM   1442  CB  ASN U  84      34.707   0.379 -81.004
ATOM   1443  CG  ASN U  84      35.280  -0.985 -81.375
ATOM   1444  OD1 ASN U  84      36.227  -1.085 -82.151
ATOM   1445  ND2 ASN U  84      34.746  -2.101 -80.893
ATOM   1452  N   VAL U  85      35.229   1.172 -77.390
ATOM   1453  CA  VAL U  85      36.171   1.007 -76.290
ATOM   1454  C   VAL U  85      35.415   0.631 -75.015
ATOM   1455  O   VAL U  85      34.243   0.985 -74.858
ATOM   1456  CB  VAL U  85      37.055   2.276 -76.135
ATOM   1457  CG1 VAL U  85      36.294   3.495 -75.637
ATOM   1458  CG2 VAL U  85      38.276   1.994 -75.272
ATOM   1468  N   ILE U  86      36.056  -0.112 -74.108
ATOM   1469  CA  ILE U  86      35.419  -0.556 -72.874
ATOM   1470  C   ILE U  86      35.457   0.547 -71.817
ATOM   1471  O   ILE U  86      36.544   1.006 -71.455
ATOM   1472  CB  ILE U  86      36.062  -1.868 -72.346
ATOM   1473  CG1 ILE U  86      36.049  -2.963 -73.412
ATOM   1474  CG2 ILE U  86      35.323  -2.360 -71.099
ATOM   1487  N   PRO U  87      34.313   1.034 -71.314
ATOM   1488  CA  PRO U  87      34.251   2.016 -70.239
ATOM   1489  C   PRO U  87      34.541   1.469 -68.840
ATOM   1490  O   PRO U  87      34.105   0.365 -68.495
ATOM   1491  CB  PRO U  87      32.839   2.549 -70.357
ATOM   1492  CG  PRO U  87      32.047   1.369 -70.851
ATOM   1493  CD  PRO U  87      32.992   0.804 -71.889
ATOM   1501  N   PRO U  88      35.300   2.199 -68.008
ATOM   1502  CA  PRO U  88      35.520   1.873 -66.602
ATOM   1503  C   PRO U  88      34.245   2.005 -65.779
ATOM   1504  O   PRO U  88      33.502   2.983 -65.897
ATOM   1505  CB  PRO U  88      36.551   2.898 -66.170
ATOM   1506  CG  PRO U  88      37.315   3.181 -67.437
ATOM   1507  CD  PRO U  88      36.172   3.294 -68.426
ATOM   1515  N   THR U  89      34.029   1.043 -64.881
ATOM   1516  CA  THR U  89      32.815   0.918 -64.082
ATOM   1517  C   THR U  89      32.400   2.149 -63.280
ATOM   1518  O   THR U  89      31.211   2.445 -63.126
ATOM   1519  CB  THR U  89      32.983  -0.292 -63.148
ATOM   1520  OG1 THR U  89      34.304  -0.201 -62.620
ATOM   1521  CG2 THR U  89      32.777  -1.614 -63.869
ATOM   1529  N   SER U  90      33.406   2.867 -62.777
ATOM   1530  CA  SER U  90      33.193   4.065 -61.985
ATOM   1531  C   SER U  90      32.925   5.328 -62.802
ATOM   1532  O   SER U  90      32.716   6.390 -62.206
ATOM   1533  CB  SER U  90      34.393   4.274 -61.060
ATOM   1534  OG  SER U  90      34.170   5.279 -60.080
ATOM   1540  N   ALA U  91      32.953   5.286 -64.139
ATOM   1541  CA  ALA U  91      32.562   6.440 -64.939
ATOM   1542  C   ALA U  91      31.042   6.495 -65.013
ATOM   1543  O   ALA U  91      30.378   5.493 -64.731
ATOM   1544  CB  ALA U  91      33.090   6.289 -66.358
ATOM   1550  N   THR U  92      30.433   7.631 -65.356
ATOM   1551  CA  THR U  92      28.989   7.653 -65.494
ATOM   1552  C   THR U  92      28.582   7.628 -66.958
ATOM   1553  O   THR U  92      29.363   7.970 -67.852
ATOM   1554  CB  THR U  92      28.320   8.840 -64.762
ATOM   1555  OG1 THR U  92      28.594  10.043 -65.473
ATOM   1556  CG2 THR U  92      28.757   8.964 -63.310
ATOM   1564  N   MET U  93      27.330   7.241 -67.195
ATOM   1565  CA  MET U  93      26.691   7.347 -68.498
ATOM   1566  C   MET U  93      26.727   8.766 -69.051
ATOM   1567  O   MET U  93      26.947   8.975 -70.244
ATOM   1568  CB  MET U  93      25.249   6.893 -68.375
ATOM   1569  CG  MET U  93      25.046   5.401 -68.148
ATOM   1570  SD  MET U  93      25.477   4.402 -69.593
ATOM   1571  CE  MET U  93      26.932   3.620 -68.964
ATOM   1581  N   GLY U  94      26.555   9.756 -68.170
ATOM   1582  CA  GLY U  94      26.655  11.156 -68.549
ATOM   1583  C   GLY U  94      28.071  11.553 -68.932
ATOM   1584  O   GLY U  94      28.272  12.366 -69.840
ATOM   1588  N   GLN U  95      29.080  11.003 -68.250
ATOM   1589  CA  GLN U  95      30.459  11.213 -68.665
ATOM   1590  C   GLN U  95      30.762  10.576 -70.011
ATOM   1591  O   GLN U  95      31.412  11.191 -70.861
ATOM   1592  CB  GLN U  95      31.460  10.741 -67.617
ATOM   1593  CG  GLN U  95      31.489  11.618 -66.367
ATOM   1594  CD  GLN U  95      31.672  13.107 -66.641
ATOM   1595  OE1 GLN U  95      30.856  13.928 -66.226
ATOM   1596  NE2 GLN U  95      32.699  13.536 -67.361
ATOM   1605  N   LEU U  96      30.249   9.362 -70.229
ATOM   1606  CA  LEU U  96      30.354   8.712 -71.526
ATOM   1607  C   LEU U  96      29.647   9.497 -72.618
ATOM   1608  O   LEU U  96      30.150   9.579 -73.735
ATOM   1609  CB  LEU U  96      29.804   7.293 -71.506
ATOM   1610  CG  LEU U  96      30.425   6.261 -70.578
ATOM   1611  CD1 LEU U  96      29.813   4.911 -70.889
ATOM   1612  CD2 LEU U  96      31.936   6.192 -70.734
ATOM   1624  N   TYR U  97      28.499  10.108 -72.315
ATOM   1625  CA  TYR U  97      27.806  10.987 -73.245
ATOM   1626  C   TYR U  97      28.716  12.128 -73.687
ATOM   1627  O   TYR U  97      29.031  12.250 -74.873
ATOM   1628  CB  TYR U  97      26.547  11.528 -72.576
ATOM   1629  CG  TYR U  97      25.568  12.213 -73.515
ATOM   1630  CD1 TYR U  97      25.417  13.587 -73.488
ATOM   1631  CD2 TYR U  97      24.784  11.442 -74.347
ATOM   1632  CE1 TYR U  97      24.454  14.188 -74.272
ATOM   1633  CE2 TYR U  97      23.824  12.036 -75.130
ATOM   1634  CZ  TYR U  97      23.658  13.403 -75.080
ATOM   1635  OH  TYR U  97      22.671  13.988 -75.843
ATOM   1645  N   GLN U  98      29.198  12.908 -72.712
ATOM   1646  CA  GLN U  98      30.068  14.051 -72.964
ATOM   1647  C   GLN U  98      31.335  13.706 -73.737
ATOM   1648  O   GLN U  98      31.725  14.410 -74.668
ATOM   1649  CB  GLN U  98      30.484  14.683 -71.643
ATOM   1650  CG  GLN U  98      29.365  15.355 -70.869
ATOM   1651  CD  GLN U  98      29.770  15.631 -69.432
ATOM   1652  OE1 GLN U  98      30.376  16.646 -69.099
ATOM   1653  NE2 GLN U  98      29.450  14.709 -68.538
ATOM   1662  N   GLU U  99      31.973  12.601 -73.349
ATOM   1663  CA  GLU U  99      33.234  12.193 -73.945
ATOM   1664  C   GLU U  99      33.106  11.425 -75.253
ATOM   1665  O   GLU U  99      33.997  11.501 -76.100
ATOM   1666  CB  GLU U  99      34.005  11.367 -72.929
ATOM   1667  CG  GLU U  99      34.441  12.195 -71.721
ATOM   1668  CD  GLU U  99      34.558  11.428 -70.409
ATOM   1669  OE1 GLU U  99      34.180  11.982 -69.376
ATOM   1670  OE2 GLU U  99      35.033  10.291 -70.397
ATOM   1677  N   HIS U 100      32.020  10.673 -75.451
ATOM   1678  CA  HIS U 100      31.938   9.762 -76.582
ATOM   1679  C   HIS U 100      30.921  10.080 -77.664
ATOM   1680  O   HIS U 100      31.172   9.710 -78.816
ATOM   1681  CB  HIS U 100      31.716   8.326 -76.115
ATOM   1682  CG  HIS U 100      32.881   7.716 -75.353
ATOM   1683  ND1 HIS U 100      33.873   6.991 -75.844
ATOM   1684  CD2 HIS U 100      33.063   7.833 -73.996
ATOM   1685  CE1 HIS U 100      34.655   6.672 -74.851
ATOM   1686  NE2 HIS U 100      34.164   7.176 -73.746
ATOM   1695  N   HIS U 101      29.781  10.740 -77.400
ATOM   1696  CA  HIS U 101      28.784  10.904 -78.454
ATOM   1697  C   HIS U 101      29.273  11.858 -79.540
ATOM   1698  O   HIS U 101      29.507  13.051 -79.322
ATOM   1699  CB  HIS U 101      27.377  11.258 -77.926
ATOM   1700  CG  HIS U 101      27.057  12.720 -77.640
ATOM   1701  ND1 HIS U 101      27.687  13.571 -76.847
ATOM   1702  CD2 HIS U 101      26.021  13.391 -78.245
ATOM   1703  CE1 HIS U 101      27.093  14.728 -76.949
ATOM   1704  NE2 HIS U 101      26.093  14.614 -77.788
ATOM   1713  N   GLU U 102      29.508  11.295 -80.726
ATOM   1714  CA  GLU U 102      30.005  12.066 -81.856
ATOM   1715  C   GLU U 102      28.893  12.882 -82.506
ATOM   1716  O   GLU U 102      28.396  12.578 -83.594
ATOM   1717  CB  GLU U 102      30.690  11.132 -82.848
ATOM   1718  CG  GLU U 102      31.967  10.521 -82.283
ATOM   1719  CD  GLU U 102      32.533   9.393 -83.129
ATOM   1720  OE1 GLU U 102      33.095   9.659 -84.190
ATOM   1721  OE2 GLU U 102      32.420   8.235 -82.712
ATOM   1728  N   GLU U 103      28.513  13.941 -81.775
ATOM   1729  CA  GLU U 103      27.424  14.848 -82.121
ATOM   1730  C   GLU U 103      26.074  14.115 -82.132
ATOM   1731  O   GLU U 103      25.973  12.968 -81.692
ATOM   1732  CB  GLU U 103      27.776  15.587 -83.441
ATOM   1733  CG  GLU U 103      26.906  16.730 -83.980
ATOM   1734  CD  GLU U 103      26.661  17.867 -82.998
ATOM   1735  OE1 GLU U 103      27.427  18.828 -82.985
ATOM   1736  OE2 GLU U 103      25.690  17.766 -82.245
ATOM   1743  N   ASP U 104      24.976  14.794 -82.488
ATOM   1744  CA  ASP U 104      23.714  14.169 -82.878
ATOM   1745  C   ASP U 104      22.973  13.397 -81.786
ATOM   1746  O   ASP U 104      22.180  12.485 -82.031
ATOM   1747  CB  ASP U 104      23.914  13.323 -84.144
ATOM   1748  CG  ASP U 104      22.635  12.953 -84.878
ATOM   1749  OD1 ASP U 104      21.727  13.773 -84.962
ATOM   1750  OD2 ASP U 104      22.576  11.851 -85.428
ATOM   1755  N   PHE U 105      23.293  13.762 -80.543
ATOM   1756  CA  PHE U 105      22.487  13.495 -79.363
ATOM   1757  C   PHE U 105      22.288  12.080 -78.837
ATOM   1758  O   PHE U 105      22.041  11.946 -77.638
ATOM   1759  CB  PHE U 105      21.148  14.229 -79.437
ATOM   1760  CG  PHE U 105      21.299  15.733 -79.261
ATOM   1761  CD1 PHE U 105      21.322  16.561 -80.366
ATOM   1762  CD2 PHE U 105      21.431  16.266 -77.993
ATOM   1763  CE1 PHE U 105      21.486  17.919 -80.201
ATOM   1764  CE2 PHE U 105      21.596  17.626 -77.837
ATOM   1765  CZ  PHE U 105      21.626  18.454 -78.938
ATOM   1775  N   PHE U 106      22.365  11.008 -79.626
ATOM   1776  CA  PHE U 106      22.297   9.667 -79.061
ATOM   1777  C   PHE U 106      23.669   9.101 -78.731
ATOM   1778  O   PHE U 106      24.560   9.073 -79.586
ATOM   1779  CB  PHE U 106      21.585   8.691 -79.994
ATOM   1780  CG  PHE U 106      20.083   8.860 -80.189
ATOM   1781  CD1 PHE U 106      19.328   9.692 -79.384
ATOM   1782  CD2 PHE U 106      19.468   8.109 -81.172
ATOM   1783  CE1 PHE U 106      17.963   9.752 -79.555
ATOM   1784  CE2 PHE U 106      18.102   8.172 -81.336
ATOM   1785  CZ  PHE U 106      17.352   8.992 -80.526
ATOM   1795  N   LEU U 107      23.854   8.654 -77.486
ATOM   1796  CA  LEU U 107      25.064   7.932 -77.112
ATOM   1797  C   LEU U 107      24.854   6.462 -77.457
ATOM   1798  O   LEU U 107      23.722   5.977 -77.455
ATOM   1799  CB  LEU U 107      25.357   8.139 -75.621
ATOM   1800  CG  LEU U 107      26.685   7.740 -74.957
ATOM   1801  CD1 LEU U 107      26.703   6.302 -74.474
ATOM   1802  CD2 LEU U 107      27.877   8.060 -75.842
ATOM   1814  N   TYR U 108      25.924   5.722 -77.746
ATOM   1815  CA  TYR U 108      25.801   4.382 -78.300
ATOM   1816  C   TYR U 108      26.774   3.366 -77.723
ATOM   1817  O   TYR U 108      27.992   3.567 -77.721
ATOM   1818  CB  TYR U 108      25.864   4.419 -79.836
ATOM   1819  CG  TYR U 108      26.890   5.364 -80.456
ATOM   1820  CD1 TYR U 108      26.564   6.697 -80.626
ATOM   1821  CD2 TYR U 108      28.139   4.904 -80.821
ATOM   1822  CE1 TYR U 108      27.498   7.586 -81.108
ATOM   1823  CE2 TYR U 108      29.072   5.788 -81.321
ATOM   1824  CZ  TYR U 108      28.751   7.125 -81.435
ATOM   1825  OH  TYR U 108      29.709   8.023 -81.859
ATOM   1835  N   ILE U 109      26.216   2.266 -77.208
ATOM   1836  CA  ILE U 109      26.994   1.220 -76.556
ATOM   1837  C   ILE U 109      26.654  -0.132 -77.173
ATOM   1838  O   ILE U 109      25.482  -0.488 -77.316
ATOM   1839  CB  ILE U 109      26.720   1.186 -75.022
ATOM   1840  CG1 ILE U 109      27.121   2.483 -74.328
ATOM   1841  CG2 ILE U 109      27.437   0.010 -74.365
ATOM   1854  N   ALA U 110      27.666  -0.906 -77.561
ATOM   1855  CA  ALA U 110      27.437  -2.286 -77.947
ATOM   1856  C   ALA U 110      28.033  -3.220 -76.906
ATOM   1857  O   ALA U 110      29.221  -3.130 -76.594
ATOM   1858  CB  ALA U 110      28.072  -2.575 -79.293
ATOM   1864  N   TYR U 111      27.226  -4.099 -76.313
ATOM   1865  CA  TYR U 111      27.711  -4.982 -75.264
ATOM   1866  C   TYR U 111      28.203  -6.320 -75.798
ATOM   1867  O   TYR U 111      27.676  -6.851 -76.776
ATOM   1868  CB  TYR U 111      26.666  -5.171 -74.153
ATOM   1869  CG  TYR U 111      25.351  -5.832 -74.550
ATOM   1870  CD1 TYR U 111      25.217  -7.202 -74.482
ATOM   1871  CD2 TYR U 111      24.293  -5.061 -74.977
ATOM   1872  CE1 TYR U 111      24.042  -7.805 -74.865
ATOM   1873  CE2 TYR U 111      23.113  -5.656 -75.365
ATOM   1874  CZ  TYR U 111      23.005  -7.026 -75.316
ATOM   1875  OH  TYR U 111      21.850  -7.633 -75.751
ATOM   1885  N   SER U 112      29.202  -6.890 -75.134
ATOM   1886  CA  SER U 112      29.821  -8.129 -75.559
ATOM   1887  C   SER U 112      29.932  -9.069 -74.370
ATOM   1888  O   SER U 112      30.032  -8.646 -73.217
ATOM   1889  CB  SER U 112      31.213  -7.821 -76.097
ATOM   1890  OG  SER U 112      31.926  -8.962 -76.565
ATOM   1896  N   ASP U 113      29.880 -10.369 -74.662
ATOM   1897  CA  ASP U 113      30.211 -11.397 -73.684
ATOM   1898  C   ASP U 113      31.718 -11.618 -73.635
ATOM   1899  O   ASP U 113      32.249 -12.179 -72.678
ATOM   1900  CB  ASP U 113      29.512 -12.706 -74.047
ATOM   1901  CG  ASP U 113      29.730 -13.855 -73.065
ATOM   1902  OD1 ASP U 113      30.400 -14.814 -73.439
ATOM   1903  OD2 ASP U 113      29.211 -13.807 -71.950
ATOM   1908  N   GLU U 114      32.424 -11.186 -74.682
ATOM   1909  CA  GLU U 114      33.860 -11.359 -74.780
ATOM   1910  C   GLU U 114      34.561 -10.025 -74.579
ATOM   1911  O   GLU U 114      33.964  -8.960 -74.754
ATOM   1912  CB  GLU U 114      34.228 -11.913 -76.156
ATOM   1913  CG  GLU U 114      33.639 -13.284 -76.487
ATOM   1914  CD  GLU U 114      34.035 -14.391 -75.519
ATOM   1915  OE1 GLU U 114      35.223 -14.713 -75.428
ATOM   1916  OE2 GLU U 114      33.157 -14.924 -74.844
ATOM   1923  N   SER U 115      35.841 -10.073 -74.213
ATOM   1924  CA  SER U 115      36.687  -8.891 -74.140
ATOM   1925  C   SER U 115      36.948  -8.267 -75.509
ATOM   1926  O   SER U 115      37.254  -7.081 -75.637
ATOM   1927  CB  SER U 115      37.993  -9.293 -73.472
ATOM   1928  OG  SER U 115      38.405 -10.580 -73.928
ATOM   1934  N   VAL U 116      36.860  -9.101 -76.546
ATOM   1935  CA  VAL U 116      36.864  -8.650 -77.930
ATOM   1936  C   VAL U 116      35.443  -8.198 -78.280
ATOM   1937  O   VAL U 116      34.469  -8.597 -77.634
ATOM   1938  CB  VAL U 116      37.335  -9.810 -78.851
ATOM   1939  CG1 VAL U 116      37.521  -9.365 -80.296
ATOM   1940  CG2 VAL U 116      38.643 -10.418 -78.359
ATOM   1950  N   TYR U 117      35.301  -7.340 -79.296
ATOM   1951  CA  TYR U 117      34.011  -6.840 -79.754
ATOM   1952  C   TYR U 117      33.142  -7.954 -80.341
ATOM   1953  O   TYR U 117      33.093  -8.190 -81.552
ATOM   1954  CB  TYR U 117      34.278  -5.707 -80.759
ATOM   1955  CG  TYR U 117      33.060  -4.934 -81.256
ATOM   1956  CD1 TYR U 117      32.197  -4.336 -80.360
ATOM   1957  CD2 TYR U 117      32.833  -4.821 -82.614
ATOM   1958  CE1 TYR U 117      31.098  -3.645 -80.821
ATOM   1959  CE2 TYR U 117      31.733  -4.127 -83.079
ATOM   1960  CZ  TYR U 117      30.862  -3.560 -82.176
ATOM   1961  OH  TYR U 117      29.724  -2.921 -82.633
ATOM   1971  N   GLY U 118      32.476  -8.686 -79.445
ATOM   1972  CA  GLY U 118      31.576  -9.763 -79.808
ATOM   1973  C   GLY U 118      32.313 -11.026 -80.214
ATOM   1974  O   GLY U 118      32.369 -12.009 -79.478
ATOM   1978  N   LEU U 119      32.880 -10.950 -81.417
ATOM   1979  CA  LEU U 119      33.642 -12.020 -82.049
ATOM   1980  C   LEU U 119      34.582 -12.808 -81.136
ATOM   1981  O   LEU U 119      34.536 -14.037 -81.182
ATOM   1982  CB  LEU U 119      34.448 -11.423 -83.206
ATOM   1983  CG  LEU U 119      33.720 -10.689 -84.329
ATOM   1984  CD1 LEU U 119      34.703  -9.886 -85.162
ATOM   1985  CD2 LEU U 119      32.922 -11.652 -85.189
ATOM   1986  OXT LEU U 119      35.373 -12.195 -80.416
