# Supplementary material for: Prediction of GABARAP interaction with the GABA type A receptor
Source: Proteins. 2018 Nov 4;86(12):1251–64. doi: 10.1002/prot.25589 (PMC6492159; doi:10.1002/prot.25589)
Supplement: Supplementary file 1 — Appendix S1: Supporting Information. [file PROT-86-1251-s001.tar › protein25589/m15041a.pdb]

ATOM     21  N   MET V   3      30.418   0.303 -86.066
ATOM     22  CA  MET V   3      30.051  -0.569 -84.969
ATOM     23  C   MET V   3      28.664  -1.065 -85.335
ATOM     24  O   MET V   3      27.990  -0.395 -86.126
ATOM     25  CB  MET V   3      29.978   0.199 -83.662
ATOM     26  CG  MET V   3      31.309   0.548 -83.024
ATOM     27  SD  MET V   3      31.064   1.448 -81.473
ATOM     28  CE  MET V   3      30.526   0.116 -80.440
ATOM     38  N   LYS V   4      28.241  -2.205 -84.797
ATOM     39  CA  LYS V   4      26.956  -2.783 -85.150
ATOM     40  C   LYS V   4      25.818  -2.235 -84.303
ATOM     41  O   LYS V   4      25.726  -2.472 -83.096
ATOM     42  CB  LYS V   4      26.999  -4.312 -85.090
ATOM     43  CG  LYS V   4      27.630  -5.001 -86.305
ATOM     44  CD  LYS V   4      29.122  -4.718 -86.478
ATOM     45  CE  LYS V   4      29.690  -5.374 -87.729
ATOM     46  NZ  LYS V   4      29.691  -6.820 -87.622
ATOM     60  N   PHE V   5      24.968  -1.440 -84.956
ATOM     61  CA  PHE V   5      23.786  -0.848 -84.347
ATOM     62  C   PHE V   5      22.651  -0.852 -85.359
ATOM     63  O   PHE V   5      22.898  -0.714 -86.558
ATOM     64  CB  PHE V   5      24.037   0.599 -83.926
ATOM     65  CG  PHE V   5      24.956   0.757 -82.725
ATOM     66  CD1 PHE V   5      26.276   1.117 -82.909
ATOM     67  CD2 PHE V   5      24.475   0.510 -81.455
ATOM     68  CE1 PHE V   5      27.115   1.197 -81.818
ATOM     69  CE2 PHE V   5      25.323   0.587 -80.374
ATOM     70  CZ  PHE V   5      26.646   0.920 -80.555
ATOM     80  N   VAL V   6      21.406  -1.021 -84.902
ATOM     81  CA  VAL V   6      20.266  -1.010 -85.811
ATOM     82  C   VAL V   6      19.387   0.231 -85.702
ATOM     83  O   VAL V   6      19.400   1.047 -86.623
ATOM     84  CB  VAL V   6      19.440  -2.325 -85.792
ATOM     85  CG1 VAL V   6      20.217  -3.419 -86.505
ATOM     86  CG2 VAL V   6      19.086  -2.814 -84.394
ATOM     96  N   TYR V   7      18.663   0.445 -84.592
ATOM     97  CA  TYR V   7      17.767   1.587 -84.382
ATOM     98  C   TYR V   7      18.409   2.928 -84.720
ATOM     99  O   TYR V   7      17.925   3.648 -85.590
ATOM    100  CB  TYR V   7      17.299   1.546 -82.923
ATOM    101  CG  TYR V   7      16.405   2.656 -82.381
ATOM    102  CD1 TYR V   7      15.035   2.478 -82.342
ATOM    103  CD2 TYR V   7      16.969   3.794 -81.834
ATOM    104  CE1 TYR V   7      14.235   3.418 -81.722
ATOM    105  CE2 TYR V   7      16.173   4.740 -81.227
ATOM    106  CZ  TYR V   7      14.813   4.539 -81.164
ATOM    107  OH  TYR V   7      14.023   5.473 -80.526
ATOM    117  N   LYS V   8      19.548   3.243 -84.100
ATOM    118  CA  LYS V   8      20.259   4.490 -84.368
ATOM    119  C   LYS V   8      21.014   4.549 -85.700
ATOM    120  O   LYS V   8      21.830   5.444 -85.929
ATOM    121  CB  LYS V   8      21.210   4.813 -83.218
ATOM    122  CG  LYS V   8      22.270   3.747 -82.982
ATOM    123  CD  LYS V   8      23.553   4.347 -82.441
ATOM    124  CE  LYS V   8      24.522   4.738 -83.556
ATOM    125  NZ  LYS V   8      24.064   5.867 -84.349
ATOM    139  N   GLU V   9      20.817   3.551 -86.562
ATOM    140  CA  GLU V   9      21.266   3.605 -87.941
ATOM    141  C   GLU V   9      20.032   3.771 -88.824
ATOM    142  O   GLU V   9      20.111   4.380 -89.890
ATOM    143  CB  GLU V   9      22.023   2.309 -88.250
ATOM    144  CG  GLU V   9      22.838   2.219 -89.548
ATOM    145  CD  GLU V   9      22.061   2.031 -90.848
ATOM    146  OE1 GLU V   9      21.122   1.233 -90.885
ATOM    147  OE2 GLU V   9      22.419   2.673 -91.835
ATOM    154  N   GLU V  10      18.893   3.199 -88.419
ATOM    155  CA  GLU V  10      17.633   3.348 -89.136
ATOM    156  C   GLU V  10      17.024   4.731 -88.943
ATOM    157  O   GLU V  10      16.383   5.276 -89.842
ATOM    158  CB  GLU V  10      16.645   2.289 -88.663
ATOM    159  CG  GLU V  10      17.093   0.868 -88.982
ATOM    160  CD  GLU V  10      16.235  -0.202 -88.327
ATOM    161  OE1 GLU V  10      16.508  -0.565 -87.182
ATOM    162  OE2 GLU V  10      15.296  -0.679 -88.962
ATOM    169  N   HIS V  11      17.198   5.294 -87.745
ATOM    170  CA  HIS V  11      16.787   6.656 -87.452
ATOM    171  C   HIS V  11      17.754   7.648 -88.085
ATOM    172  O   HIS V  11      18.956   7.581 -87.820
ATOM    173  CB  HIS V  11      16.720   6.900 -85.943
ATOM    174  CG  HIS V  11      15.459   6.366 -85.279
ATOM    175  ND1 HIS V  11      14.611   7.062 -84.537
ATOM    176  CD2 HIS V  11      14.996   5.073 -85.366
ATOM    177  CE1 HIS V  11      13.647   6.259 -84.179
ATOM    178  NE2 HIS V  11      13.886   5.070 -84.676
ATOM    187  N   PRO V  12      17.291   8.559 -88.954
ATOM    188  CA  PRO V  12      18.112   9.609 -89.548
ATOM    189  C   PRO V  12      18.639  10.598 -88.517
ATOM    190  O   PRO V  12      18.066  10.761 -87.434
ATOM    191  CB  PRO V  12      17.148  10.293 -90.498
ATOM    192  CG  PRO V  12      16.216   9.185 -90.907
ATOM    193  CD  PRO V  12      15.964   8.533 -89.562
ATOM    201  N   PHE V  13      19.710  11.300 -88.914
ATOM    202  CA  PHE V  13      20.370  12.338 -88.122
ATOM    203  C   PHE V  13      19.369  13.271 -87.448
ATOM    204  O   PHE V  13      19.390  13.454 -86.233
ATOM    205  CB  PHE V  13      21.292  13.133 -89.058
ATOM    206  CG  PHE V  13      22.311  14.048 -88.387
ATOM    207  CD1 PHE V  13      21.963  15.328 -87.986
ATOM    208  CD2 PHE V  13      23.606  13.601 -88.207
ATOM    209  CE1 PHE V  13      22.907  16.148 -87.404
ATOM    210  CE2 PHE V  13      24.546  14.430 -87.629
ATOM    211  CZ  PHE V  13      24.198  15.701 -87.225
ATOM    221  N   GLU V  14      18.429  13.796 -88.242
ATOM    222  CA  GLU V  14      17.372  14.674 -87.756
ATOM    223  C   GLU V  14      16.565  14.078 -86.607
ATOM    224  O   GLU V  14      16.280  14.768 -85.627
ATOM    225  CB  GLU V  14      16.429  15.026 -88.897
ATOM    226  CG  GLU V  14      17.103  15.800 -90.024
ATOM    227  CD  GLU V  14      16.184  16.058 -91.207
ATOM    228  OE1 GLU V  14      16.079  15.183 -92.066
ATOM    229  OE2 GLU V  14      15.581  17.128 -91.269
ATOM    236  N   LYS V  15      16.242  12.783 -86.692
ATOM    237  CA  LYS V  15      15.464  12.112 -85.661
ATOM    238  C   LYS V  15      16.290  11.931 -84.401
ATOM    239  O   LYS V  15      15.823  12.256 -83.308
ATOM    240  CB  LYS V  15      14.968  10.752 -86.142
ATOM    241  CG  LYS V  15      13.945  10.810 -87.267
ATOM    242  CD  LYS V  15      12.638  11.422 -86.792
ATOM    243  CE  LYS V  15      11.647  11.461 -87.941
ATOM    244  NZ  LYS V  15      10.386  12.024 -87.499
ATOM    258  N   ARG V  16      17.537  11.469 -84.552
ATOM    259  CA  ARG V  16      18.431  11.247 -83.419
ATOM    260  C   ARG V  16      18.681  12.534 -82.643
ATOM    261  O   ARG V  16      18.528  12.588 -81.419
ATOM    262  CB  ARG V  16      19.765  10.669 -83.876
ATOM    263  CG  ARG V  16      19.670   9.364 -84.655
ATOM    264  CD  ARG V  16      21.054   8.812 -84.961
ATOM    265  NE  ARG V  16      21.681   8.238 -83.778
ATOM    266  CZ  ARG V  16      22.900   8.575 -83.356
ATOM    267  NH1 ARG V  16      23.586   9.573 -83.892
ATOM    268  NH2 ARG V  16      23.473   7.822 -82.423
ATOM    282  N   ARG V  17      19.005  13.589 -83.399
ATOM    283  CA  ARG V  17      19.158  14.934 -82.875
ATOM    284  C   ARG V  17      17.902  15.422 -82.167
ATOM    285  O   ARG V  17      17.985  15.817 -81.005
ATOM    286  CB  ARG V  17      19.516  15.879 -84.015
ATOM    287  CG  ARG V  17      19.931  17.275 -83.593
ATOM    288  CD  ARG V  17      20.389  18.041 -84.816
ATOM    289  NE  ARG V  17      20.828  19.378 -84.454
ATOM    290  CZ  ARG V  17      21.571  20.136 -85.262
ATOM    291  NH1 ARG V  17      21.973  19.703 -86.455
ATOM    292  NH2 ARG V  17      21.906  21.351 -84.854
ATOM    306  N   SER V  18      16.733  15.362 -82.817
ATOM    307  CA  SER V  18      15.498  15.865 -82.228
ATOM    308  C   SER V  18      15.105  15.133 -80.954
ATOM    309  O   SER V  18      14.836  15.775 -79.939
ATOM    310  CB  SER V  18      14.347  15.807 -83.222
ATOM    311  OG  SER V  18      14.616  16.590 -84.378
ATOM    317  N   GLU V  19      15.122  13.793 -80.981
ATOM    318  CA  GLU V  19      14.794  12.981 -79.816
ATOM    319  C   GLU V  19      15.748  13.260 -78.664
ATOM    320  O   GLU V  19      15.313  13.603 -77.564
ATOM    321  CB  GLU V  19      14.864  11.498 -80.151
ATOM    322  CG  GLU V  19      13.826  10.965 -81.129
ATOM    323  CD  GLU V  19      14.154   9.563 -81.626
ATOM    324  OE1 GLU V  19      14.404   9.398 -82.821
ATOM    325  OE2 GLU V  19      14.174   8.625 -80.824
ATOM    332  N   GLY V  20      17.056  13.172 -78.937
ATOM    333  CA  GLY V  20      18.075  13.382 -77.923
ATOM    334  C   GLY V  20      18.018  14.774 -77.317
ATOM    335  O   GLY V  20      18.065  14.923 -76.096
ATOM    339  N   GLU V  21      17.873  15.798 -78.164
ATOM    340  CA  GLU V  21      17.768  17.177 -77.711
ATOM    341  C   GLU V  21      16.528  17.374 -76.851
ATOM    342  O   GLU V  21      16.627  17.946 -75.766
ATOM    343  CB  GLU V  21      17.720  18.121 -78.902
ATOM    344  CG  GLU V  21      18.039  19.566 -78.554
ATOM    345  CD  GLU V  21      17.828  20.524 -79.712
ATOM    346  OE1 GLU V  21      16.805  21.216 -79.720
ATOM    347  OE2 GLU V  21      18.679  20.584 -80.601
ATOM    354  N   LYS V  22      15.369  16.866 -77.294
ATOM    355  CA  LYS V  22      14.121  16.955 -76.542
ATOM    356  C   LYS V  22      14.266  16.331 -75.156
ATOM    357  O   LYS V  22      13.827  16.900 -74.153
ATOM    358  CB  LYS V  22      13.000  16.290 -77.355
ATOM    359  CG  LYS V  22      11.584  16.376 -76.797
ATOM    360  CD  LYS V  22      11.208  15.127 -76.002
ATOM    361  CE  LYS V  22       9.973  15.373 -75.150
ATOM    362  NZ  LYS V  22      10.233  16.418 -74.177
ATOM    376  N   ILE V  23      14.916  15.164 -75.111
ATOM    377  CA  ILE V  23      15.267  14.511 -73.861
ATOM    378  C   ILE V  23      16.147  15.405 -72.991
ATOM    379  O   ILE V  23      15.793  15.654 -71.840
ATOM    380  CB  ILE V  23      15.913  13.140 -74.175
ATOM    381  CG1 ILE V  23      14.851  12.162 -74.669
ATOM    382  CG2 ILE V  23      16.682  12.573 -72.993
ATOM    395  N   ARG V  24      17.250  15.941 -73.525
ATOM    396  CA  ARG V  24      18.159  16.784 -72.757
ATOM    397  C   ARG V  24      17.503  18.048 -72.209
ATOM    398  O   ARG V  24      17.754  18.461 -71.076
ATOM    399  CB  ARG V  24      19.382  17.171 -73.589
ATOM    400  CG  ARG V  24      20.270  16.014 -74.058
ATOM    401  CD  ARG V  24      20.807  15.131 -72.935
ATOM    402  NE  ARG V  24      21.640  15.874 -72.002
ATOM    403  CZ  ARG V  24      21.273  16.092 -70.736
ATOM    404  NH1 ARG V  24      20.192  15.518 -70.215
ATOM    405  NH2 ARG V  24      22.022  16.886 -69.985
ATOM    419  N   LYS V  25      16.628  18.658 -73.013
ATOM    420  CA  LYS V  25      15.882  19.837 -72.598
ATOM    421  C   LYS V  25      14.821  19.526 -71.551
ATOM    422  O   LYS V  25      14.573  20.341 -70.662
ATOM    423  CB  LYS V  25      15.236  20.521 -73.800
ATOM    424  CG  LYS V  25      16.256  21.079 -74.788
ATOM    425  CD  LYS V  25      15.630  21.754 -76.006
ATOM    426  CE  LYS V  25      14.773  20.802 -76.832
ATOM    427  NZ  LYS V  25      14.441  21.385 -78.117
ATOM    441  N   LYS V  26      14.175  18.356 -71.638
ATOM    442  CA  LYS V  26      13.172  17.968 -70.657
ATOM    443  C   LYS V  26      13.806  17.504 -69.349
ATOM    444  O   LYS V  26      13.345  17.862 -68.263
ATOM    445  CB  LYS V  26      12.285  16.871 -71.240
ATOM    446  CG  LYS V  26      11.037  16.560 -70.426
ATOM    447  CD  LYS V  26      10.350  15.345 -71.019
ATOM    448  CE  LYS V  26       9.208  14.881 -70.132
ATOM    449  NZ  LYS V  26       8.879  13.502 -70.441
ATOM    463  N   TYR V  27      14.874  16.705 -69.419
ATOM    464  CA  TYR V  27      15.529  16.189 -68.230
ATOM    465  C   TYR V  27      17.001  16.602 -68.265
ATOM    466  O   TYR V  27      17.832  15.867 -68.812
ATOM    467  CB  TYR V  27      15.474  14.655 -68.134
ATOM    468  CG  TYR V  27      14.253  13.937 -68.688
ATOM    469  CD1 TYR V  27      13.152  13.693 -67.891
ATOM    470  CD2 TYR V  27      14.283  13.486 -69.992
ATOM    471  CE1 TYR V  27      12.083  12.983 -68.400
ATOM    472  CE2 TYR V  27      13.217  12.784 -70.506
ATOM    473  CZ  TYR V  27      12.125  12.540 -69.705
ATOM    474  OH  TYR V  27      11.046  11.851 -70.230
ATOM    484  N   PRO V  28      17.415  17.727 -67.659
ATOM    485  CA  PRO V  28      18.804  18.197 -67.636
ATOM    486  C   PRO V  28      19.830  17.178 -67.145
ATOM    487  O   PRO V  28      21.000  17.228 -67.528
ATOM    488  CB  PRO V  28      18.735  19.399 -66.719
ATOM    489  CG  PRO V  28      17.363  19.952 -67.007
ATOM    490  CD  PRO V  28      16.537  18.679 -66.986
ATOM    498  N   ASP V  29      19.406  16.224 -66.311
ATOM    499  CA  ASP V  29      20.268  15.135 -65.876
ATOM    500  C   ASP V  29      20.221  13.896 -66.765
ATOM    501  O   ASP V  29      21.157  13.102 -66.705
ATOM    502  CB  ASP V  29      19.938  14.743 -64.429
ATOM    503  CG  ASP V  29      20.788  13.601 -63.871
ATOM    504  OD1 ASP V  29      21.940  13.827 -63.502
ATOM    505  OD2 ASP V  29      20.300  12.473 -63.807
ATOM    510  N   ARG V  30      19.192  13.650 -67.579
ATOM    511  CA  ARG V  30      19.074  12.347 -68.222
ATOM    512  C   ARG V  30      19.452  12.343 -69.693
ATOM    513  O   ARG V  30      18.999  13.166 -70.495
ATOM    514  CB  ARG V  30      17.703  11.719 -68.006
ATOM    515  CG  ARG V  30      17.400  11.512 -66.529
ATOM    516  CD  ARG V  30      16.162  10.659 -66.314
ATOM    517  NE  ARG V  30      16.415   9.245 -66.562
ATOM    518  CZ  ARG V  30      15.774   8.287 -65.885
ATOM    519  NH1 ARG V  30      14.845   8.566 -64.970
ATOM    520  NH2 ARG V  30      16.059   7.013 -66.127
ATOM    534  N   VAL V  31      20.310  11.383 -70.031
ATOM    535  CA  VAL V  31      20.893  11.286 -71.357
ATOM    536  C   VAL V  31      20.425  10.023 -72.089
ATOM    537  O   VAL V  31      20.215   8.984 -71.452
ATOM    538  CB  VAL V  31      22.446  11.397 -71.300
ATOM    539  CG1 VAL V  31      22.867  12.770 -70.811
ATOM    540  CG2 VAL V  31      23.108  10.380 -70.391
ATOM    550  N   PRO V  32      20.182  10.056 -73.408
ATOM    551  CA  PRO V  32      19.790   8.883 -74.190
ATOM    552  C   PRO V  32      20.927   7.963 -74.630
ATOM    553  O   PRO V  32      21.900   8.383 -75.268
ATOM    554  CB  PRO V  32      19.050   9.495 -75.360
ATOM    555  CG  PRO V  32      19.780  10.793 -75.594
ATOM    556  CD  PRO V  32      20.005  11.285 -74.179
ATOM    564  N   VAL V  33      20.807   6.680 -74.280
ATOM    565  CA  VAL V  33      21.784   5.677 -74.675
ATOM    566  C   VAL V  33      21.087   4.607 -75.501
ATOM    567  O   VAL V  33      19.994   4.141 -75.173
ATOM    568  CB  VAL V  33      22.512   5.071 -73.446
ATOM    569  CG1 VAL V  33      23.453   3.935 -73.825
ATOM    570  CG2 VAL V  33      23.369   6.132 -72.783
ATOM    580  N   ILE V  34      21.725   4.244 -76.611
ATOM    581  CA  ILE V  34      21.233   3.210 -77.499
ATOM    582  C   ILE V  34      22.193   2.038 -77.357
ATOM    583  O   ILE V  34      23.407   2.178 -77.548
ATOM    584  CB  ILE V  34      21.187   3.712 -78.959
ATOM    585  CG1 ILE V  34      20.506   5.069 -79.121
ATOM    586  CG2 ILE V  34      20.472   2.688 -79.821
ATOM    599  N   VAL V  35      21.659   0.874 -76.987
ATOM    600  CA  VAL V  35      22.487  -0.285 -76.690
ATOM    601  C   VAL V  35      22.208  -1.394 -77.699
ATOM    602  O   VAL V  35      21.053  -1.630 -78.050
ATOM    603  CB  VAL V  35      22.239  -0.773 -75.240
ATOM    604  CG1 VAL V  35      23.276  -1.801 -74.831
ATOM    605  CG2 VAL V  35      22.298   0.360 -74.230
ATOM    615  N   GLU V  36      23.242  -2.067 -78.211
ATOM    616  CA  GLU V  36      23.078  -3.213 -79.103
ATOM    617  C   GLU V  36      24.004  -4.315 -78.610
ATOM    618  O   GLU V  36      24.919  -4.053 -77.827
ATOM    619  CB  GLU V  36      23.494  -2.831 -80.526
ATOM    620  CG  GLU V  36      22.663  -3.378 -81.695
ATOM    621  CD  GLU V  36      22.957  -4.787 -82.196
ATOM    622  OE1 GLU V  36      22.532  -5.741 -81.541
ATOM    623  OE2 GLU V  36      23.556  -4.920 -83.261
ATOM    630  N   LYS V  37      23.791  -5.565 -79.018
ATOM    631  CA  LYS V  37      24.775  -6.606 -78.782
ATOM    632  C   LYS V  37      25.879  -6.496 -79.830
ATOM    633  O   LYS V  37      25.647  -6.088 -80.972
ATOM    634  CB  LYS V  37      24.127  -7.984 -78.841
ATOM    635  CG  LYS V  37      25.048  -9.040 -78.248
ATOM    636  CD  LYS V  37      24.502 -10.454 -78.253
ATOM    637  CE  LYS V  37      24.326 -11.031 -79.647
ATOM    638  NZ  LYS V  37      24.329 -12.477 -79.553
ATOM    652  N   ALA V  38      27.099  -6.825 -79.418
ATOM    653  CA  ALA V  38      28.242  -6.877 -80.311
ATOM    654  C   ALA V  38      28.203  -8.133 -81.185
ATOM    655  O   ALA V  38      27.781  -9.193 -80.706
ATOM    656  CB  ALA V  38      29.496  -6.916 -79.455
ATOM    662  N   PRO V  39      28.624  -8.087 -82.461
ATOM    663  CA  PRO V  39      28.559  -9.204 -83.401
ATOM    664  C   PRO V  39      29.205 -10.494 -82.915
ATOM    665  O   PRO V  39      30.383 -10.541 -82.564
ATOM    666  CB  PRO V  39      29.247  -8.655 -84.636
ATOM    667  CG  PRO V  39      30.191  -7.613 -84.092
ATOM    668  CD  PRO V  39      29.285  -6.944 -83.079
ATOM    676  N   LYS V  40      28.370 -11.538 -82.880
ATOM    677  CA  LYS V  40      28.732 -12.876 -82.422
ATOM    678  C   LYS V  40      29.033 -12.999 -80.929
ATOM    679  O   LYS V  40      29.645 -13.979 -80.495
ATOM    680  CB  LYS V  40      29.861 -13.521 -83.255
ATOM    681  CG  LYS V  40      29.529 -14.028 -84.657
ATOM    682  CD  LYS V  40      29.246 -12.918 -85.663
ATOM    683  CE  LYS V  40      29.151 -13.461 -87.081
ATOM    684  NZ  LYS V  40      30.438 -13.963 -87.529
ATOM    698  N   ALA V  41      28.599 -12.038 -80.100
ATOM    699  CA  ALA V  41      28.723 -12.186 -78.655
ATOM    700  C   ALA V  41      27.823 -13.302 -78.146
ATOM    701  O   ALA V  41      26.652 -13.414 -78.519
ATOM    702  CB  ALA V  41      28.323 -10.905 -77.944
ATOM    708  N   ARG V  42      28.385 -14.146 -77.283
ATOM    709  CA  ARG V  42      27.720 -15.353 -76.814
ATOM    710  C   ARG V  42      26.680 -15.065 -75.728
ATOM    711  O   ARG V  42      26.839 -15.446 -74.567
ATOM    712  CB  ARG V  42      28.792 -16.327 -76.313
ATOM    713  CG  ARG V  42      29.876 -16.641 -77.335
ATOM    714  CD  ARG V  42      31.020 -17.371 -76.658
ATOM    715  NE  ARG V  42      32.132 -17.550 -77.579
ATOM    716  CZ  ARG V  42      33.395 -17.673 -77.170
ATOM    717  NH1 ARG V  42      33.722 -17.615 -75.883
ATOM    718  NH2 ARG V  42      34.347 -17.821 -78.080
ATOM    732  N   ILE V  43      25.617 -14.343 -76.103
ATOM    733  CA  ILE V  43      24.518 -13.930 -75.228
ATOM    734  C   ILE V  43      23.306 -13.534 -76.070
ATOM    735  O   ILE V  43      23.359 -13.569 -77.304
ATOM    736  CB  ILE V  43      24.872 -12.755 -74.267
ATOM    737  CG1 ILE V  43      25.789 -11.705 -74.895
ATOM    738  CG2 ILE V  43      25.326 -13.283 -72.913
ATOM    751  N   GLY V  44      22.193 -13.161 -75.431
ATOM    752  CA  GLY V  44      21.001 -12.724 -76.140
ATOM    753  C   GLY V  44      21.090 -11.261 -76.553
ATOM    754  O   GLY V  44      21.626 -10.427 -75.819
ATOM    758  N   ASP V  45      20.567 -10.944 -77.739
ATOM    759  CA  ASP V  45      20.555  -9.576 -78.246
ATOM    760  C   ASP V  45      19.351  -8.792 -77.745
ATOM    761  O   ASP V  45      18.225  -9.290 -77.767
ATOM    762  CB  ASP V  45      20.575  -9.535 -79.780
ATOM    763  CG  ASP V  45      19.319 -10.073 -80.457
ATOM    764  OD1 ASP V  45      19.056 -11.271 -80.325
ATOM    765  OD2 ASP V  45      18.623  -9.304 -81.116
ATOM    770  N   LEU V  46      19.587  -7.565 -77.283
ATOM    771  CA  LEU V  46      18.512  -6.698 -76.840
ATOM    772  C   LEU V  46      17.539  -6.208 -77.893
ATOM    773  O   LEU V  46      17.869  -5.573 -78.894
ATOM    774  CB  LEU V  46      19.027  -5.511 -76.035
ATOM    775  CG  LEU V  46      19.232  -5.740 -74.547
ATOM    776  CD1 LEU V  46      19.885  -4.531 -73.909
ATOM    777  CD2 LEU V  46      17.906  -6.056 -73.871
ATOM    789  N   ASP V  47      16.297  -6.577 -77.589
ATOM    790  CA  ASP V  47      15.107  -6.038 -78.235
ATOM    791  C   ASP V  47      14.956  -4.534 -78.019
ATOM    792  O   ASP V  47      14.489  -3.809 -78.896
ATOM    793  CB  ASP V  47      13.849  -6.736 -77.686
ATOM    794  CG  ASP V  47      13.621  -6.519 -76.191
ATOM    795  OD1 ASP V  47      12.626  -5.913 -75.798
ATOM    796  OD2 ASP V  47      14.483  -6.924 -75.405
ATOM    801  N   LYS V  48      15.345  -4.046 -76.839
ATOM    802  CA  LYS V  48      15.110  -2.661 -76.485
ATOM    803  C   LYS V  48      16.420  -1.919 -76.685
ATOM    804  O   LYS V  48      17.374  -2.054 -75.922
ATOM    805  CB  LYS V  48      14.630  -2.593 -75.045
ATOM    806  CG  LYS V  48      13.908  -1.310 -74.677
ATOM    807  CD  LYS V  48      13.495  -1.430 -73.222
ATOM    808  CE  LYS V  48      12.618  -0.293 -72.738
ATOM    809  NZ  LYS V  48      11.270  -0.414 -73.260
ATOM    823  N   LYS V  49      16.472  -1.198 -77.801
ATOM    824  CA  LYS V  49      17.630  -0.388 -78.147
ATOM    825  C   LYS V  49      17.730   0.909 -77.350
ATOM    826  O   LYS V  49      18.790   1.254 -76.827
ATOM    827  CB  LYS V  49      17.581  -0.087 -79.639
ATOM    828  CG  LYS V  49      17.864  -1.285 -80.548
ATOM    829  CD  LYS V  49      19.361  -1.514 -80.704
ATOM    830  CE  LYS V  49      19.992  -0.412 -81.546
ATOM    831  NZ  LYS V  49      21.401  -0.278 -81.252
ATOM    845  N   LYS V  50      16.610   1.629 -77.259
ATOM    846  CA  LYS V  50      16.539   2.925 -76.599
ATOM    847  C   LYS V  50      16.435   2.782 -75.083
ATOM    848  O   LYS V  50      15.548   2.092 -74.578
ATOM    849  CB  LYS V  50      15.325   3.671 -77.180
ATOM    850  CG  LYS V  50      14.820   4.936 -76.479
ATOM    851  CD  LYS V  50      15.679   6.189 -76.625
ATOM    852  CE  LYS V  50      15.619   6.824 -78.012
ATOM    853  NZ  LYS V  50      14.255   7.096 -78.439
ATOM    867  N   TYR V  51      17.354   3.425 -74.357
ATOM    868  CA  TYR V  51      17.301   3.511 -72.905
ATOM    869  C   TYR V  51      17.578   4.936 -72.442
ATOM    870  O   TYR V  51      18.324   5.682 -73.085
ATOM    871  CB  TYR V  51      18.324   2.579 -72.259
ATOM    872  CG  TYR V  51      17.991   1.095 -72.358
ATOM    873  CD1 TYR V  51      18.795   0.263 -73.107
ATOM    874  CD2 TYR V  51      16.909   0.576 -71.674
ATOM    875  CE1 TYR V  51      18.526  -1.087 -73.166
ATOM    876  CE2 TYR V  51      16.640  -0.776 -71.726
ATOM    877  CZ  TYR V  51      17.448  -1.599 -72.478
ATOM    878  OH  TYR V  51      17.171  -2.950 -72.562
ATOM    888  N   LEU V  52      16.981   5.328 -71.315
ATOM    889  CA  LEU V  52      17.160   6.669 -70.786
ATOM    890  C   LEU V  52      17.872   6.631 -69.444
ATOM    891  O   LEU V  52      17.298   6.276 -68.407
ATOM    892  CB  LEU V  52      15.815   7.381 -70.668
ATOM    893  CG  LEU V  52      15.822   8.823 -70.178
ATOM    894  CD1 LEU V  52      16.673   9.685 -71.084
ATOM    895  CD2 LEU V  52      14.416   9.373 -70.100
ATOM    907  N   VAL V  53      19.140   7.031 -69.466
ATOM    908  CA  VAL V  53      19.992   6.879 -68.300
ATOM    909  C   VAL V  53      20.171   8.197 -67.551
ATOM    910  O   VAL V  53      20.218   9.256 -68.179
ATOM    911  CB  VAL V  53      21.368   6.271 -68.675
ATOM    912  CG1 VAL V  53      21.242   4.900 -69.308
ATOM    913  CG2 VAL V  53      22.104   7.137 -69.661
ATOM    923  N   PRO V  54      20.227   8.209 -66.215
ATOM    924  CA  PRO V  54      20.665   9.367 -65.440
ATOM    925  C   PRO V  54      22.155   9.638 -65.638
ATOM    926  O   PRO V  54      22.962   8.705 -65.677
ATOM    927  CB  PRO V  54      20.381   8.939 -64.014
ATOM    928  CG  PRO V  54      19.191   8.027 -64.152
ATOM    929  CD  PRO V  54      19.612   7.205 -65.353
ATOM    937  N   SER V  55      22.574  10.904 -65.721
ATOM    938  CA  SER V  55      23.987  11.261 -65.836
ATOM    939  C   SER V  55      24.846  10.826 -64.652
ATOM    940  O   SER V  55      26.079  10.835 -64.744
ATOM    941  CB  SER V  55      24.142  12.771 -66.040
ATOM    942  OG  SER V  55      25.470  13.187 -66.330
ATOM    948  N   ASP V  56      24.212  10.486 -63.526
ATOM    949  CA  ASP V  56      24.907   9.947 -62.368
ATOM    950  C   ASP V  56      24.953   8.420 -62.342
ATOM    951  O   ASP V  56      25.632   7.844 -61.491
ATOM    952  CB  ASP V  56      24.252  10.479 -61.092
ATOM    953  CG  ASP V  56      24.977  10.098 -59.804
ATOM    954  OD1 ASP V  56      24.392   9.383 -58.993
ATOM    955  OD2 ASP V  56      26.107  10.545 -59.603
ATOM    960  N   LEU V  57      24.262   7.729 -63.259
ATOM    961  CA  LEU V  57      24.229   6.272 -63.259
ATOM    962  C   LEU V  57      25.596   5.767 -63.698
ATOM    963  O   LEU V  57      26.056   6.070 -64.801
ATOM    964  CB  LEU V  57      23.164   5.761 -64.227
ATOM    965  CG  LEU V  57      22.741   4.300 -64.156
ATOM    966  CD1 LEU V  57      21.843   4.079 -62.952
ATOM    967  CD2 LEU V  57      21.976   3.909 -65.407
ATOM    979  N   THR V  58      26.287   5.045 -62.819
ATOM    980  CA  THR V  58      27.603   4.523 -63.134
ATOM    981  C   THR V  58      27.569   3.313 -64.057
ATOM    982  O   THR V  58      26.588   2.560 -64.094
ATOM    983  CB  THR V  58      28.400   4.235 -61.846
ATOM    984  OG1 THR V  58      27.515   3.631 -60.906
ATOM    985  CG2 THR V  58      29.015   5.498 -61.269
ATOM    993  N   VAL V  59      28.671   3.104 -64.785
ATOM    994  CA  VAL V  59      28.806   2.001 -65.729
ATOM    995  C   VAL V  59      28.588   0.657 -65.035
ATOM    996  O   VAL V  59      27.967  -0.240 -65.600
ATOM    997  CB  VAL V  59      30.184   2.061 -66.434
ATOM    998  CG1 VAL V  59      30.356   0.949 -67.448
ATOM    999  CG2 VAL V  59      30.364   3.371 -67.178
ATOM   1009  N   GLY V  60      29.045   0.525 -63.784
ATOM   1010  CA  GLY V  60      28.781  -0.649 -62.959
ATOM   1011  C   GLY V  60      27.295  -0.918 -62.750
ATOM   1012  O   GLY V  60      26.842  -2.061 -62.845
ATOM   1016  N   GLN V  61      26.509   0.142 -62.516
ATOM   1017  CA  GLN V  61      25.070   0.003 -62.338
ATOM   1018  C   GLN V  61      24.421  -0.437 -63.641
ATOM   1019  O   GLN V  61      23.578  -1.337 -63.664
ATOM   1020  CB  GLN V  61      24.438   1.312 -61.884
ATOM   1021  CG  GLN V  61      24.858   1.770 -60.497
ATOM   1022  CD  GLN V  61      24.154   3.047 -60.067
ATOM   1023  OE1 GLN V  61      22.961   3.058 -59.780
ATOM   1024  NE2 GLN V  61      24.854   4.170 -59.998
ATOM   1033  N   PHE V  62      24.867   0.164 -64.750
ATOM   1034  CA  PHE V  62      24.388  -0.206 -66.071
ATOM   1035  C   PHE V  62      24.790  -1.636 -66.433
ATOM   1036  O   PHE V  62      24.022  -2.334 -67.093
ATOM   1037  CB  PHE V  62      24.899   0.799 -67.100
ATOM   1038  CG  PHE V  62      24.033   0.924 -68.350
ATOM   1039  CD1 PHE V  62      22.677   1.163 -68.240
ATOM   1040  CD2 PHE V  62      24.608   0.833 -69.602
ATOM   1041  CE1 PHE V  62      21.906   1.314 -69.375
ATOM   1042  CE2 PHE V  62      23.834   0.993 -70.732
ATOM   1043  CZ  PHE V  62      22.483   1.234 -70.620
ATOM   1053  N   TYR V  63      25.961  -2.115 -65.989
ATOM   1054  CA  TYR V  63      26.361  -3.513 -66.137
ATOM   1055  C   TYR V  63      25.398  -4.486 -65.477
ATOM   1056  O   TYR V  63      25.122  -5.559 -66.021
ATOM   1057  CB  TYR V  63      27.755  -3.769 -65.559
ATOM   1058  CG  TYR V  63      28.915  -3.583 -66.525
ATOM   1059  CD1 TYR V  63      28.971  -4.315 -67.694
ATOM   1060  CD2 TYR V  63      29.928  -2.696 -66.221
ATOM   1061  CE1 TYR V  63      30.023  -4.139 -68.568
ATOM   1062  CE2 TYR V  63      30.984  -2.523 -67.091
ATOM   1063  CZ  TYR V  63      31.015  -3.231 -68.272
ATOM   1064  OH  TYR V  63      32.029  -3.007 -69.185
ATOM   1074  N   PHE V  64      24.898  -4.128 -64.292
ATOM   1075  CA  PHE V  64      23.914  -4.944 -63.598
ATOM   1076  C   PHE V  64      22.551  -4.864 -64.284
ATOM   1077  O   PHE V  64      21.881  -5.879 -64.478
ATOM   1078  CB  PHE V  64      23.834  -4.486 -62.141
ATOM   1079  CG  PHE V  64      23.071  -5.411 -61.199
ATOM   1080  CD1 PHE V  64      23.248  -6.784 -61.252
ATOM   1081  CD2 PHE V  64      22.220  -4.861 -60.260
ATOM   1082  CE1 PHE V  64      22.575  -7.597 -60.364
ATOM   1083  CE2 PHE V  64      21.559  -5.683 -59.372
ATOM   1084  CZ  PHE V  64      21.733  -7.048 -59.423
ATOM   1094  N   LEU V  65      22.149  -3.657 -64.686
ATOM   1095  CA  LEU V  65      20.902  -3.430 -65.403
ATOM   1096  C   LEU V  65      20.800  -4.166 -66.735
ATOM   1097  O   LEU V  65      19.789  -4.820 -67.008
ATOM   1098  CB  LEU V  65      20.747  -1.928 -65.591
ATOM   1099  CG  LEU V  65      19.672  -1.288 -66.458
ATOM   1100  CD1 LEU V  65      18.253  -1.690 -66.083
ATOM   1101  CD2 LEU V  65      19.841   0.205 -66.319
ATOM   1113  N   ILE V  66      21.835  -4.088 -67.577
ATOM   1114  CA  ILE V  66      21.844  -4.806 -68.843
ATOM   1115  C   ILE V  66      21.872  -6.310 -68.604
ATOM   1116  O   ILE V  66      21.198  -7.039 -69.331
ATOM   1117  CB  ILE V  66      22.975  -4.301 -69.779
ATOM   1118  CG1 ILE V  66      22.757  -2.830 -70.139
ATOM   1119  CG2 ILE V  66      23.113  -5.128 -71.057
ATOM   1132  N   ARG V  67      22.587  -6.795 -67.575
ATOM   1133  CA  ARG V  67      22.450  -8.181 -67.133
ATOM   1134  C   ARG V  67      21.009  -8.567 -66.837
ATOM   1135  O   ARG V  67      20.520  -9.534 -67.422
ATOM   1136  CB  ARG V  67      23.304  -8.474 -65.913
ATOM   1137  CG  ARG V  67      24.735  -8.814 -66.259
ATOM   1138  CD  ARG V  67      25.525  -8.927 -64.968
ATOM   1139  NE  ARG V  67      26.927  -9.221 -65.212
ATOM   1140  CZ  ARG V  67      27.798  -8.314 -65.659
ATOM   1141  NH1 ARG V  67      27.444  -7.060 -65.934
ATOM   1142  NH2 ARG V  67      29.044  -8.708 -65.878
ATOM   1156  N   LYS V  68      20.304  -7.796 -65.998
ATOM   1157  CA  LYS V  68      18.883  -8.002 -65.732
ATOM   1158  C   LYS V  68      18.047  -8.098 -67.002
ATOM   1159  O   LYS V  68      17.252  -9.026 -67.157
ATOM   1160  CB  LYS V  68      18.330  -6.877 -64.870
ATOM   1161  CG  LYS V  68      18.714  -6.931 -63.402
ATOM   1162  CD  LYS V  68      18.320  -5.603 -62.778
ATOM   1163  CE  LYS V  68      18.396  -5.634 -61.260
ATOM   1164  NZ  LYS V  68      17.252  -6.325 -60.689
ATOM   1178  N   ARG V  69      18.259  -7.168 -67.941
ATOM   1179  CA  ARG V  69      17.606  -7.215 -69.242
ATOM   1180  C   ARG V  69      17.893  -8.488 -70.028
ATOM   1181  O   ARG V  69      16.965  -9.173 -70.465
ATOM   1182  CB  ARG V  69      17.986  -5.994 -70.070
ATOM   1183  CG  ARG V  69      17.251  -4.708 -69.698
ATOM   1184  CD  ARG V  69      15.747  -4.785 -69.972
ATOM   1185  NE  ARG V  69      15.453  -5.142 -71.355
ATOM   1186  CZ  ARG V  69      14.286  -4.890 -71.948
ATOM   1187  NH1 ARG V  69      13.328  -4.188 -71.361
ATOM   1188  NH2 ARG V  69      14.054  -5.401 -73.149
ATOM   1202  N   ILE V  70      19.162  -8.882 -70.176
ATOM   1203  CA  ILE V  70      19.497 -10.115 -70.882
ATOM   1204  C   ILE V  70      19.476 -11.361 -69.996
ATOM   1205  O   ILE V  70      20.002 -12.415 -70.360
ATOM   1206  CB  ILE V  70      20.825  -9.989 -71.674
ATOM   1207  CG1 ILE V  70      22.033  -9.674 -70.797
ATOM   1208  CG2 ILE V  70      20.630  -8.977 -72.794
ATOM   1221  N   HIS V  71      18.881 -11.233 -68.799
ATOM   1222  CA  HIS V  71      18.596 -12.334 -67.882
ATOM   1223  C   HIS V  71      19.820 -13.032 -67.291
ATOM   1224  O   HIS V  71      19.784 -14.185 -66.855
ATOM   1225  CB  HIS V  71      17.600 -13.324 -68.499
ATOM   1226  CG  HIS V  71      16.216 -12.724 -68.720
ATOM   1227  ND1 HIS V  71      15.894 -11.560 -69.271
ATOM   1228  CD2 HIS V  71      15.052 -13.358 -68.352
ATOM   1229  CE1 HIS V  71      14.594 -11.458 -69.254
ATOM   1230  NE2 HIS V  71      14.095 -12.537 -68.703
ATOM   1239  N   LEU V  72      20.924 -12.288 -67.249
ATOM   1240  CA  LEU V  72      22.153 -12.733 -66.616
ATOM   1241  C   LEU V  72      22.267 -12.117 -65.227
ATOM   1242  O   LEU V  72      21.550 -11.172 -64.889
ATOM   1243  CB  LEU V  72      23.360 -12.299 -67.437
ATOM   1244  CG  LEU V  72      23.557 -12.766 -68.870
ATOM   1245  CD1 LEU V  72      24.886 -12.224 -69.367
ATOM   1246  CD2 LEU V  72      23.542 -14.281 -68.988
ATOM   1258  N   ARG V  73      23.185 -12.619 -64.401
ATOM   1259  CA  ARG V  73      23.389 -12.079 -63.067
ATOM   1260  C   ARG V  73      24.855 -12.065 -62.668
ATOM   1261  O   ARG V  73      25.617 -12.974 -63.006
ATOM   1262  CB  ARG V  73      22.556 -12.823 -62.006
ATOM   1263  CG  ARG V  73      22.767 -14.326 -61.795
ATOM   1264  CD  ARG V  73      22.150 -15.179 -62.898
ATOM   1265  NE  ARG V  73      22.291 -16.597 -62.614
ATOM   1266  CZ  ARG V  73      21.278 -17.350 -62.177
ATOM   1267  NH1 ARG V  73      20.061 -16.845 -61.991
ATOM   1268  NH2 ARG V  73      21.503 -18.632 -61.925
ATOM   1282  N   ALA V  74      25.236 -10.968 -62.002
ATOM   1283  CA  ALA V  74      26.504 -10.772 -61.296
ATOM   1284  C   ALA V  74      27.798 -11.449 -61.743
ATOM   1285  O   ALA V  74      28.744 -10.785 -62.160
ATOM   1286  CB  ALA V  74      26.297 -11.086 -59.818
ATOM   1292  N   GLU V  75      27.850 -12.783 -61.676
ATOM   1293  CA  GLU V  75      29.039 -13.557 -62.002
ATOM   1294  C   GLU V  75      29.243 -13.710 -63.505
ATOM   1295  O   GLU V  75      30.309 -14.126 -63.963
ATOM   1296  CB  GLU V  75      28.924 -14.941 -61.378
ATOM   1297  CG  GLU V  75      28.817 -14.930 -59.857
ATOM   1298  CD  GLU V  75      28.593 -16.312 -59.262
ATOM   1299  OE1 GLU V  75      27.440 -16.731 -59.169
ATOM   1300  OE2 GLU V  75      29.570 -16.963 -58.893
ATOM   1307  N   ASP V  76      28.207 -13.407 -64.293
ATOM   1308  CA  ASP V  76      28.270 -13.542 -65.740
ATOM   1309  C   ASP V  76      29.143 -12.505 -66.421
ATOM   1310  O   ASP V  76      29.280 -11.369 -65.958
ATOM   1311  CB  ASP V  76      26.884 -13.495 -66.362
ATOM   1312  CG  ASP V  76      26.074 -14.765 -66.167
ATOM   1313  OD1 ASP V  76      26.463 -15.807 -66.694
ATOM   1314  OD2 ASP V  76      25.041 -14.704 -65.499
ATOM   1319  N   ALA V  77      29.735 -12.905 -67.546
ATOM   1320  CA  ALA V  77      30.612 -12.029 -68.302
ATOM   1321  C   ALA V  77      29.828 -11.058 -69.172
ATOM   1322  O   ALA V  77      29.001 -11.447 -69.998
ATOM   1323  CB  ALA V  77      31.505 -12.863 -69.207
ATOM   1329  N   LEU V  78      30.067  -9.771 -68.940
ATOM   1330  CA  LEU V  78      29.510  -8.720 -69.767
ATOM   1331  C   LEU V  78      30.528  -7.595 -69.784
ATOM   1332  O   LEU V  78      31.056  -7.195 -68.742
ATOM   1333  CB  LEU V  78      28.185  -8.220 -69.199
ATOM   1334  CG  LEU V  78      27.373  -7.217 -70.001
ATOM   1335  CD1 LEU V  78      26.915  -7.842 -71.303
ATOM   1336  CD2 LEU V  78      26.169  -6.753 -69.205
ATOM   1348  N   PHE V  79      30.832  -7.129 -70.993
ATOM   1349  CA  PHE V  79      31.794  -6.068 -71.231
ATOM   1350  C   PHE V  79      31.113  -5.075 -72.156
ATOM   1351  O   PHE V  79      30.544  -5.471 -73.175
ATOM   1352  CB  PHE V  79      33.040  -6.611 -71.937
ATOM   1353  CG  PHE V  79      33.818  -7.652 -71.145
ATOM   1354  CD1 PHE V  79      33.464  -8.988 -71.218
ATOM   1355  CD2 PHE V  79      34.881  -7.260 -70.355
ATOM   1356  CE1 PHE V  79      34.172  -9.926 -70.498
ATOM   1357  CE2 PHE V  79      35.585  -8.208 -69.641
ATOM   1358  CZ  PHE V  79      35.232  -9.538 -69.711
ATOM   1368  N   PHE V  80      31.104  -3.789 -71.816
ATOM   1369  CA  PHE V  80      30.528  -2.789 -72.702
ATOM   1370  C   PHE V  80      31.552  -2.256 -73.681
ATOM   1371  O   PHE V  80      32.738  -2.179 -73.370
ATOM   1372  CB  PHE V  80      29.957  -1.609 -71.928
ATOM   1373  CG  PHE V  80      28.699  -1.884 -71.121
ATOM   1374  CD1 PHE V  80      27.809  -2.876 -71.493
ATOM   1375  CD2 PHE V  80      28.447  -1.109 -70.008
ATOM   1376  CE1 PHE V  80      26.673  -3.091 -70.746
ATOM   1377  CE2 PHE V  80      27.312  -1.335 -69.265
ATOM   1378  CZ  PHE V  80      26.426  -2.323 -69.634
ATOM   1388  N   PHE V  81      31.109  -1.913 -74.887
ATOM   1389  CA  PHE V  81      31.940  -1.186 -75.827
ATOM   1390  C   PHE V  81      31.257   0.119 -76.198
ATOM   1391  O   PHE V  81      30.359   0.163 -77.044
ATOM   1392  CB  PHE V  81      32.229  -2.019 -77.077
ATOM   1393  CG  PHE V  81      33.194  -3.170 -76.835
ATOM   1394  CD1 PHE V  81      32.744  -4.360 -76.297
ATOM   1395  CD2 PHE V  81      34.530  -3.009 -77.142
ATOM   1396  CE1 PHE V  81      33.641  -5.376 -76.047
ATOM   1397  CE2 PHE V  81      35.417  -4.034 -76.899
ATOM   1398  CZ  PHE V  81      34.974  -5.213 -76.346
ATOM   1408  N   VAL V  82      31.664   1.198 -75.531
ATOM   1409  CA  VAL V  82      31.179   2.524 -75.875
ATOM   1410  C   VAL V  82      32.181   3.071 -76.882
ATOM   1411  O   VAL V  82      33.382   3.133 -76.614
ATOM   1412  CB  VAL V  82      30.983   3.425 -74.625
ATOM   1413  CG1 VAL V  82      32.251   3.705 -73.831
ATOM   1414  CG2 VAL V  82      30.310   4.724 -75.029
ATOM   1424  N   ASN V  83      31.706   3.382 -78.093
ATOM   1425  CA  ASN V  83      32.565   3.757 -79.221
ATOM   1426  C   ASN V  83      33.729   2.789 -79.461
ATOM   1427  O   ASN V  83      34.857   3.162 -79.785
ATOM   1428  CB  ASN V  83      33.076   5.195 -79.069
ATOM   1429  CG  ASN V  83      31.977   6.242 -79.060
ATOM   1430  OD1 ASN V  83      30.985   6.141 -78.339
ATOM   1431  ND2 ASN V  83      32.097   7.278 -79.871
ATOM   1438  N   ASN V  84      33.407   1.506 -79.252
ATOM   1439  CA  ASN V  84      34.314   0.368 -79.369
ATOM   1440  C   ASN V  84      35.427   0.278 -78.318
ATOM   1441  O   ASN V  84      36.372  -0.498 -78.461
ATOM   1442  CB  ASN V  84      34.836   0.227 -80.814
ATOM   1443  CG  ASN V  84      35.390  -1.145 -81.186
ATOM   1444  OD1 ASN V  84      36.377  -1.255 -81.907
ATOM   1445  ND2 ASN V  84      34.794  -2.252 -80.763
ATOM   1452  N   VAL V  85      35.329   1.015 -77.205
ATOM   1453  CA  VAL V  85      36.254   0.834 -76.094
ATOM   1454  C   VAL V  85      35.479   0.458 -74.832
ATOM   1455  O   VAL V  85      34.310   0.823 -74.683
ATOM   1456  CB  VAL V  85      37.148   2.094 -75.920
ATOM   1457  CG1 VAL V  85      36.391   3.318 -75.424
ATOM   1458  CG2 VAL V  85      38.354   1.796 -75.040
ATOM   1468  N   ILE V  86      36.100  -0.301 -73.923
ATOM   1469  CA  ILE V  86      35.444  -0.738 -72.696
ATOM   1470  C   ILE V  86      35.490   0.365 -71.637
ATOM   1471  O   ILE V  86      36.581   0.804 -71.264
ATOM   1472  CB  ILE V  86      36.063  -2.061 -72.163
ATOM   1473  CG1 ILE V  86      36.042  -3.154 -73.230
ATOM   1474  CG2 ILE V  86      35.308  -2.543 -70.922
ATOM   1487  N   PRO V  87      34.350   0.870 -71.145
ATOM   1488  CA  PRO V  87      34.295   1.853 -70.071
ATOM   1489  C   PRO V  87      34.566   1.304 -68.669
ATOM   1490  O   PRO V  87      34.112   0.205 -68.329
ATOM   1491  CB  PRO V  87      32.893   2.409 -70.204
ATOM   1492  CG  PRO V  87      32.086   1.242 -70.702
ATOM   1493  CD  PRO V  87      33.030   0.656 -71.729
ATOM   1501  N   PRO V  88      35.325   2.024 -67.829
ATOM   1502  CA  PRO V  88      35.533   1.689 -66.422
ATOM   1503  C   PRO V  88      34.252   1.827 -65.608
ATOM   1504  O   PRO V  88      33.520   2.811 -65.728
ATOM   1505  CB  PRO V  88      36.566   2.705 -65.979
ATOM   1506  CG  PRO V  88      37.343   2.987 -67.237
ATOM   1507  CD  PRO V  88      36.209   3.112 -68.235
ATOM   1515  N   THR V  89      34.022   0.864 -64.717
ATOM   1516  CA  THR V  89      32.799   0.747 -63.931
ATOM   1517  C   THR V  89      32.380   1.977 -63.132
ATOM   1518  O   THR V  89      31.190   2.274 -62.986
ATOM   1519  CB  THR V  89      32.947  -0.467 -62.997
ATOM   1520  OG1 THR V  89      34.267  -0.392 -62.463
ATOM   1521  CG2 THR V  89      32.730  -1.785 -63.722
ATOM   1529  N   SER V  90      33.381   2.696 -62.621
ATOM   1530  CA  SER V  90      33.160   3.894 -61.831
ATOM   1531  C   SER V  90      32.909   5.158 -62.652
ATOM   1532  O   SER V  90      32.688   6.219 -62.059
ATOM   1533  CB  SER V  90      34.347   4.099 -60.888
ATOM   1534  OG  SER V  90      34.106   5.103 -59.910
ATOM   1540  N   ALA V  91      32.967   5.115 -63.987
ATOM   1541  CA  ALA V  91      32.603   6.273 -64.794
ATOM   1542  C   ALA V  91      31.085   6.348 -64.893
ATOM   1543  O   ALA V  91      30.407   5.339 -64.671
ATOM   1544  CB  ALA V  91      33.150   6.117 -66.206
ATOM   1550  N   THR V  92      30.494   7.505 -65.191
ATOM   1551  CA  THR V  92      29.052   7.553 -65.336
ATOM   1552  C   THR V  92      28.653   7.538 -66.803
ATOM   1553  O   THR V  92      29.442   7.872 -67.693
ATOM   1554  CB  THR V  92      28.400   8.749 -64.603
ATOM   1555  OG1 THR V  92      28.685   9.949 -65.315
ATOM   1556  CG2 THR V  92      28.844   8.866 -63.153
ATOM   1564  N   MET V  93      27.396   7.169 -67.044
ATOM   1565  CA  MET V  93      26.767   7.282 -68.350
ATOM   1566  C   MET V  93      26.821   8.701 -68.903
ATOM   1567  O   MET V  93      27.046   8.909 -70.095
ATOM   1568  CB  MET V  93      25.320   6.841 -68.237
ATOM   1569  CG  MET V  93      25.103   5.353 -68.003
ATOM   1570  SD  MET V  93      25.527   4.343 -69.443
ATOM   1571  CE  MET V  93      26.976   3.556 -68.808
ATOM   1581  N   GLY V  94      26.658   9.692 -68.020
ATOM   1582  CA  GLY V  94      26.779  11.091 -68.393
ATOM   1583  C   GLY V  94      28.201  11.466 -68.775
ATOM   1584  O   GLY V  94      28.413  12.270 -69.687
ATOM   1588  N   GLN V  95      29.203  10.907 -68.088
ATOM   1589  CA  GLN V  95      30.586  11.103 -68.495
ATOM   1590  C   GLN V  95      30.887  10.462 -69.838
ATOM   1591  O   GLN V  95      31.553  11.065 -70.683
ATOM   1592  CB  GLN V  95      31.576  10.615 -67.440
ATOM   1593  CG  GLN V  95      31.611  11.491 -66.189
ATOM   1594  CD  GLN V  95      31.818  12.976 -66.463
ATOM   1595  OE1 GLN V  95      31.015  13.811 -66.054
ATOM   1596  NE2 GLN V  95      32.852  13.392 -67.183
ATOM   1605  N   LEU V  96      30.357   9.255 -70.062
ATOM   1606  CA  LEU V  96      30.461   8.607 -71.360
ATOM   1607  C   LEU V  96      29.768   9.401 -72.456
ATOM   1608  O   LEU V  96      30.282   9.484 -73.567
ATOM   1609  CB  LEU V  96      29.896   7.195 -71.346
ATOM   1610  CG  LEU V  96      30.503   6.152 -70.421
ATOM   1611  CD1 LEU V  96      29.877   4.810 -70.737
ATOM   1612  CD2 LEU V  96      32.014   6.066 -70.572
ATOM   1624  N   TYR V  97      28.622  10.019 -72.159
ATOM   1625  CA  TYR V  97      27.939  10.903 -73.093
ATOM   1626  C   TYR V  97      28.858  12.040 -73.525
ATOM   1627  O   TYR V  97      29.175  12.168 -74.709
ATOM   1628  CB  TYR V  97      26.678  11.451 -72.430
ATOM   1629  CG  TYR V  97      25.714  12.154 -73.372
ATOM   1630  CD1 TYR V  97      25.587  13.529 -73.343
ATOM   1631  CD2 TYR V  97      24.921  11.397 -74.208
ATOM   1632  CE1 TYR V  97      24.638  14.147 -74.131
ATOM   1633  CE2 TYR V  97      23.974  12.008 -74.994
ATOM   1634  CZ  TYR V  97      23.831  13.378 -74.942
ATOM   1635  OH  TYR V  97      22.857  13.981 -75.707
ATOM   1645  N   GLN V  98      29.344  12.811 -72.545
ATOM   1646  CA  GLN V  98      30.229  13.945 -72.790
ATOM   1647  C   GLN V  98      31.493  13.590 -73.561
ATOM   1648  O   GLN V  98      31.890  14.291 -74.491
ATOM   1649  CB  GLN V  98      30.645  14.571 -71.468
ATOM   1650  CG  GLN V  98      29.531  15.256 -70.699
ATOM   1651  CD  GLN V  98      29.933  15.531 -69.260
ATOM   1652  OE1 GLN V  98      30.519  16.555 -68.920
ATOM   1653  NE2 GLN V  98      29.630  14.596 -68.374
ATOM   1662  N   GLU V  99      32.125  12.481 -73.174
ATOM   1663  CA  GLU V  99      33.384  12.064 -73.768
ATOM   1664  C   GLU V  99      33.253  11.300 -75.079
ATOM   1665  O   GLU V  99      34.142  11.376 -75.928
ATOM   1666  CB  GLU V  99      34.148  11.230 -72.750
ATOM   1667  CG  GLU V  99      34.585  12.053 -71.539
ATOM   1668  CD  GLU V  99      34.728  11.274 -70.236
ATOM   1669  OE1 GLU V  99      34.324  11.800 -69.197
ATOM   1670  OE2 GLU V  99      35.249  10.158 -70.237
ATOM   1677  N   HIS V 100      32.163  10.554 -75.278
ATOM   1678  CA  HIS V 100      32.078   9.641 -76.407
ATOM   1679  C   HIS V 100      31.057   9.961 -77.486
ATOM   1680  O   HIS V 100      31.291   9.570 -78.634
ATOM   1681  CB  HIS V 100      31.848   8.205 -75.937
ATOM   1682  CG  HIS V 100      33.008   7.590 -75.171
ATOM   1683  ND1 HIS V 100      33.988   6.845 -75.658
ATOM   1684  CD2 HIS V 100      33.196   7.718 -73.815
ATOM   1685  CE1 HIS V 100      34.767   6.523 -74.663
ATOM   1686  NE2 HIS V 100      34.287   7.045 -73.562
ATOM   1695  N   HIS V 101      29.931  10.645 -77.223
ATOM   1696  CA  HIS V 101      28.932  10.815 -78.274
ATOM   1697  C   HIS V 101      29.430  11.749 -79.373
ATOM   1698  O   HIS V 101      29.675  12.943 -79.174
ATOM   1699  CB  HIS V 101      27.532  11.190 -77.742
ATOM   1700  CG  HIS V 101      27.229  12.660 -77.478
ATOM   1701  ND1 HIS V 101      27.859  13.514 -76.688
ATOM   1702  CD2 HIS V 101      26.209  13.337 -78.104
ATOM   1703  CE1 HIS V 101      27.283  14.676 -76.812
ATOM   1704  NE2 HIS V 101      26.291  14.563 -77.662
ATOM   1713  N   GLU V 102      29.660  11.164 -80.549
ATOM   1714  CA  GLU V 102      30.158  11.910 -81.693
ATOM   1715  C   GLU V 102      29.053  12.733 -82.348
ATOM   1716  O   GLU V 102      28.543  12.416 -83.425
ATOM   1717  CB  GLU V 102      30.826  10.953 -82.677
ATOM   1718  CG  GLU V 102      32.111  10.350 -82.121
ATOM   1719  CD  GLU V 102      32.687   9.230 -82.974
ATOM   1720  OE1 GLU V 102      33.158   9.497 -84.079
ATOM   1721  OE2 GLU V 102      32.676   8.082 -82.520
ATOM   1728  N   GLU V 103      28.695  13.811 -81.632
ATOM   1729  CA  GLU V 103      27.619  14.728 -81.990
ATOM   1730  C   GLU V 103      26.256  14.017 -81.994
ATOM   1731  O   GLU V 103      26.133  12.877 -81.541
ATOM   1732  CB  GLU V 103      27.986  15.442 -83.321
ATOM   1733  CG  GLU V 103      27.136  16.591 -83.879
ATOM   1734  CD  GLU V 103      26.905  17.743 -82.912
ATOM   1735  OE1 GLU V 103      27.692  18.686 -82.900
ATOM   1736  OE2 GLU V 103      25.925  17.670 -82.168
ATOM   1743  N   ASP V 104      25.172  14.712 -82.363
ATOM   1744  CA  ASP V 104      23.898  14.104 -82.745
ATOM   1745  C   ASP V 104      23.148  13.355 -81.644
ATOM   1746  O   ASP V 104      22.354  12.442 -81.879
ATOM   1747  CB  ASP V 104      24.084  13.237 -84.000
ATOM   1748  CG  ASP V 104      22.799  12.871 -84.730
ATOM   1749  OD1 ASP V 104      21.892  13.695 -84.805
ATOM   1750  OD2 ASP V 104      22.734  11.774 -85.285
ATOM   1755  N   PHE V 105      23.461  13.743 -80.407
ATOM   1756  CA  PHE V 105      22.656  13.483 -79.224
ATOM   1757  C   PHE V 105      22.453  12.072 -78.690
ATOM   1758  O   PHE V 105      22.185  11.944 -77.494
ATOM   1759  CB  PHE V 105      21.320  14.222 -79.301
ATOM   1760  CG  PHE V 105      21.476  15.727 -79.135
ATOM   1761  CD1 PHE V 105      21.491  16.549 -80.244
ATOM   1762  CD2 PHE V 105      21.618  16.266 -77.870
ATOM   1763  CE1 PHE V 105      21.655  17.910 -80.086
ATOM   1764  CE2 PHE V 105      21.782  17.628 -77.721
ATOM   1765  CZ  PHE V 105      21.803  18.450 -78.827
ATOM   1775  N   PHE V 106      22.547  10.994 -79.469
ATOM   1776  CA  PHE V 106      22.469   9.654 -78.902
ATOM   1777  C   PHE V 106      23.835   9.075 -78.570
ATOM   1778  O   PHE V 106      24.732   9.048 -79.417
ATOM   1779  CB  PHE V 106      21.754   8.683 -79.835
ATOM   1780  CG  PHE V 106      20.254   8.859 -80.036
ATOM   1781  CD1 PHE V 106      19.499   9.699 -79.238
ATOM   1782  CD2 PHE V 106      19.637   8.106 -81.016
ATOM   1783  CE1 PHE V 106      18.134   9.763 -79.413
ATOM   1784  CE2 PHE V 106      18.271   8.173 -81.183
ATOM   1785  CZ  PHE V 106      17.521   9.000 -80.380
ATOM   1795  N   LEU V 107      24.009   8.608 -77.330
ATOM   1796  CA  LEU V 107      25.209   7.871 -76.959
ATOM   1797  C   LEU V 107      24.984   6.405 -77.311
ATOM   1798  O   LEU V 107      23.849   5.926 -77.296
ATOM   1799  CB  LEU V 107      25.500   8.067 -75.466
ATOM   1800  CG  LEU V 107      26.818   7.643 -74.798
ATOM   1801  CD1 LEU V 107      26.809   6.202 -74.325
ATOM   1802  CD2 LEU V 107      28.018   7.948 -75.677
ATOM   1814  N   TYR V 108      26.046   5.661 -77.622
ATOM   1815  CA  TYR V 108      25.904   4.321 -78.165
ATOM   1816  C   TYR V 108      26.868   3.300 -77.581
ATOM   1817  O   TYR V 108      28.087   3.500 -77.559
ATOM   1818  CB  TYR V 108      25.970   4.352 -79.700
ATOM   1819  CG  TYR V 108      27.038   5.247 -80.322
ATOM   1820  CD1 TYR V 108      26.762   6.587 -80.526
ATOM   1821  CD2 TYR V 108      28.275   4.735 -80.663
ATOM   1822  CE1 TYR V 108      27.730   7.427 -81.029
ATOM   1823  CE2 TYR V 108      29.243   5.571 -81.178
ATOM   1824  CZ  TYR V 108      28.968   6.914 -81.336
ATOM   1825  OH  TYR V 108      29.954   7.772 -81.781
ATOM   1835  N   ILE V 109      26.302   2.198 -77.081
ATOM   1836  CA  ILE V 109      27.068   1.141 -76.436
ATOM   1837  C   ILE V 109      26.718  -0.197 -77.078
ATOM   1838  O   ILE V 109      25.543  -0.519 -77.276
ATOM   1839  CB  ILE V 109      26.782   1.092 -74.905
ATOM   1840  CG1 ILE V 109      27.209   2.373 -74.194
ATOM   1841  CG2 ILE V 109      27.468  -0.106 -74.254
ATOM   1854  N   ALA V 110      27.726  -0.992 -77.432
ATOM   1855  CA  ALA V 110      27.484  -2.366 -77.829
ATOM   1856  C   ALA V 110      28.048  -3.310 -76.777
ATOM   1857  O   ALA V 110      29.229  -3.233 -76.438
ATOM   1858  CB  ALA V 110      28.145  -2.661 -79.162
ATOM   1864  N   TYR V 111      27.218  -4.182 -76.208
ATOM   1865  CA  TYR V 111      27.671  -5.075 -75.153
ATOM   1866  C   TYR V 111      28.151  -6.419 -75.682
ATOM   1867  O   TYR V 111      27.628  -6.941 -76.668
ATOM   1868  CB  TYR V 111      26.604  -5.250 -74.061
ATOM   1869  CG  TYR V 111      25.289  -5.896 -74.483
ATOM   1870  CD1 TYR V 111      25.135  -7.263 -74.401
ATOM   1871  CD2 TYR V 111      24.256  -5.116 -74.952
ATOM   1872  CE1 TYR V 111      23.966  -7.857 -74.817
ATOM   1873  CE2 TYR V 111      23.083  -5.702 -75.373
ATOM   1874  CZ  TYR V 111      22.955  -7.070 -75.314
ATOM   1875  OH  TYR V 111      21.810  -7.668 -75.785
ATOM   1885  N   SER V 112      29.136  -7.003 -75.010
ATOM   1886  CA  SER V 112      29.741  -8.251 -75.430
ATOM   1887  C   SER V 112      29.824  -9.194 -74.242
ATOM   1888  O   SER V 112      29.917  -8.773 -73.087
ATOM   1889  CB  SER V 112      31.143  -7.964 -75.952
ATOM   1890  OG  SER V 112      31.846  -9.114 -76.412
ATOM   1896  N   ASP V 113      29.759 -10.494 -74.536
ATOM   1897  CA  ASP V 113      30.062 -11.527 -73.553
ATOM   1898  C   ASP V 113      31.565 -11.769 -73.482
ATOM   1899  O   ASP V 113      32.073 -12.344 -72.522
ATOM   1900  CB  ASP V 113      29.349 -12.825 -73.928
ATOM   1901  CG  ASP V 113      29.535 -13.978 -72.944
ATOM   1902  OD1 ASP V 113      30.198 -14.945 -73.310
ATOM   1903  OD2 ASP V 113      28.999 -13.925 -71.838
ATOM   1908  N   GLU V 114      32.292 -11.340 -74.516
ATOM   1909  CA  GLU V 114      33.727 -11.536 -74.594
ATOM   1910  C   GLU V 114      34.446 -10.212 -74.393
ATOM   1911  O   GLU V 114      33.867  -9.139 -74.577
ATOM   1912  CB  GLU V 114      34.103 -12.104 -75.963
ATOM   1913  CG  GLU V 114      33.499 -13.471 -76.289
ATOM   1914  CD  GLU V 114      33.876 -14.576 -75.311
ATOM   1915  OE1 GLU V 114      35.059 -14.905 -75.200
ATOM   1916  OE2 GLU V 114      32.983 -15.103 -74.649
ATOM   1923  N   SER V 115      35.722 -10.276 -74.015
ATOM   1924  CA  SER V 115      36.584  -9.106 -73.941
ATOM   1925  C   SER V 115      36.869  -8.493 -75.310
ATOM   1926  O   SER V 115      37.194  -7.313 -75.440
ATOM   1927  CB  SER V 115      37.877  -9.523 -73.257
ATOM   1928  OG  SER V 115      38.275 -10.818 -73.700
ATOM   1934  N   VAL V 116      36.778  -9.332 -76.344
ATOM   1935  CA  VAL V 116      36.801  -8.888 -77.731
ATOM   1936  C   VAL V 116      35.395  -8.399 -78.088
ATOM   1937  O   VAL V 116      34.408  -8.772 -77.444
ATOM   1938  CB  VAL V 116      37.241 -10.062 -78.646
ATOM   1939  CG1 VAL V 116      37.469  -9.616 -80.086
ATOM   1940  CG2 VAL V 116      38.514 -10.729 -78.138
ATOM   1950  N   TYR V 117      35.278  -7.543 -79.109
ATOM   1951  CA  TYR V 117      34.001  -7.015 -79.577
ATOM   1952  C   TYR V 117      33.121  -8.114 -80.178
ATOM   1953  O   TYR V 117      33.060  -8.323 -81.392
ATOM   1954  CB  TYR V 117      34.302  -5.882 -80.572
ATOM   1955  CG  TYR V 117      33.106  -5.088 -81.085
ATOM   1956  CD1 TYR V 117      32.235  -4.482 -80.202
ATOM   1957  CD2 TYR V 117      32.904  -4.965 -82.447
ATOM   1958  CE1 TYR V 117      31.152  -3.774 -80.679
ATOM   1959  CE2 TYR V 117      31.824  -4.253 -82.928
ATOM   1960  CZ  TYR V 117      30.943  -3.679 -82.038
ATOM   1961  OH  TYR V 117      29.822  -3.023 -82.512
ATOM   1971  N   GLY V 118      32.457  -8.858 -79.291
ATOM   1972  CA  GLY V 118      31.558  -9.932 -79.666
ATOM   1973  C   GLY V 118      32.297 -11.183 -80.104
ATOM   1974  O   GLY V 118      32.363 -12.181 -79.389
ATOM   1978  N   LEU V 119      32.850 -11.080 -81.311
ATOM   1979  CA  LEU V 119      33.607 -12.132 -81.980
ATOM   1980  C   LEU V 119      34.533 -12.975 -81.102
ATOM   1981  O   LEU V 119      34.462 -14.200 -81.197
ATOM   1982  CB  LEU V 119      34.421 -11.496 -83.111
ATOM   1983  CG  LEU V 119      33.705 -10.706 -84.205
ATOM   1984  CD1 LEU V 119      34.703  -9.887 -85.002
ATOM   1985  CD2 LEU V 119      32.894 -11.618 -85.109
ATOM   1986  OXT LEU V 119      35.339 -12.407 -80.362
