# Supplementary material for: Prediction of GABARAP interaction with the GABA type A receptor
Source: Proteins. 2018 Nov 4;86(12):1251–64. doi: 10.1002/prot.25589 (PMC6492159; doi:10.1002/prot.25589)
Supplement: Supplementary file 1 — Appendix S1: Supporting Information. [file PROT-86-1251-s001.tar › protein25589/m15042c.pdb]

ATOM     21  N   MET X   3      30.303   0.389 -85.800
ATOM     22  CA  MET X   3      29.956  -0.464 -84.683
ATOM     23  C   MET X   3      28.593  -1.020 -85.053
ATOM     24  O   MET X   3      27.899  -0.384 -85.854
ATOM     25  CB  MET X   3      29.839   0.337 -83.398
ATOM     26  CG  MET X   3      31.155   0.774 -82.778
ATOM     27  SD  MET X   3      30.880   1.712 -81.254
ATOM     28  CE  MET X   3      30.442   0.383 -80.171
ATOM     38  N   LYS X   4      28.213  -2.174 -84.513
ATOM     39  CA  LYS X   4      26.943  -2.790 -84.858
ATOM     40  C   LYS X   4      25.782  -2.236 -84.047
ATOM     41  O   LYS X   4      25.664  -2.462 -82.841
ATOM     42  CB  LYS X   4      27.018  -4.315 -84.743
ATOM     43  CG  LYS X   4      27.616  -5.027 -85.959
ATOM     44  CD  LYS X   4      29.092  -4.715 -86.199
ATOM     45  CE  LYS X   4      29.612  -5.372 -87.470
ATOM     46  NZ  LYS X   4      29.622  -6.819 -87.361
ATOM     60  N   PHE X   5      24.949  -1.444 -84.723
ATOM     61  CA  PHE X   5      23.741  -0.862 -84.151
ATOM     62  C   PHE X   5      22.644  -0.847 -85.202
ATOM     63  O   PHE X   5      22.935  -0.723 -86.394
ATOM     64  CB  PHE X   5      23.965   0.581 -83.706
ATOM     65  CG  PHE X   5      24.801   0.730 -82.445
ATOM     66  CD1 PHE X   5      26.149   1.008 -82.543
ATOM     67  CD2 PHE X   5      24.214   0.550 -81.210
ATOM     68  CE1 PHE X   5      26.914   1.066 -81.400
ATOM     69  CE2 PHE X   5      24.987   0.609 -80.073
ATOM     70  CZ  PHE X   5      26.339   0.856 -80.169
ATOM     80  N   VAL X   6      21.381  -0.983 -84.785
ATOM     81  CA  VAL X   6      20.272  -0.898 -85.726
ATOM     82  C   VAL X   6      19.452   0.382 -85.608
ATOM     83  O   VAL X   6      19.468   1.176 -86.547
ATOM     84  CB  VAL X   6      19.379  -2.169 -85.768
ATOM     85  CG1 VAL X   6      20.137  -3.296 -86.450
ATOM     86  CG2 VAL X   6      18.915  -2.641 -84.399
ATOM     96  N   TYR X   7      18.787   0.649 -84.471
ATOM     97  CA  TYR X   7      17.928   1.818 -84.259
ATOM     98  C   TYR X   7      18.593   3.125 -84.672
ATOM     99  O   TYR X   7      18.130   3.800 -85.587
ATOM    100  CB  TYR X   7      17.540   1.866 -82.776
ATOM    101  CG  TYR X   7      16.559   2.934 -82.304
ATOM    102  CD1 TYR X   7      15.226   2.609 -82.137
ATOM    103  CD2 TYR X   7      17.008   4.194 -81.951
ATOM    104  CE1 TYR X   7      14.353   3.526 -81.587
ATOM    105  CE2 TYR X   7      16.138   5.117 -81.414
ATOM    106  CZ  TYR X   7      14.819   4.772 -81.226
ATOM    107  OH  TYR X   7      13.950   5.696 -80.682
ATOM    117  N   LYS X   8      19.737   3.448 -84.066
ATOM    118  CA  LYS X   8      20.472   4.668 -84.380
ATOM    119  C   LYS X   8      21.223   4.665 -85.717
ATOM    120  O   LYS X   8      22.078   5.519 -85.969
ATOM    121  CB  LYS X   8      21.436   4.997 -83.244
ATOM    122  CG  LYS X   8      22.458   3.905 -82.970
ATOM    123  CD  LYS X   8      23.763   4.476 -82.447
ATOM    124  CE  LYS X   8      24.739   4.858 -83.560
ATOM    125  NZ  LYS X   8      24.290   5.988 -84.355
ATOM    139  N   GLU X   9      20.975   3.657 -86.554
ATOM    140  CA  GLU X   9      21.426   3.646 -87.932
ATOM    141  C   GLU X   9      20.200   3.818 -88.826
ATOM    142  O   GLU X   9      20.296   4.399 -89.905
ATOM    143  CB  GLU X   9      22.145   2.316 -88.188
ATOM    144  CG  GLU X   9      22.927   2.126 -89.497
ATOM    145  CD  GLU X   9      22.111   1.869 -90.764
ATOM    146  OE1 GLU X   9      21.141   1.110 -90.713
ATOM    147  OE2 GLU X   9      22.463   2.417 -91.805
ATOM    154  N   GLU X  10      19.048   3.276 -88.415
ATOM    155  CA  GLU X  10      17.801   3.415 -89.153
ATOM    156  C   GLU X  10      17.203   4.805 -88.990
ATOM    157  O   GLU X  10      16.604   5.352 -89.916
ATOM    158  CB  GLU X  10      16.798   2.375 -88.673
ATOM    159  CG  GLU X  10      17.237   0.943 -88.945
ATOM    160  CD  GLU X  10      16.353  -0.095 -88.275
ATOM    161  OE1 GLU X  10      16.556  -0.372 -87.091
ATOM    162  OE2 GLU X  10      15.463  -0.628 -88.934
ATOM    169  N   HIS X  11      17.341   5.373 -87.789
ATOM    170  CA  HIS X  11      16.922   6.735 -87.512
ATOM    171  C   HIS X  11      17.920   7.716 -88.114
ATOM    172  O   HIS X  11      19.109   7.644 -87.798
ATOM    173  CB  HIS X  11      16.803   6.979 -86.006
ATOM    174  CG  HIS X  11      15.545   6.396 -85.377
ATOM    175  ND1 HIS X  11      14.622   7.069 -84.708
ATOM    176  CD2 HIS X  11      15.168   5.073 -85.417
ATOM    177  CE1 HIS X  11      13.695   6.225 -84.353
ATOM    178  NE2 HIS X  11      14.030   5.030 -84.775
ATOM    187  N   PRO X  12      17.500   8.623 -89.009
ATOM    188  CA  PRO X  12      18.355   9.657 -89.585
ATOM    189  C   PRO X  12      18.853  10.655 -88.550
ATOM    190  O   PRO X  12      18.258  10.820 -87.479
ATOM    191  CB  PRO X  12      17.435  10.337 -90.580
ATOM    192  CG  PRO X  12      16.499   9.237 -91.002
ATOM    193  CD  PRO X  12      16.191   8.612 -89.656
ATOM    201  N   PHE X  13      19.929  11.361 -88.928
ATOM    202  CA  PHE X  13      20.571  12.404 -88.129
ATOM    203  C   PHE X  13      19.557  13.329 -87.463
ATOM    204  O   PHE X  13      19.554  13.494 -86.247
ATOM    205  CB  PHE X  13      21.496  13.205 -89.055
ATOM    206  CG  PHE X  13      22.496  14.138 -88.377
ATOM    207  CD1 PHE X  13      22.129  15.416 -87.994
ATOM    208  CD2 PHE X  13      23.792  13.703 -88.170
ATOM    209  CE1 PHE X  13      23.054  16.249 -87.399
ATOM    210  CE2 PHE X  13      24.711  14.546 -87.579
ATOM    211  CZ  PHE X  13      24.344  15.816 -87.190
ATOM    221  N   GLU X  14      18.633  13.863 -88.269
ATOM    222  CA  GLU X  14      17.569  14.737 -87.792
ATOM    223  C   GLU X  14      16.740  14.130 -86.666
ATOM    224  O   GLU X  14      16.430  14.813 -85.688
ATOM    225  CB  GLU X  14      16.649  15.111 -88.944
ATOM    226  CG  GLU X  14      17.345  15.905 -90.042
ATOM    227  CD  GLU X  14      16.446  16.203 -91.232
ATOM    228  OE1 GLU X  14      16.354  15.357 -92.121
ATOM    229  OE2 GLU X  14      15.846  17.276 -91.268
ATOM    236  N   LYS X  15      16.425  12.835 -86.762
ATOM    237  CA  LYS X  15      15.626  12.159 -85.753
ATOM    238  C   LYS X  15      16.429  11.941 -84.483
ATOM    239  O   LYS X  15      15.932  12.216 -83.390
ATOM    240  CB  LYS X  15      15.102  10.820 -86.267
ATOM    241  CG  LYS X  15      14.113  10.932 -87.419
ATOM    242  CD  LYS X  15      12.830  11.625 -86.986
ATOM    243  CE  LYS X  15      11.887  11.742 -88.169
ATOM    244  NZ  LYS X  15      10.660  12.404 -87.769
ATOM    258  N   ARG X  16      17.685  11.499 -84.618
ATOM    259  CA  ARG X  16      18.561  11.276 -83.472
ATOM    260  C   ARG X  16      18.773  12.560 -82.678
ATOM    261  O   ARG X  16      18.587  12.600 -81.458
ATOM    262  CB  ARG X  16      19.918  10.733 -83.904
ATOM    263  CG  ARG X  16      19.877   9.429 -84.689
ATOM    264  CD  ARG X  16      21.286   8.915 -84.952
ATOM    265  NE  ARG X  16      21.902   8.357 -83.757
ATOM    266  CZ  ARG X  16      23.122   8.693 -83.333
ATOM    267  NH1 ARG X  16      23.813   9.686 -83.872
ATOM    268  NH2 ARG X  16      23.693   7.939 -82.400
ATOM    282  N   ARG X  17      19.104  13.626 -83.416
ATOM    283  CA  ARG X  17      19.242  14.965 -82.872
ATOM    284  C   ARG X  17      17.965  15.443 -82.193
ATOM    285  O   ARG X  17      18.017  15.834 -81.029
ATOM    286  CB  ARG X  17      19.634  15.922 -83.991
ATOM    287  CG  ARG X  17      20.074  17.298 -83.530
ATOM    288  CD  ARG X  17      20.601  18.070 -84.723
ATOM    289  NE  ARG X  17      21.093  19.376 -84.314
ATOM    290  CZ  ARG X  17      21.927  20.098 -85.062
ATOM    291  NH1 ARG X  17      22.379  19.657 -86.233
ATOM    292  NH2 ARG X  17      22.307  21.286 -84.613
ATOM    306  N   SER X  18      16.814  15.380 -82.875
ATOM    307  CA  SER X  18      15.560  15.868 -82.312
ATOM    308  C   SER X  18      15.136  15.119 -81.059
ATOM    309  O   SER X  18      14.839  15.750 -80.044
ATOM    310  CB  SER X  18      14.434  15.819 -83.336
ATOM    311  OG  SER X  18      14.726  16.619 -84.473
ATOM    317  N   GLU X  19      15.157  13.780 -81.099
ATOM    318  CA  GLU X  19      14.802  12.958 -79.948
ATOM    319  C   GLU X  19      15.726  13.230 -78.772
ATOM    320  O   GLU X  19      15.261  13.564 -77.681
ATOM    321  CB  GLU X  19      14.882  11.478 -80.288
ATOM    322  CG  GLU X  19      13.849  10.949 -81.274
ATOM    323  CD  GLU X  19      14.187   9.554 -81.785
ATOM    324  OE1 GLU X  19      14.385   9.394 -82.991
ATOM    325  OE2 GLU X  19      14.263   8.614 -80.986
ATOM    332  N   GLY X  20      17.041  13.152 -79.012
ATOM    333  CA  GLY X  20      18.033  13.354 -77.970
ATOM    334  C   GLY X  20      17.956  14.740 -77.351
ATOM    335  O   GLY X  20      17.979  14.876 -76.128
ATOM    339  N   GLU X  21      17.824  15.774 -78.189
ATOM    340  CA  GLU X  21      17.702  17.145 -77.717
ATOM    341  C   GLU X  21      16.433  17.331 -76.896
ATOM    342  O   GLU X  21      16.500  17.884 -75.799
ATOM    343  CB  GLU X  21      17.702  18.111 -78.892
ATOM    344  CG  GLU X  21      18.017  19.546 -78.500
ATOM    345  CD  GLU X  21      17.859  20.531 -79.644
ATOM    346  OE1 GLU X  21      16.834  21.218 -79.687
ATOM    347  OE2 GLU X  21      18.752  20.615 -80.487
ATOM    354  N   LYS X  22      15.286  16.837 -77.385
ATOM    355  CA  LYS X  22      14.016  16.925 -76.671
ATOM    356  C   LYS X  22      14.111  16.276 -75.294
ATOM    357  O   LYS X  22      13.645  16.827 -74.294
ATOM    358  CB  LYS X  22      12.914  16.284 -77.530
ATOM    359  CG  LYS X  22      11.484  16.375 -77.009
ATOM    360  CD  LYS X  22      11.073  15.116 -76.249
ATOM    361  CE  LYS X  22       9.833  15.369 -75.406
ATOM    362  NZ  LYS X  22      10.107  16.378 -74.399
ATOM    376  N   ILE X  23      14.750  15.103 -75.254
ATOM    377  CA  ILE X  23      15.066  14.424 -74.008
ATOM    378  C   ILE X  23      15.924  15.299 -73.098
ATOM    379  O   ILE X  23      15.537  15.531 -71.954
ATOM    380  CB  ILE X  23      15.713  13.056 -74.338
ATOM    381  CG1 ILE X  23      14.648  12.085 -74.841
ATOM    382  CG2 ILE X  23      16.488  12.473 -73.167
ATOM    395  N   ARG X  24      17.043  15.845 -73.586
ATOM    396  CA  ARG X  24      17.921  16.671 -72.766
ATOM    397  C   ARG X  24      17.258  17.932 -72.222
ATOM    398  O   ARG X  24      17.480  18.331 -71.078
ATOM    399  CB  ARG X  24      19.191  17.047 -73.532
ATOM    400  CG  ARG X  24      20.103  15.880 -73.924
ATOM    401  CD  ARG X  24      20.544  14.991 -72.761
ATOM    402  NE  ARG X  24      21.285  15.726 -71.747
ATOM    403  CZ  ARG X  24      20.777  15.979 -70.538
ATOM    404  NH1 ARG X  24      19.648  15.406 -70.130
ATOM    405  NH2 ARG X  24      21.435  16.809 -69.740
ATOM    419  N   LYS X  25      16.407  18.557 -73.041
ATOM    420  CA  LYS X  25      15.653  19.731 -72.630
ATOM    421  C   LYS X  25      14.557  19.406 -71.622
ATOM    422  O   LYS X  25      14.261  20.220 -70.747
ATOM    423  CB  LYS X  25      15.045  20.436 -73.841
ATOM    424  CG  LYS X  25      16.101  21.006 -74.787
ATOM    425  CD  LYS X  25      15.519  21.702 -76.014
ATOM    426  CE  LYS X  25      14.690  20.765 -76.883
ATOM    427  NZ  LYS X  25      14.410  21.368 -78.171
ATOM    441  N   LYS X  26      13.936  18.225 -71.729
ATOM    442  CA  LYS X  26      12.904  17.819 -70.787
ATOM    443  C   LYS X  26      13.494  17.328 -69.466
ATOM    444  O   LYS X  26      13.028  17.709 -68.392
ATOM    445  CB  LYS X  26      12.033  16.735 -71.414
ATOM    446  CG  LYS X  26      10.783  16.383 -70.620
ATOM    447  CD  LYS X  26      10.116  15.177 -71.252
ATOM    448  CE  LYS X  26       9.001  14.658 -70.362
ATOM    449  NZ  LYS X  26       8.696  13.283 -70.714
ATOM    463  N   TYR X  27      14.522  16.479 -69.514
ATOM    464  CA  TYR X  27      15.110  15.910 -68.311
ATOM    465  C   TYR X  27      16.551  16.409 -68.191
ATOM    466  O   TYR X  27      17.468  15.755 -68.699
ATOM    467  CB  TYR X  27      15.141  14.374 -68.345
ATOM    468  CG  TYR X  27      13.960  13.651 -68.970
ATOM    469  CD1 TYR X  27      12.859  13.306 -68.212
ATOM    470  CD2 TYR X  27      14.024  13.308 -70.305
ATOM    471  CE1 TYR X  27      11.822  12.608 -68.795
ATOM    472  CE2 TYR X  27      12.990  12.619 -70.894
ATOM    473  CZ  TYR X  27      11.896  12.278 -70.132
ATOM    474  OH  TYR X  27      10.845  11.607 -70.728
ATOM    484  N   PRO X  28      16.847  17.515 -67.487
ATOM    485  CA  PRO X  28      18.185  18.110 -67.390
ATOM    486  C   PRO X  28      19.312  17.173 -66.960
ATOM    487  O   PRO X  28      20.477  17.395 -67.290
ATOM    488  CB  PRO X  28      17.980  19.223 -66.383
ATOM    489  CG  PRO X  28      16.555  19.643 -66.627
ATOM    490  CD  PRO X  28      15.883  18.288 -66.713
ATOM    498  N   ASP X  29      18.981  16.098 -66.238
ATOM    499  CA  ASP X  29      19.963  15.102 -65.839
ATOM    500  C   ASP X  29      19.984  13.857 -66.721
ATOM    501  O   ASP X  29      20.959  13.110 -66.669
ATOM    502  CB  ASP X  29      19.723  14.695 -64.379
ATOM    503  CG  ASP X  29      20.716  13.673 -63.828
ATOM    504  OD1 ASP X  29      21.824  14.052 -63.454
ATOM    505  OD2 ASP X  29      20.383  12.489 -63.768
ATOM    510  N   ARG X  30      18.960  13.562 -67.525
ATOM    511  CA  ARG X  30      18.868  12.241 -68.131
ATOM    512  C   ARG X  30      19.211  12.221 -69.611
ATOM    513  O   ARG X  30      18.656  12.963 -70.428
ATOM    514  CB  ARG X  30      17.507  11.608 -67.870
ATOM    515  CG  ARG X  30      17.171  11.518 -66.385
ATOM    516  CD  ARG X  30      15.939  10.671 -66.136
ATOM    517  NE  ARG X  30      16.227   9.267 -66.377
ATOM    518  CZ  ARG X  30      15.606   8.286 -65.726
ATOM    519  NH1 ARG X  30      14.666   8.520 -64.815
ATOM    520  NH2 ARG X  30      15.917   7.032 -66.014
ATOM    534  N   VAL X  31      20.164  11.352 -69.947
ATOM    535  CA  VAL X  31      20.731  11.280 -71.284
ATOM    536  C   VAL X  31      20.268  10.030 -72.042
ATOM    537  O   VAL X  31      20.037   8.986 -71.419
ATOM    538  CB  VAL X  31      22.285  11.393 -71.234
ATOM    539  CG1 VAL X  31      22.710  12.727 -70.641
ATOM    540  CG2 VAL X  31      22.963  10.290 -70.441
ATOM    550  N   PRO X  32      20.060  10.078 -73.367
ATOM    551  CA  PRO X  32      19.687   8.916 -74.173
ATOM    552  C   PRO X  32      20.831   8.009 -74.621
ATOM    553  O   PRO X  32      21.809   8.444 -75.243
ATOM    554  CB  PRO X  32      18.953   9.546 -75.339
ATOM    555  CG  PRO X  32      19.681  10.848 -75.551
ATOM    556  CD  PRO X  32      19.902  11.317 -74.126
ATOM    564  N   VAL X  33      20.710   6.721 -74.295
ATOM    565  CA  VAL X  33      21.695   5.725 -74.695
ATOM    566  C   VAL X  33      21.014   4.653 -75.535
ATOM    567  O   VAL X  33      19.910   4.194 -75.231
ATOM    568  CB  VAL X  33      22.425   5.116 -73.468
ATOM    569  CG1 VAL X  33      23.351   3.963 -73.834
ATOM    570  CG2 VAL X  33      23.301   6.173 -72.824
ATOM    580  N   ILE X  34      21.680   4.286 -76.626
ATOM    581  CA  ILE X  34      21.235   3.225 -77.507
ATOM    582  C   ILE X  34      22.200   2.069 -77.285
ATOM    583  O   ILE X  34      23.422   2.224 -77.396
ATOM    584  CB  ILE X  34      21.256   3.688 -78.982
ATOM    585  CG1 ILE X  34      20.524   5.008 -79.214
ATOM    586  CG2 ILE X  34      20.665   2.610 -79.876
ATOM    599  N   VAL X  35      21.654   0.909 -76.929
ATOM    600  CA  VAL X  35      22.470  -0.254 -76.611
ATOM    601  C   VAL X  35      22.307  -1.315 -77.698
ATOM    602  O   VAL X  35      21.262  -1.365 -78.351
ATOM    603  CB  VAL X  35      22.089  -0.796 -75.209
ATOM    604  CG1 VAL X  35      23.031  -1.892 -74.751
ATOM    605  CG2 VAL X  35      22.143   0.301 -74.158
ATOM    615  N   GLU X  36      23.325  -2.139 -77.970
ATOM    616  CA  GLU X  36      23.203  -3.300 -78.851
ATOM    617  C   GLU X  36      24.182  -4.353 -78.350
ATOM    618  O   GLU X  36      25.080  -4.045 -77.566
ATOM    619  CB  GLU X  36      23.583  -2.929 -80.288
ATOM    620  CG  GLU X  36      22.769  -3.541 -81.439
ATOM    621  CD  GLU X  36      23.135  -4.941 -81.917
ATOM    622  OE1 GLU X  36      22.754  -5.904 -81.247
ATOM    623  OE2 GLU X  36      23.743  -5.065 -82.979
ATOM    630  N   LYS X  37      24.026  -5.616 -78.747
ATOM    631  CA  LYS X  37      25.056  -6.611 -78.511
ATOM    632  C   LYS X  37      26.137  -6.480 -79.579
ATOM    633  O   LYS X  37      25.876  -6.079 -80.716
ATOM    634  CB  LYS X  37      24.456  -8.013 -78.534
ATOM    635  CG  LYS X  37      25.422  -9.032 -77.947
ATOM    636  CD  LYS X  37      24.912 -10.460 -77.920
ATOM    637  CE  LYS X  37      24.728 -11.063 -79.302
ATOM    638  NZ  LYS X  37      24.766 -12.508 -79.184
ATOM    652  N   ALA X  38      27.374  -6.786 -79.194
ATOM    653  CA  ALA X  38      28.500  -6.806 -80.108
ATOM    654  C   ALA X  38      28.516  -8.094 -80.935
ATOM    655  O   ALA X  38      28.147  -9.153 -80.416
ATOM    656  CB  ALA X  38      29.767  -6.738 -79.273
ATOM    662  N   PRO X  39      28.933  -8.079 -82.213
ATOM    663  CA  PRO X  39      28.909  -9.231 -83.113
ATOM    664  C   PRO X  39      29.598 -10.486 -82.596
ATOM    665  O   PRO X  39      30.775 -10.487 -82.234
ATOM    666  CB  PRO X  39      29.569  -8.699 -84.372
ATOM    667  CG  PRO X  39      30.468  -7.597 -83.874
ATOM    668  CD  PRO X  39      29.539  -6.932 -82.879
ATOM    676  N   LYS X  40      28.799 -11.557 -82.555
ATOM    677  CA  LYS X  40      29.199 -12.874 -82.070
ATOM    678  C   LYS X  40      29.492 -12.965 -80.573
ATOM    679  O   LYS X  40      30.116 -13.927 -80.118
ATOM    680  CB  LYS X  40      30.354 -13.499 -82.880
ATOM    681  CG  LYS X  40      30.050 -14.044 -84.275
ATOM    682  CD  LYS X  40      29.762 -12.960 -85.308
ATOM    683  CE  LYS X  40      29.712 -13.537 -86.715
ATOM    684  NZ  LYS X  40      31.020 -14.013 -87.125
ATOM    698  N   ALA X  41      29.041 -11.995 -79.764
ATOM    699  CA  ALA X  41      29.159 -12.113 -78.317
ATOM    700  C   ALA X  41      28.287 -13.244 -77.794
ATOM    701  O   ALA X  41      27.118 -13.389 -78.165
ATOM    702  CB  ALA X  41      28.722 -10.831 -77.632
ATOM    708  N   ARG X  42      28.871 -14.064 -76.924
ATOM    709  CA  ARG X  42      28.245 -15.294 -76.453
ATOM    710  C   ARG X  42      27.195 -15.039 -75.368
ATOM    711  O   ARG X  42      27.337 -15.462 -74.219
ATOM    712  CB  ARG X  42      29.350 -16.228 -75.947
ATOM    713  CG  ARG X  42      30.467 -16.480 -76.949
ATOM    714  CD  ARG X  42      31.636 -17.149 -76.252
ATOM    715  NE  ARG X  42      32.785 -17.223 -77.140
ATOM    716  CZ  ARG X  42      34.039 -17.291 -76.691
ATOM    717  NH1 ARG X  42      34.316 -17.305 -75.391
ATOM    718  NH2 ARG X  42      35.030 -17.297 -77.570
ATOM    732  N   ILE X  43      26.132 -14.311 -75.728
ATOM    733  CA  ILE X  43      25.040 -13.910 -74.841
ATOM    734  C   ILE X  43      23.812 -13.542 -75.671
ATOM    735  O   ILE X  43      23.849 -13.586 -76.906
ATOM    736  CB  ILE X  43      25.394 -12.721 -73.899
ATOM    737  CG1 ILE X  43      26.251 -11.648 -74.569
ATOM    738  CG2 ILE X  43      25.927 -13.225 -72.566
ATOM    751  N   GLY X  44      22.702 -13.182 -75.021
ATOM    752  CA  GLY X  44      21.490 -12.781 -75.720
ATOM    753  C   GLY X  44      21.545 -11.326 -76.162
ATOM    754  O   GLY X  44      22.072 -10.463 -75.455
ATOM    758  N   ASP X  45      21.003 -11.047 -77.349
ATOM    759  CA  ASP X  45      20.920  -9.684 -77.863
ATOM    760  C   ASP X  45      19.684  -8.972 -77.337
ATOM    761  O   ASP X  45      18.593  -9.542 -77.320
ATOM    762  CB  ASP X  45      20.904  -9.649 -79.398
ATOM    763  CG  ASP X  45      19.659 -10.246 -80.045
ATOM    764  OD1 ASP X  45      19.455 -11.455 -79.904
ATOM    765  OD2 ASP X  45      18.916  -9.513 -80.693
ATOM    770  N   LEU X  46      19.855  -7.729 -76.891
ATOM    771  CA  LEU X  46      18.743  -6.918 -76.435
ATOM    772  C   LEU X  46      17.698  -6.556 -77.472
ATOM    773  O   LEU X  46      17.967  -6.042 -78.556
ATOM    774  CB  LEU X  46      19.217  -5.649 -75.741
ATOM    775  CG  LEU X  46      19.358  -5.709 -74.229
ATOM    776  CD1 LEU X  46      19.984  -4.432 -73.705
ATOM    777  CD2 LEU X  46      18.002  -5.944 -73.583
ATOM    789  N   ASP X  47      16.471  -6.865 -77.057
ATOM    790  CA  ASP X  47      15.262  -6.472 -77.773
ATOM    791  C   ASP X  47      15.016  -4.968 -77.748
ATOM    792  O   ASP X  47      14.346  -4.427 -78.626
ATOM    793  CB  ASP X  47      14.034  -7.170 -77.170
ATOM    794  CG  ASP X  47      13.739  -6.753 -75.733
ATOM    795  OD1 ASP X  47      12.782  -6.023 -75.489
ATOM    796  OD2 ASP X  47      14.512  -7.132 -74.848
ATOM    801  N   LYS X  48      15.529  -4.274 -76.730
ATOM    802  CA  LYS X  48      15.218  -2.872 -76.544
ATOM    803  C   LYS X  48      16.494  -2.076 -76.759
ATOM    804  O   LYS X  48      17.522  -2.307 -76.126
ATOM    805  CB  LYS X  48      14.675  -2.672 -75.144
ATOM    806  CG  LYS X  48      13.889  -1.392 -74.935
ATOM    807  CD  LYS X  48      13.462  -1.420 -73.485
ATOM    808  CE  LYS X  48      12.532  -0.302 -73.077
ATOM    809  NZ  LYS X  48      11.193  -0.506 -73.603
ATOM    823  N   LYS X  49      16.405  -1.166 -77.725
ATOM    824  CA  LYS X  49      17.531  -0.339 -78.122
ATOM    825  C   LYS X  49      17.659   0.953 -77.323
ATOM    826  O   LYS X  49      18.724   1.281 -76.796
ATOM    827  CB  LYS X  49      17.390  -0.021 -79.606
ATOM    828  CG  LYS X  49      17.528  -1.217 -80.553
ATOM    829  CD  LYS X  49      18.979  -1.661 -80.665
ATOM    830  CE  LYS X  49      19.794  -0.581 -81.366
ATOM    831  NZ  LYS X  49      21.182  -0.678 -80.981
ATOM    845  N   LYS X  50      16.546   1.685 -77.241
ATOM    846  CA  LYS X  50      16.479   2.998 -76.614
ATOM    847  C   LYS X  50      16.340   2.897 -75.099
ATOM    848  O   LYS X  50      15.417   2.256 -74.590
ATOM    849  CB  LYS X  50      15.290   3.740 -77.249
ATOM    850  CG  LYS X  50      14.743   5.002 -76.575
ATOM    851  CD  LYS X  50      15.619   6.249 -76.636
ATOM    852  CE  LYS X  50      15.665   6.922 -78.005
ATOM    853  NZ  LYS X  50      14.340   7.188 -78.538
ATOM    867  N   TYR X  51      17.272   3.521 -74.375
ATOM    868  CA  TYR X  51      17.220   3.607 -72.922
ATOM    869  C   TYR X  51      17.491   5.025 -72.437
ATOM    870  O   TYR X  51      18.211   5.793 -73.082
ATOM    871  CB  TYR X  51      18.238   2.660 -72.290
ATOM    872  CG  TYR X  51      17.864   1.186 -72.374
ATOM    873  CD1 TYR X  51      18.633   0.324 -73.127
ATOM    874  CD2 TYR X  51      16.779   0.707 -71.666
ATOM    875  CE1 TYR X  51      18.332  -1.021 -73.156
ATOM    876  CE2 TYR X  51      16.478  -0.638 -71.685
ATOM    877  CZ  TYR X  51      17.259  -1.494 -72.431
ATOM    878  OH  TYR X  51      16.965  -2.842 -72.457
ATOM    888  N   LEU X  52      16.924   5.383 -71.281
ATOM    889  CA  LEU X  52      17.058   6.728 -70.749
ATOM    890  C   LEU X  52      17.754   6.711 -69.399
ATOM    891  O   LEU X  52      17.161   6.447 -68.347
ATOM    892  CB  LEU X  52      15.693   7.403 -70.639
ATOM    893  CG  LEU X  52      15.657   8.836 -70.124
ATOM    894  CD1 LEU X  52      16.469   9.737 -71.027
ATOM    895  CD2 LEU X  52      14.234   9.337 -70.019
ATOM    907  N   VAL X  53      19.043   7.033 -69.436
ATOM    908  CA  VAL X  53      19.886   6.860 -68.268
ATOM    909  C   VAL X  53      20.113   8.174 -67.527
ATOM    910  O   VAL X  53      20.249   9.219 -68.166
ATOM    911  CB  VAL X  53      21.230   6.197 -68.652
ATOM    912  CG1 VAL X  53      21.031   4.801 -69.210
ATOM    913  CG2 VAL X  53      21.972   6.998 -69.694
ATOM    923  N   PRO X  54      20.118   8.209 -66.189
ATOM    924  CA  PRO X  54      20.534   9.378 -65.418
ATOM    925  C   PRO X  54      22.022   9.674 -65.586
ATOM    926  O   PRO X  54      22.843   8.754 -65.624
ATOM    927  CB  PRO X  54      20.229   8.963 -63.993
ATOM    928  CG  PRO X  54      19.042   8.049 -64.143
ATOM    929  CD  PRO X  54      19.479   7.216 -65.333
ATOM    937  N   SER X  55      22.420  10.949 -65.641
ATOM    938  CA  SER X  55      23.830  11.327 -65.705
ATOM    939  C   SER X  55      24.633  10.935 -64.465
ATOM    940  O   SER X  55      25.866  11.018 -64.473
ATOM    941  CB  SER X  55      23.972  12.832 -65.954
ATOM    942  OG  SER X  55      25.311  13.250 -66.194
ATOM    948  N   ASP X  56      23.947  10.552 -63.385
ATOM    949  CA  ASP X  56      24.587  10.007 -62.196
ATOM    950  C   ASP X  56      24.704   8.484 -62.217
ATOM    951  O   ASP X  56      25.402   7.912 -61.379
ATOM    952  CB  ASP X  56      23.813  10.455 -60.956
ATOM    953  CG  ASP X  56      24.448  10.037 -59.631
ATOM    954  OD1 ASP X  56      23.843   9.239 -58.917
ATOM    955  OD2 ASP X  56      25.524  10.536 -59.304
ATOM    960  N   LEU X  57      24.057   7.792 -63.163
ATOM    961  CA  LEU X  57      24.073   6.337 -63.198
ATOM    962  C   LEU X  57      25.459   5.879 -63.634
ATOM    963  O   LEU X  57      25.910   6.170 -64.745
ATOM    964  CB  LEU X  57      23.024   5.813 -64.177
ATOM    965  CG  LEU X  57      22.660   4.335 -64.151
ATOM    966  CD1 LEU X  57      21.796   4.037 -62.940
ATOM    967  CD2 LEU X  57      21.886   3.953 -65.399
ATOM    979  N   THR X  58      26.171   5.221 -62.724
ATOM    980  CA  THR X  58      27.499   4.713 -63.005
ATOM    981  C   THR X  58      27.514   3.498 -63.922
ATOM    982  O   THR X  58      26.556   2.717 -63.966
ATOM    983  CB  THR X  58      28.257   4.439 -61.690
ATOM    984  OG1 THR X  58      27.327   3.924 -60.740
ATOM    985  CG2 THR X  58      28.927   5.694 -61.160
ATOM    993  N   VAL X  59      28.630   3.318 -64.636
ATOM    994  CA  VAL X  59      28.808   2.218 -65.578
ATOM    995  C   VAL X  59      28.626   0.871 -64.884
ATOM    996  O   VAL X  59      28.033  -0.045 -65.451
ATOM    997  CB  VAL X  59      30.188   2.319 -66.275
ATOM    998  CG1 VAL X  59      30.403   1.207 -67.281
ATOM    999  CG2 VAL X  59      30.337   3.632 -67.020
ATOM   1009  N   GLY X  60      29.082   0.759 -63.631
ATOM   1010  CA  GLY X  60      28.849  -0.417 -62.801
ATOM   1011  C   GLY X  60      27.369  -0.729 -62.604
ATOM   1012  O   GLY X  60      26.951  -1.887 -62.686
ATOM   1016  N   GLN X  61      26.549   0.308 -62.392
ATOM   1017  CA  GLN X  61      25.112   0.127 -62.228
ATOM   1018  C   GLN X  61      24.489  -0.334 -63.536
ATOM   1019  O   GLN X  61      23.658  -1.245 -63.558
ATOM   1020  CB  GLN X  61      24.433   1.414 -61.785
ATOM   1021  CG  GLN X  61      24.825   1.890 -60.398
ATOM   1022  CD  GLN X  61      24.005   3.088 -59.948
ATOM   1023  OE1 GLN X  61      22.822   2.971 -59.644
ATOM   1024  NE2 GLN X  61      24.587   4.278 -59.882
ATOM   1033  N   PHE X  62      24.934   0.267 -64.645
ATOM   1034  CA  PHE X  62      24.481  -0.132 -65.968
ATOM   1035  C   PHE X  62      24.916  -1.561 -66.296
ATOM   1036  O   PHE X  62      24.167  -2.292 -66.942
ATOM   1037  CB  PHE X  62      24.996   0.866 -67.005
ATOM   1038  CG  PHE X  62      24.147   0.969 -68.270
ATOM   1039  CD1 PHE X  62      22.792   1.220 -68.178
ATOM   1040  CD2 PHE X  62      24.734   0.846 -69.514
ATOM   1041  CE1 PHE X  62      22.034   1.347 -69.323
ATOM   1042  CE2 PHE X  62      23.972   0.982 -70.655
ATOM   1043  CZ  PHE X  62      22.622   1.234 -70.562
ATOM   1053  N   TYR X  63      26.095  -2.004 -65.835
ATOM   1054  CA  TYR X  63      26.525  -3.395 -65.945
ATOM   1055  C   TYR X  63      25.580  -4.377 -65.271
ATOM   1056  O   TYR X  63      25.345  -5.474 -65.786
ATOM   1057  CB  TYR X  63      27.924  -3.610 -65.359
ATOM   1058  CG  TYR X  63      29.083  -3.394 -66.321
ATOM   1059  CD1 TYR X  63      29.181  -4.152 -67.472
ATOM   1060  CD2 TYR X  63      30.052  -2.454 -66.033
ATOM   1061  CE1 TYR X  63      30.231  -3.951 -68.343
ATOM   1062  CE2 TYR X  63      31.106  -2.254 -66.901
ATOM   1063  CZ  TYR X  63      31.179  -2.992 -68.062
ATOM   1064  OH  TYR X  63      32.192  -2.747 -68.972
ATOM   1074  N   PHE X  64      25.052  -4.002 -64.103
ATOM   1075  CA  PHE X  64      24.076  -4.824 -63.405
ATOM   1076  C   PHE X  64      22.722  -4.792 -64.109
ATOM   1077  O   PHE X  64      22.076  -5.824 -64.290
ATOM   1078  CB  PHE X  64      23.966  -4.335 -61.959
ATOM   1079  CG  PHE X  64      23.187  -5.241 -61.013
ATOM   1080  CD1 PHE X  64      23.394  -6.610 -61.007
ATOM   1081  CD2 PHE X  64      22.289  -4.675 -60.128
ATOM   1082  CE1 PHE X  64      22.706  -7.404 -60.113
ATOM   1083  CE2 PHE X  64      21.613  -5.477 -59.232
ATOM   1084  CZ  PHE X  64      21.818  -6.839 -59.224
ATOM   1094  N   LEU X  65      22.300  -3.602 -64.542
ATOM   1095  CA  LEU X  65      21.054  -3.407 -65.271
ATOM   1096  C   LEU X  65      20.973  -4.174 -66.588
ATOM   1097  O   LEU X  65      19.981  -4.858 -66.851
ATOM   1098  CB  LEU X  65      20.887  -1.910 -65.491
ATOM   1099  CG  LEU X  65      19.831  -1.292 -66.393
ATOM   1100  CD1 LEU X  65      18.407  -1.694 -66.037
ATOM   1101  CD2 LEU X  65      19.997   0.205 -66.283
ATOM   1113  N   ILE X  66      22.010  -4.086 -67.427
ATOM   1114  CA  ILE X  66      22.039  -4.821 -68.682
ATOM   1115  C   ILE X  66      22.096  -6.321 -68.418
ATOM   1116  O   ILE X  66      21.436  -7.075 -69.133
ATOM   1117  CB  ILE X  66      23.168  -4.309 -69.616
ATOM   1118  CG1 ILE X  66      22.943  -2.841 -69.988
ATOM   1119  CG2 ILE X  66      23.322  -5.146 -70.886
ATOM   1132  N   ARG X  67      22.819  -6.771 -67.380
ATOM   1133  CA  ARG X  67      22.713  -8.151 -66.915
ATOM   1134  C   ARG X  67      21.282  -8.567 -66.613
ATOM   1135  O   ARG X  67      20.816  -9.550 -67.189
ATOM   1136  CB  ARG X  67      23.567  -8.402 -65.687
ATOM   1137  CG  ARG X  67      25.004  -8.727 -66.019
ATOM   1138  CD  ARG X  67      25.779  -8.826 -64.718
ATOM   1139  NE  ARG X  67      27.186  -9.107 -64.950
ATOM   1140  CZ  ARG X  67      28.053  -8.189 -65.379
ATOM   1141  NH1 ARG X  67      27.692  -6.935 -65.651
ATOM   1142  NH2 ARG X  67      29.306  -8.571 -65.581
ATOM   1156  N   LYS X  68      20.559  -7.805 -65.780
ATOM   1157  CA  LYS X  68      19.143  -8.042 -65.510
ATOM   1158  C   LYS X  68      18.315  -8.185 -66.781
ATOM   1159  O   LYS X  68      17.545  -9.136 -66.924
ATOM   1160  CB  LYS X  68      18.554  -6.908 -64.682
ATOM   1161  CG  LYS X  68      18.907  -6.914 -63.207
ATOM   1162  CD  LYS X  68      18.442  -5.588 -62.628
ATOM   1163  CE  LYS X  68      18.478  -5.583 -61.109
ATOM   1164  NZ  LYS X  68      17.345  -6.298 -60.550
ATOM   1178  N   ARG X  69      18.514  -7.270 -67.735
ATOM   1179  CA  ARG X  69      17.855  -7.353 -69.030
ATOM   1180  C   ARG X  69      18.170  -8.616 -69.819
ATOM   1181  O   ARG X  69      17.257  -9.313 -70.267
ATOM   1182  CB  ARG X  69      18.154  -6.119 -69.869
ATOM   1183  CG  ARG X  69      17.358  -4.882 -69.459
ATOM   1184  CD  ARG X  69      15.849  -5.132 -69.523
ATOM   1185  NE  ARG X  69      15.412  -5.570 -70.844
ATOM   1186  CZ  ARG X  69      14.648  -4.821 -71.637
ATOM   1187  NH1 ARG X  69      14.196  -3.640 -71.242
ATOM   1188  NH2 ARG X  69      14.330  -5.259 -72.844
ATOM   1202  N   ILE X  70      19.446  -8.982 -69.957
ATOM   1203  CA  ILE X  70      19.806 -10.214 -70.653
ATOM   1204  C   ILE X  70      19.826 -11.447 -69.749
ATOM   1205  O   ILE X  70      20.378 -12.491 -70.100
ATOM   1206  CB  ILE X  70      21.116 -10.056 -71.465
ATOM   1207  CG1 ILE X  70      22.327  -9.696 -70.610
ATOM   1208  CG2 ILE X  70      20.868  -9.055 -72.584
ATOM   1221  N   HIS X  71      19.234 -11.313 -68.553
ATOM   1222  CA  HIS X  71      18.973 -12.404 -67.618
ATOM   1223  C   HIS X  71      20.210 -13.081 -67.033
ATOM   1224  O   HIS X  71      20.208 -14.242 -66.619
ATOM   1225  CB  HIS X  71      17.975 -13.407 -68.209
ATOM   1226  CG  HIS X  71      16.583 -12.818 -68.403
ATOM   1227  ND1 HIS X  71      16.239 -11.677 -68.987
ATOM   1228  CD2 HIS X  71      15.434 -13.432 -67.962
ATOM   1229  CE1 HIS X  71      14.942 -11.569 -68.919
ATOM   1230  NE2 HIS X  71      14.465 -12.624 -68.305
ATOM   1239  N   LEU X  72      21.286 -12.298 -66.970
ATOM   1240  CA  LEU X  72      22.529 -12.708 -66.344
ATOM   1241  C   LEU X  72      22.639 -12.069 -64.965
ATOM   1242  O   LEU X  72      21.903 -11.134 -64.640
ATOM   1243  CB  LEU X  72      23.717 -12.245 -67.176
ATOM   1244  CG  LEU X  72      23.907 -12.683 -68.619
ATOM   1245  CD1 LEU X  72      25.221 -12.108 -69.114
ATOM   1246  CD2 LEU X  72      23.915 -14.197 -68.765
ATOM   1258  N   ARG X  73      23.570 -12.539 -64.133
ATOM   1259  CA  ARG X  73      23.785 -11.956 -62.819
ATOM   1260  C   ARG X  73      25.242 -12.020 -62.392
ATOM   1261  O   ARG X  73      25.964 -12.962 -62.726
ATOM   1262  CB  ARG X  73      22.890 -12.597 -61.741
ATOM   1263  CG  ARG X  73      23.017 -14.095 -61.441
ATOM   1264  CD  ARG X  73      22.399 -14.979 -62.517
ATOM   1265  NE  ARG X  73      22.440 -16.382 -62.138
ATOM   1266  CZ  ARG X  73      21.371 -17.036 -61.679
ATOM   1267  NH1 ARG X  73      20.184 -16.445 -61.561
ATOM   1268  NH2 ARG X  73      21.507 -18.310 -61.334
ATOM   1282  N   ALA X  74      25.665 -10.952 -61.705
ATOM   1283  CA  ALA X  74      26.920 -10.840 -60.958
ATOM   1284  C   ALA X  74      28.201 -11.530 -61.423
ATOM   1285  O   ALA X  74      29.169 -10.872 -61.798
ATOM   1286  CB  ALA X  74      26.670 -11.239 -59.506
ATOM   1292  N   GLU X  75      28.216 -12.866 -61.418
ATOM   1293  CA  GLU X  75      29.384 -13.657 -61.778
ATOM   1294  C   GLU X  75      29.592 -13.726 -63.288
ATOM   1295  O   GLU X  75      30.662 -14.103 -63.766
ATOM   1296  CB  GLU X  75      29.216 -15.073 -61.244
ATOM   1297  CG  GLU X  75      29.079 -15.155 -59.728
ATOM   1298  CD  GLU X  75      28.800 -16.564 -59.228
ATOM   1299  OE1 GLU X  75      27.633 -16.953 -59.193
ATOM   1300  OE2 GLU X  75      29.746 -17.266 -58.874
ATOM   1307  N   ASP X  76      28.551 -13.389 -64.055
ATOM   1308  CA  ASP X  76      28.610 -13.454 -65.508
ATOM   1309  C   ASP X  76      29.457 -12.362 -66.134
ATOM   1310  O   ASP X  76      29.539 -11.238 -65.632
ATOM   1311  CB  ASP X  76      27.221 -13.403 -66.121
ATOM   1312  CG  ASP X  76      26.420 -14.682 -65.946
ATOM   1313  OD1 ASP X  76      26.799 -15.705 -66.516
ATOM   1314  OD2 ASP X  76      25.406 -14.643 -65.250
ATOM   1319  N   ALA X  77      30.090 -12.704 -67.256
ATOM   1320  CA  ALA X  77      30.940 -11.768 -67.970
ATOM   1321  C   ALA X  77      30.125 -10.823 -68.839
ATOM   1322  O   ALA X  77      29.242 -11.233 -69.593
ATOM   1323  CB  ALA X  77      31.893 -12.533 -68.875
ATOM   1329  N   LEU X  78      30.411  -9.532 -68.687
ATOM   1330  CA  LEU X  78      29.824  -8.502 -69.521
ATOM   1331  C   LEU X  78      30.832  -7.369 -69.560
ATOM   1332  O   LEU X  78      31.372  -6.963 -68.527
ATOM   1333  CB  LEU X  78      28.504  -8.007 -68.934
ATOM   1334  CG  LEU X  78      27.645  -7.053 -69.748
ATOM   1335  CD1 LEU X  78      27.165  -7.737 -71.013
ATOM   1336  CD2 LEU X  78      26.451  -6.594 -68.934
ATOM   1348  N   PHE X  79      31.121  -6.903 -70.772
ATOM   1349  CA  PHE X  79      32.067  -5.829 -71.015
ATOM   1350  C   PHE X  79      31.373  -4.856 -71.952
ATOM   1351  O   PHE X  79      30.843  -5.268 -72.987
ATOM   1352  CB  PHE X  79      33.328  -6.354 -71.708
ATOM   1353  CG  PHE X  79      34.133  -7.356 -70.892
ATOM   1354  CD1 PHE X  79      33.817  -8.701 -70.936
ATOM   1355  CD2 PHE X  79      35.183  -6.916 -70.110
ATOM   1356  CE1 PHE X  79      34.551  -9.604 -70.197
ATOM   1357  CE2 PHE X  79      35.913  -7.827 -69.374
ATOM   1358  CZ  PHE X  79      35.599  -9.168 -69.417
ATOM   1368  N   PHE X  80      31.308  -3.573 -71.608
ATOM   1369  CA  PHE X  80      30.707  -2.595 -72.501
ATOM   1370  C   PHE X  80      31.713  -2.040 -73.486
ATOM   1371  O   PHE X  80      32.901  -1.934 -73.184
ATOM   1372  CB  PHE X  80      30.103  -1.426 -71.737
ATOM   1373  CG  PHE X  80      28.854  -1.734 -70.929
ATOM   1374  CD1 PHE X  80      27.989  -2.747 -71.303
ATOM   1375  CD2 PHE X  80      28.587  -0.972 -69.812
ATOM   1376  CE1 PHE X  80      26.863  -2.997 -70.555
ATOM   1377  CE2 PHE X  80      27.461  -1.233 -69.066
ATOM   1378  CZ  PHE X  80      26.600  -2.242 -69.436
ATOM   1388  N   PHE X  81      31.251  -1.713 -74.688
ATOM   1389  CA  PHE X  81      32.049  -0.961 -75.633
ATOM   1390  C   PHE X  81      31.315   0.313 -76.008
ATOM   1391  O   PHE X  81      30.390   0.313 -76.826
ATOM   1392  CB  PHE X  81      32.366  -1.788 -76.881
ATOM   1393  CG  PHE X  81      33.383  -2.892 -76.635
ATOM   1394  CD1 PHE X  81      32.989  -4.100 -76.090
ATOM   1395  CD2 PHE X  81      34.710  -2.670 -76.948
ATOM   1396  CE1 PHE X  81      33.933  -5.071 -75.838
ATOM   1397  CE2 PHE X  81      35.644  -3.652 -76.702
ATOM   1398  CZ  PHE X  81      35.256  -4.847 -76.142
ATOM   1408  N   VAL X  82      31.706   1.413 -75.368
ATOM   1409  CA  VAL X  82      31.183   2.721 -75.725
ATOM   1410  C   VAL X  82      32.166   3.280 -76.742
ATOM   1411  O   VAL X  82      33.368   3.358 -76.485
ATOM   1412  CB  VAL X  82      30.974   3.629 -74.482
ATOM   1413  CG1 VAL X  82      32.241   3.939 -73.697
ATOM   1414  CG2 VAL X  82      30.276   4.912 -74.896
ATOM   1424  N   ASN X  83      31.678   3.580 -77.951
ATOM   1425  CA  ASN X  83      32.522   3.971 -79.085
ATOM   1426  C   ASN X  83      33.700   3.023 -79.338
ATOM   1427  O   ASN X  83      34.812   3.415 -79.695
ATOM   1428  CB  ASN X  83      33.013   5.416 -78.935
ATOM   1429  CG  ASN X  83      31.896   6.444 -78.926
ATOM   1430  OD1 ASN X  83      30.918   6.341 -78.188
ATOM   1431  ND2 ASN X  83      31.983   7.465 -79.761
ATOM   1438  N   ASN X  84      33.410   1.736 -79.109
ATOM   1439  CA  ASN X  84      34.343   0.619 -79.224
ATOM   1440  C   ASN X  84      35.490   0.592 -78.204
ATOM   1441  O   ASN X  84      36.506  -0.076 -78.402
ATOM   1442  CB  ASN X  84      34.820   0.454 -80.682
ATOM   1443  CG  ASN X  84      35.432  -0.898 -81.038
ATOM   1444  OD1 ASN X  84      36.346  -0.984 -81.852
ATOM   1445  ND2 ASN X  84      34.969  -2.020 -80.499
ATOM   1452  N   VAL X  85      35.343   1.266 -77.059
ATOM   1453  CA  VAL X  85      36.290   1.121 -75.961
ATOM   1454  C   VAL X  85      35.543   0.758 -74.678
ATOM   1455  O   VAL X  85      34.369   1.104 -74.521
ATOM   1456  CB  VAL X  85      37.168   2.398 -75.827
ATOM   1457  CG1 VAL X  85      36.399   3.618 -75.343
ATOM   1458  CG2 VAL X  85      38.393   2.137 -74.963
ATOM   1468  N   ILE X  86      36.193   0.034 -73.760
ATOM   1469  CA  ILE X  86      35.560  -0.403 -72.521
ATOM   1470  C   ILE X  86      35.575   0.712 -71.474
ATOM   1471  O   ILE X  86      36.652   1.195 -71.117
ATOM   1472  CB  ILE X  86      36.223  -1.698 -71.973
ATOM   1473  CG1 ILE X  86      36.234  -2.806 -73.024
ATOM   1474  CG2 ILE X  86      35.487  -2.188 -70.723
ATOM   1487  N   PRO X  87      34.421   1.179 -70.977
ATOM   1488  CA  PRO X  87      34.337   2.165 -69.907
ATOM   1489  C   PRO X  87      34.615   1.628 -68.501
ATOM   1490  O   PRO X  87      34.191   0.520 -68.158
ATOM   1491  CB  PRO X  87      32.923   2.683 -70.045
ATOM   1492  CG  PRO X  87      32.147   1.494 -70.538
ATOM   1493  CD  PRO X  87      33.107   0.929 -71.561
ATOM   1501  N   PRO X  88      35.349   2.372 -67.658
ATOM   1502  CA  PRO X  88      35.552   2.052 -66.248
ATOM   1503  C   PRO X  88      34.264   2.173 -65.443
ATOM   1504  O   PRO X  88      33.514   3.143 -65.572
ATOM   1505  CB  PRO X  88      36.565   3.089 -65.805
ATOM   1506  CG  PRO X  88      37.344   3.377 -67.061
ATOM   1507  CD  PRO X  88      36.213   3.476 -68.066
ATOM   1515  N   THR X  89      34.048   1.211 -64.547
ATOM   1516  CA  THR X  89      32.823   1.073 -63.764
ATOM   1517  C   THR X  89      32.374   2.300 -62.976
ATOM   1518  O   THR X  89      31.177   2.571 -62.836
ATOM   1519  CB  THR X  89      32.993  -0.129 -62.820
ATOM   1520  OG1 THR X  89      34.308  -0.021 -62.280
ATOM   1521  CG2 THR X  89      32.807  -1.457 -63.534
ATOM   1529  N   SER X  90      33.359   3.046 -62.471
ATOM   1530  CA  SER X  90      33.111   4.243 -61.687
ATOM   1531  C   SER X  90      32.822   5.496 -62.514
ATOM   1532  O   SER X  90      32.572   6.553 -61.925
ATOM   1533  CB  SER X  90      34.299   4.485 -60.756
ATOM   1534  OG  SER X  90      34.041   5.489 -59.781
ATOM   1540  N   ALA X  91      32.875   5.451 -63.850
ATOM   1541  CA  ALA X  91      32.467   6.594 -64.659
ATOM   1542  C   ALA X  91      30.948   6.612 -64.757
ATOM   1543  O   ALA X  91      30.306   5.588 -64.503
ATOM   1544  CB  ALA X  91      33.021   6.453 -66.069
ATOM   1550  N   THR X  92      30.313   7.736 -65.090
ATOM   1551  CA  THR X  92      28.871   7.721 -65.252
ATOM   1552  C   THR X  92      28.490   7.684 -66.722
ATOM   1553  O   THR X  92      29.282   8.035 -67.602
ATOM   1554  CB  THR X  92      28.160   8.890 -64.531
ATOM   1555  OG1 THR X  92      28.422  10.103 -65.229
ATOM   1556  CG2 THR X  92      28.565   9.019 -63.071
ATOM   1564  N   MET X  93      27.247   7.279 -66.983
ATOM   1565  CA  MET X  93      26.636   7.371 -68.300
ATOM   1566  C   MET X  93      26.662   8.790 -68.854
ATOM   1567  O   MET X  93      26.909   9.004 -70.040
ATOM   1568  CB  MET X  93      25.200   6.894 -68.210
ATOM   1569  CG  MET X  93      25.015   5.403 -67.961
ATOM   1570  SD  MET X  93      25.513   4.386 -69.371
ATOM   1571  CE  MET X  93      26.979   3.669 -68.690
ATOM   1581  N   GLY X  94      26.451   9.776 -67.976
ATOM   1582  CA  GLY X  94      26.539  11.180 -68.344
ATOM   1583  C   GLY X  94      27.957  11.597 -68.696
ATOM   1584  O   GLY X  94      28.164  12.416 -69.597
ATOM   1588  N   GLN X  95      28.963  11.062 -67.995
ATOM   1589  CA  GLN X  95      30.347  11.292 -68.381
ATOM   1590  C   GLN X  95      30.684  10.660 -69.720
ATOM   1591  O   GLN X  95      31.343  11.284 -70.555
ATOM   1592  CB  GLN X  95      31.332  10.826 -67.313
ATOM   1593  CG  GLN X  95      31.332  11.697 -66.060
ATOM   1594  CD  GLN X  95      31.496  13.190 -66.326
ATOM   1595  OE1 GLN X  95      30.668  13.999 -65.913
ATOM   1596  NE2 GLN X  95      32.520  13.638 -67.039
ATOM   1605  N   LEU X  96      30.196   9.438 -69.952
ATOM   1606  CA  LEU X  96      30.348   8.791 -71.247
ATOM   1607  C   LEU X  96      29.653   9.561 -72.356
ATOM   1608  O   LEU X  96      30.173   9.640 -73.465
ATOM   1609  CB  LEU X  96      29.826   7.362 -71.238
ATOM   1610  CG  LEU X  96      30.445   6.344 -70.294
ATOM   1611  CD1 LEU X  96      29.860   4.983 -70.610
ATOM   1612  CD2 LEU X  96      31.960   6.300 -70.419
ATOM   1624  N   TYR X  97      28.491  10.159 -72.075
ATOM   1625  CA  TYR X  97      27.806  11.033 -73.018
ATOM   1626  C   TYR X  97      28.719  12.180 -73.434
ATOM   1627  O   TYR X  97      29.071  12.297 -74.611
ATOM   1628  CB  TYR X  97      26.531  11.561 -72.366
ATOM   1629  CG  TYR X  97      25.553  12.233 -73.314
ATOM   1630  CD1 TYR X  97      25.376  13.604 -73.279
ATOM   1631  CD2 TYR X  97      24.795  11.454 -74.161
ATOM   1632  CE1 TYR X  97      24.410  14.190 -74.071
ATOM   1633  CE2 TYR X  97      23.832  12.034 -74.952
ATOM   1634  CZ  TYR X  97      23.638  13.397 -74.892
ATOM   1635  OH  TYR X  97      22.646  13.968 -75.659
ATOM   1645  N   GLN X  98      29.169  12.967 -72.450
ATOM   1646  CA  GLN X  98      30.045  14.113 -72.679
ATOM   1647  C   GLN X  98      31.326  13.774 -73.432
ATOM   1648  O   GLN X  98      31.729  14.483 -74.353
ATOM   1649  CB  GLN X  98      30.437  14.735 -71.348
ATOM   1650  CG  GLN X  98      29.306  15.405 -70.589
ATOM   1651  CD  GLN X  98      29.684  15.663 -69.140
ATOM   1652  OE1 GLN X  98      30.324  16.652 -68.791
ATOM   1653  NE2 GLN X  98      29.301  14.756 -68.256
ATOM   1662  N   GLU X  99      31.961  12.670 -73.038
ATOM   1663  CA  GLU X  99      33.233  12.267 -73.611
ATOM   1664  C   GLU X  99      33.134  11.509 -74.928
ATOM   1665  O   GLU X  99      34.035  11.601 -75.761
ATOM   1666  CB  GLU X  99      33.986  11.434 -72.584
ATOM   1667  CG  GLU X  99      34.402  12.253 -71.362
ATOM   1668  CD  GLU X  99      34.444  11.491 -70.042
ATOM   1669  OE1 GLU X  99      34.075  12.077 -69.021
ATOM   1670  OE2 GLU X  99      34.850  10.328 -70.009
ATOM   1677  N   HIS X 100      32.056  10.750 -75.147
ATOM   1678  CA  HIS X 100      32.002   9.840 -76.279
ATOM   1679  C   HIS X 100      30.995  10.148 -77.374
ATOM   1680  O   HIS X 100      31.257   9.771 -78.521
ATOM   1681  CB  HIS X 100      31.790   8.401 -75.817
ATOM   1682  CG  HIS X 100      32.954   7.804 -75.043
ATOM   1683  ND1 HIS X 100      33.962   7.096 -75.527
ATOM   1684  CD2 HIS X 100      33.114   7.912 -73.682
ATOM   1685  CE1 HIS X 100      34.734   6.778 -74.523
ATOM   1686  NE2 HIS X 100      34.219   7.267 -73.421
ATOM   1695  N   HIS X 101      29.850  10.804 -77.124
ATOM   1696  CA  HIS X 101      28.870  10.973 -78.193
ATOM   1697  C   HIS X 101      29.383  11.930 -79.264
ATOM   1698  O   HIS X 101      29.634  13.116 -79.027
ATOM   1699  CB  HIS X 101      27.456  11.331 -77.687
ATOM   1700  CG  HIS X 101      27.146  12.793 -77.382
ATOM   1701  ND1 HIS X 101      27.790  13.636 -76.591
ATOM   1702  CD2 HIS X 101      26.101  13.470 -77.961
ATOM   1703  CE1 HIS X 101      27.195  14.794 -76.669
ATOM   1704  NE2 HIS X 101      26.180  14.687 -77.491
ATOM   1713  N   GLU X 102      29.622  11.378 -80.454
ATOM   1714  CA  GLU X 102      30.148  12.155 -81.566
ATOM   1715  C   GLU X 102      29.063  13.011 -82.213
ATOM   1716  O   GLU X 102      28.580  12.745 -83.317
ATOM   1717  CB  GLU X 102      30.820  11.217 -82.565
ATOM   1718  CG  GLU X 102      32.080  10.577 -81.992
ATOM   1719  CD  GLU X 102      32.636   9.444 -82.838
ATOM   1720  OE1 GLU X 102      33.225   9.709 -83.884
ATOM   1721  OE2 GLU X 102      32.488   8.287 -82.432
ATOM   1728  N   GLU X 103      28.693  14.059 -81.462
ATOM   1729  CA  GLU X 103      27.603  14.973 -81.785
ATOM   1730  C   GLU X 103      26.260  14.226 -81.831
ATOM   1731  O   GLU X 103      26.160  13.087 -81.368
ATOM   1732  CB  GLU X 103      27.967  15.761 -83.074
ATOM   1733  CG  GLU X 103      27.090  16.908 -83.590
ATOM   1734  CD  GLU X 103      26.768  17.984 -82.564
ATOM   1735  OE1 GLU X 103      27.519  18.948 -82.443
ATOM   1736  OE2 GLU X 103      25.750  17.830 -81.884
ATOM   1743  N   ASP X 104      25.161  14.874 -82.236
ATOM   1744  CA  ASP X 104      23.929  14.217 -82.664
ATOM   1745  C   ASP X 104      23.164  13.434 -81.597
ATOM   1746  O   ASP X 104      22.380  12.523 -81.871
ATOM   1747  CB  ASP X 104      24.194  13.369 -83.915
ATOM   1748  CG  ASP X 104      22.951  12.985 -84.704
ATOM   1749  OD1 ASP X 104      22.039  13.800 -84.826
ATOM   1750  OD2 ASP X 104      22.924  11.887 -85.255
ATOM   1755  N   PHE X 105      23.455  13.784 -80.342
ATOM   1756  CA  PHE X 105      22.617  13.509 -79.185
ATOM   1757  C   PHE X 105      22.395  12.092 -78.680
ATOM   1758  O   PHE X 105      22.078  11.947 -77.498
ATOM   1759  CB  PHE X 105      21.290  14.260 -79.283
ATOM   1760  CG  PHE X 105      21.452  15.758 -79.073
ATOM   1761  CD1 PHE X 105      21.531  16.605 -80.162
ATOM   1762  CD2 PHE X 105      21.540  16.267 -77.792
ATOM   1763  CE1 PHE X 105      21.708  17.958 -79.965
ATOM   1764  CE2 PHE X 105      21.717  17.623 -77.605
ATOM   1765  CZ  PHE X 105      21.802  18.468 -78.689
ATOM   1775  N   PHE X 106      22.522  11.025 -79.471
ATOM   1776  CA  PHE X 106      22.450   9.678 -78.916
ATOM   1777  C   PHE X 106      23.814   9.125 -78.547
ATOM   1778  O   PHE X 106      24.739   9.130 -79.365
ATOM   1779  CB  PHE X 106      21.774   8.701 -79.872
ATOM   1780  CG  PHE X 106      20.275   8.853 -80.092
ATOM   1781  CD1 PHE X 106      19.497   9.671 -79.291
ATOM   1782  CD2 PHE X 106      19.685   8.112 -81.096
ATOM   1783  CE1 PHE X 106      18.135   9.729 -79.494
ATOM   1784  CE2 PHE X 106      18.322   8.175 -81.291
ATOM   1785  CZ  PHE X 106      17.551   8.982 -80.491
ATOM   1795  N   LEU X 107      23.959   8.648 -77.308
ATOM   1796  CA  LEU X 107      25.160   7.928 -76.908
ATOM   1797  C   LEU X 107      24.951   6.454 -77.238
ATOM   1798  O   LEU X 107      23.818   5.972 -77.253
ATOM   1799  CB  LEU X 107      25.433   8.156 -75.417
ATOM   1800  CG  LEU X 107      26.755   7.772 -74.736
ATOM   1801  CD1 LEU X 107      26.772   6.343 -74.233
ATOM   1802  CD2 LEU X 107      27.955   8.087 -75.614
ATOM   1814  N   TYR X 108      26.025   5.708 -77.502
ATOM   1815  CA  TYR X 108      25.907   4.363 -78.041
ATOM   1816  C   TYR X 108      26.875   3.354 -77.441
ATOM   1817  O   TYR X 108      28.094   3.550 -77.443
ATOM   1818  CB  TYR X 108      25.989   4.388 -79.578
ATOM   1819  CG  TYR X 108      27.000   5.349 -80.198
ATOM   1820  CD1 TYR X 108      26.641   6.669 -80.400
ATOM   1821  CD2 TYR X 108      28.269   4.920 -80.531
ATOM   1822  CE1 TYR X 108      27.560   7.577 -80.878
ATOM   1823  CE2 TYR X 108      29.189   5.824 -81.025
ATOM   1824  CZ  TYR X 108      28.835   7.150 -81.166
ATOM   1825  OH  TYR X 108      29.773   8.077 -81.575
ATOM   1835  N   ILE X 109      26.310   2.269 -76.899
ATOM   1836  CA  ILE X 109      27.083   1.234 -76.226
ATOM   1837  C   ILE X 109      26.754  -0.132 -76.822
ATOM   1838  O   ILE X 109      25.586  -0.519 -76.930
ATOM   1839  CB  ILE X 109      26.808   1.229 -74.692
ATOM   1840  CG1 ILE X 109      27.210   2.543 -74.030
ATOM   1841  CG2 ILE X 109      27.533   0.069 -74.013
ATOM   1854  N   ALA X 110      27.778  -0.877 -77.230
ATOM   1855  CA  ALA X 110      27.584  -2.260 -77.621
ATOM   1856  C   ALA X 110      28.202  -3.176 -76.576
ATOM   1857  O   ALA X 110      29.382  -3.042 -76.247
ATOM   1858  CB  ALA X 110      28.236  -2.536 -78.962
ATOM   1864  N   TYR X 111      27.422  -4.088 -76.001
ATOM   1865  CA  TYR X 111      27.927  -4.955 -74.948
ATOM   1866  C   TYR X 111      28.452  -6.284 -75.473
ATOM   1867  O   TYR X 111      27.952  -6.826 -76.460
ATOM   1868  CB  TYR X 111      26.888  -5.161 -73.836
ATOM   1869  CG  TYR X 111      25.582  -5.834 -74.236
ATOM   1870  CD1 TYR X 111      25.473  -7.208 -74.187
ATOM   1871  CD2 TYR X 111      24.507  -5.074 -74.645
ATOM   1872  CE1 TYR X 111      24.306  -7.826 -74.570
ATOM   1873  CE2 TYR X 111      23.335  -5.687 -75.032
ATOM   1874  CZ  TYR X 111      23.252  -7.059 -75.002
ATOM   1875  OH  TYR X 111      22.105  -7.684 -75.436
ATOM   1885  N   SER X 112      29.449  -6.834 -74.792
ATOM   1886  CA  SER X 112      30.099  -8.062 -75.200
ATOM   1887  C   SER X 112      30.193  -8.999 -74.007
ATOM   1888  O   SER X 112      30.214  -8.573 -72.850
ATOM   1889  CB  SER X 112      31.500  -7.733 -75.698
ATOM   1890  OG  SER X 112      32.242  -8.864 -76.143
ATOM   1896  N   ASP X 113      30.220 -10.300 -74.298
ATOM   1897  CA  ASP X 113      30.545 -11.310 -73.297
ATOM   1898  C   ASP X 113      32.054 -11.494 -73.203
ATOM   1899  O   ASP X 113      32.568 -12.034 -72.226
ATOM   1900  CB  ASP X 113      29.886 -12.639 -73.663
ATOM   1901  CG  ASP X 113      30.100 -13.766 -72.654
ATOM   1902  OD1 ASP X 113      30.721 -14.759 -73.024
ATOM   1903  OD2 ASP X 113      29.624 -13.668 -71.525
ATOM   1908  N   GLU X 114      32.781 -11.050 -74.232
ATOM   1909  CA  GLU X 114      34.223 -11.192 -74.285
ATOM   1910  C   GLU X 114      34.888  -9.836 -74.110
ATOM   1911  O   GLU X 114      34.265  -8.793 -74.317
ATOM   1912  CB  GLU X 114      34.642 -11.785 -75.632
ATOM   1913  CG  GLU X 114      34.087 -13.176 -75.936
ATOM   1914  CD  GLU X 114      34.456 -14.238 -74.909
ATOM   1915  OE1 GLU X 114      35.635 -14.578 -74.792
ATOM   1916  OE2 GLU X 114      33.561 -14.712 -74.211
ATOM   1923  N   SER X 115      36.165  -9.840 -73.731
ATOM   1924  CA  SER X 115      36.976  -8.633 -73.671
ATOM   1925  C   SER X 115      37.239  -8.025 -75.046
ATOM   1926  O   SER X 115      37.529  -6.836 -75.186
ATOM   1927  CB  SER X 115      38.282  -8.982 -72.973
ATOM   1928  OG  SER X 115      38.736 -10.268 -73.389
ATOM   1934  N   VAL X 116      37.170  -8.873 -76.074
ATOM   1935  CA  VAL X 116      37.176  -8.438 -77.464
ATOM   1936  C   VAL X 116      35.746  -8.037 -77.836
ATOM   1937  O   VAL X 116      34.776  -8.468 -77.201
ATOM   1938  CB  VAL X 116      37.701  -9.592 -78.360
ATOM   1939  CG1 VAL X 116      37.859  -9.178 -79.817
ATOM   1940  CG2 VAL X 116      39.038 -10.121 -77.857
ATOM   1950  N   TYR X 117      35.587  -7.187 -78.856
ATOM   1951  CA  TYR X 117      34.288  -6.727 -79.329
ATOM   1952  C   TYR X 117      33.455  -7.871 -79.909
ATOM   1953  O   TYR X 117      33.456  -8.152 -81.109
ATOM   1954  CB  TYR X 117      34.529  -5.599 -80.347
ATOM   1955  CG  TYR X 117      33.293  -4.863 -80.857
ATOM   1956  CD1 TYR X 117      32.439  -4.232 -79.975
ATOM   1957  CD2 TYR X 117      33.043  -4.812 -82.215
ATOM   1958  CE1 TYR X 117      31.328  -3.566 -80.448
ATOM   1959  CE2 TYR X 117      31.933  -4.144 -82.692
ATOM   1960  CZ  TYR X 117      31.071  -3.541 -81.802
ATOM   1961  OH  TYR X 117      29.922  -2.930 -82.270
ATOM   1971  N   GLY X 118      32.773  -8.583 -79.008
ATOM   1972  CA  GLY X 118      31.881  -9.670 -79.366
ATOM   1973  C   GLY X 118      32.630 -10.951 -79.679
ATOM   1974  O   GLY X 118      32.614 -11.913 -78.911
ATOM   1978  N   LEU X 119      33.291 -10.923 -80.834
ATOM   1979  CA  LEU X 119      34.082 -12.027 -81.361
ATOM   1980  C   LEU X 119      34.975 -12.747 -80.350
ATOM   1981  O   LEU X 119      34.960 -13.977 -80.334
ATOM   1982  CB  LEU X 119      34.941 -11.501 -82.513
ATOM   1983  CG  LEU X 119      34.267 -10.834 -83.710
ATOM   1984  CD1 LEU X 119      35.294 -10.089 -84.543
ATOM   1985  CD2 LEU X 119      33.504 -11.842 -84.552
ATOM   1986  OXT LEU X 119      35.701 -12.080 -79.610
