# Supplementary material for: Prediction of GABARAP interaction with the GABA type A receptor
Source: Proteins. 2018 Nov 4;86(12):1251–64. doi: 10.1002/prot.25589 (PMC6492159; doi:10.1002/prot.25589)
Supplement: Supplementary file 1 — Appendix S1: Supporting Information. [file PROT-86-1251-s001.tar › protein25589/m15054a.pdb]

ATOM     21  N   MET Y   3      30.457   0.095 -85.980
ATOM     22  CA  MET Y   3      30.113  -0.756 -84.861
ATOM     23  C   MET Y   3      28.727  -1.277 -85.200
ATOM     24  O   MET Y   3      28.038  -0.632 -85.998
ATOM     25  CB  MET Y   3      30.045   0.037 -83.569
ATOM     26  CG  MET Y   3      31.381   0.419 -82.957
ATOM     27  SD  MET Y   3      31.147   1.348 -81.422
ATOM     28  CE  MET Y   3      30.631   0.032 -80.356
ATOM     38  N   LYS Y   4      28.325  -2.409 -84.632
ATOM     39  CA  LYS Y   4      27.040  -3.007 -84.956
ATOM     40  C   LYS Y   4      25.906  -2.450 -84.108
ATOM     41  O   LYS Y   4      25.839  -2.654 -82.893
ATOM     42  CB  LYS Y   4      27.101  -4.534 -84.859
ATOM     43  CG  LYS Y   4      27.716  -5.244 -86.070
ATOM     44  CD  LYS Y   4      29.200  -4.949 -86.279
ATOM     45  CE  LYS Y   4      29.748  -5.622 -87.531
ATOM     46  NZ  LYS Y   4      29.769  -7.065 -87.396
ATOM     60  N   PHE Y   5      25.035  -1.683 -84.767
ATOM     61  CA  PHE Y   5      23.852  -1.094 -84.159
ATOM     62  C   PHE Y   5      22.710  -1.129 -85.161
ATOM     63  O   PHE Y   5      22.947  -1.027 -86.365
ATOM     64  CB  PHE Y   5      24.086   0.366 -83.769
ATOM     65  CG  PHE Y   5      25.009   0.561 -82.577
ATOM     66  CD1 PHE Y   5      26.329   0.914 -82.778
ATOM     67  CD2 PHE Y   5      24.533   0.349 -81.299
ATOM     68  CE1 PHE Y   5      27.175   1.017 -81.696
ATOM     69  CE2 PHE Y   5      25.389   0.451 -80.225
ATOM     70  CZ  PHE Y   5      26.712   0.774 -80.424
ATOM     80  N   VAL Y   6      21.467  -1.285 -84.692
ATOM     81  CA  VAL Y   6      20.321  -1.291 -85.592
ATOM     82  C   VAL Y   6      19.437  -0.052 -85.497
ATOM     83  O   VAL Y   6      19.427   0.735 -86.443
ATOM     84  CB  VAL Y   6      19.500  -2.610 -85.557
ATOM     85  CG1 VAL Y   6      20.283  -3.711 -86.254
ATOM     86  CG2 VAL Y   6      19.141  -3.076 -84.155
ATOM     96  N   TYR Y   7      18.729   0.193 -84.383
ATOM     97  CA  TYR Y   7      17.835   1.341 -84.198
ATOM     98  C   TYR Y   7      18.470   2.669 -84.592
ATOM     99  O   TYR Y   7      17.976   3.358 -85.480
ATOM    100  CB  TYR Y   7      17.395   1.362 -82.729
ATOM    101  CG  TYR Y   7      16.486   2.478 -82.220
ATOM    102  CD1 TYR Y   7      15.124   2.263 -82.125
ATOM    103  CD2 TYR Y   7      17.030   3.664 -81.762
ATOM    104  CE1 TYR Y   7      14.313   3.217 -81.544
ATOM    105  CE2 TYR Y   7      16.222   4.626 -81.196
ATOM    106  CZ  TYR Y   7      14.870   4.390 -81.081
ATOM    107  OH  TYR Y   7      14.063   5.346 -80.497
ATOM    117  N   LYS Y   8      19.615   3.006 -83.995
ATOM    118  CA  LYS Y   8      20.316   4.246 -84.304
ATOM    119  C   LYS Y   8      21.058   4.265 -85.643
ATOM    120  O   LYS Y   8      21.877   5.151 -85.901
ATOM    121  CB  LYS Y   8      21.274   4.605 -83.173
ATOM    122  CG  LYS Y   8      22.336   3.552 -82.897
ATOM    123  CD  LYS Y   8      23.621   4.178 -82.384
ATOM    124  CE  LYS Y   8      24.578   4.567 -83.512
ATOM    125  NZ  LYS Y   8      24.095   5.671 -84.322
ATOM    139  N   GLU Y   9      20.850   3.241 -86.472
ATOM    140  CA  GLU Y   9      21.282   3.252 -87.858
ATOM    141  C   GLU Y   9      20.036   3.395 -88.729
ATOM    142  O   GLU Y   9      20.099   3.981 -89.808
ATOM    143  CB  GLU Y   9      22.032   1.945 -88.137
ATOM    144  CG  GLU Y   9      22.829   1.809 -89.443
ATOM    145  CD  GLU Y   9      22.036   1.597 -90.731
ATOM    146  OE1 GLU Y   9      21.094   0.801 -90.737
ATOM    147  OE2 GLU Y   9      22.380   2.217 -91.736
ATOM    154  N   GLU Y  10      18.902   2.832 -88.296
ATOM    155  CA  GLU Y  10      17.637   2.951 -89.007
ATOM    156  C   GLU Y  10      17.019   4.333 -88.845
ATOM    157  O   GLU Y  10      16.372   4.852 -89.755
ATOM    158  CB  GLU Y  10      16.663   1.897 -88.497
ATOM    159  CG  GLU Y  10      17.122   0.473 -88.784
ATOM    160  CD  GLU Y  10      16.275  -0.584 -88.094
ATOM    161  OE1 GLU Y  10      16.550  -0.902 -86.936
ATOM    162  OE2 GLU Y  10      15.342  -1.091 -88.715
ATOM    169  N   HIS Y  11      17.194   4.930 -87.664
ATOM    170  CA  HIS Y  11      16.761   6.292 -87.402
ATOM    171  C   HIS Y  11      17.716   7.282 -88.055
ATOM    172  O   HIS Y  11      18.918   7.235 -87.784
ATOM    173  CB  HIS Y  11      16.684   6.566 -85.899
ATOM    174  CG  HIS Y  11      15.431   6.020 -85.230
ATOM    175  ND1 HIS Y  11      14.551   6.720 -84.531
ATOM    176  CD2 HIS Y  11      15.010   4.711 -85.268
ATOM    177  CE1 HIS Y  11      13.606   5.904 -84.154
ATOM    178  NE2 HIS Y  11      13.889   4.702 -84.595
ATOM    187  N   PRO Y  12      17.245   8.167 -88.946
ATOM    188  CA  PRO Y  12      18.055   9.211 -89.564
ATOM    189  C   PRO Y  12      18.575  10.228 -88.557
ATOM    190  O   PRO Y  12      18.002  10.409 -87.477
ATOM    191  CB  PRO Y  12      17.082   9.865 -90.525
ATOM    192  CG  PRO Y  12      16.156   8.741 -90.906
ATOM    193  CD  PRO Y  12      15.915   8.117 -89.546
ATOM    201  N   PHE Y  13      19.638  10.933 -88.969
ATOM    202  CA  PHE Y  13      20.289  11.995 -88.203
ATOM    203  C   PHE Y  13      19.281  12.931 -87.544
ATOM    204  O   PHE Y  13      19.311  13.141 -86.334
ATOM    205  CB  PHE Y  13      21.199  12.780 -89.158
ATOM    206  CG  PHE Y  13      22.213  13.719 -88.513
ATOM    207  CD1 PHE Y  13      21.852  14.997 -88.121
ATOM    208  CD2 PHE Y  13      23.518  13.292 -88.346
ATOM    209  CE1 PHE Y  13      22.792  15.836 -87.559
ATOM    210  CE2 PHE Y  13      24.453  14.141 -87.789
ATOM    211  CZ  PHE Y  13      24.091  15.412 -87.393
ATOM    221  N   GLU Y  14      18.329  13.426 -88.342
ATOM    222  CA  GLU Y  14      17.264  14.300 -87.866
ATOM    223  C   GLU Y  14      16.471  13.716 -86.702
ATOM    224  O   GLU Y  14      16.189  14.418 -85.731
ATOM    225  CB  GLU Y  14      16.311  14.619 -89.009
ATOM    226  CG  GLU Y  14      16.969  15.380 -90.153
ATOM    227  CD  GLU Y  14      16.039  15.605 -91.335
ATOM    228  OE1 GLU Y  14      15.936  14.712 -92.175
ATOM    229  OE2 GLU Y  14      15.425  16.667 -91.413
ATOM    236  N   LYS Y  15      16.159  12.416 -86.764
ATOM    237  CA  LYS Y  15      15.397  11.753 -85.717
ATOM    238  C   LYS Y  15      16.237  11.597 -84.461
ATOM    239  O   LYS Y  15      15.773  11.924 -83.368
ATOM    240  CB  LYS Y  15      14.909  10.382 -86.175
ATOM    241  CG  LYS Y  15      13.867  10.418 -87.285
ATOM    242  CD  LYS Y  15      12.563  11.027 -86.795
ATOM    243  CE  LYS Y  15      11.552  11.046 -87.928
ATOM    244  NZ  LYS Y  15      10.298  11.611 -87.471
ATOM    258  N   ARG Y  16      17.489  11.150 -84.618
ATOM    259  CA  ARG Y  16      18.396  10.958 -83.491
ATOM    260  C   ARG Y  16      18.629  12.258 -82.731
ATOM    261  O   ARG Y  16      18.476  12.325 -81.508
ATOM    262  CB  ARG Y  16      19.738  10.406 -83.955
ATOM    263  CG  ARG Y  16      19.669   9.090 -84.715
ATOM    264  CD  ARG Y  16      21.068   8.562 -84.998
ATOM    265  NE  ARG Y  16      21.698   8.017 -83.803
ATOM    266  CZ  ARG Y  16      22.910   8.380 -83.383
ATOM    267  NH1 ARG Y  16      23.590   9.368 -83.943
ATOM    268  NH2 ARG Y  16      23.484   7.661 -82.426
ATOM    282  N   ARG Y  17      18.937  13.306 -83.501
ATOM    283  CA  ARG Y  17      19.072  14.661 -82.996
ATOM    284  C   ARG Y  17      17.813  15.142 -82.292
ATOM    285  O   ARG Y  17      17.895  15.553 -81.136
ATOM    286  CB  ARG Y  17      19.414  15.593 -84.151
ATOM    287  CG  ARG Y  17      19.811  17.000 -83.747
ATOM    288  CD  ARG Y  17      20.247  17.756 -84.984
ATOM    289  NE  ARG Y  17      20.677  19.100 -84.640
ATOM    290  CZ  ARG Y  17      21.414  19.853 -85.457
ATOM    291  NH1 ARG Y  17      21.816  19.408 -86.646
ATOM    292  NH2 ARG Y  17      21.746  21.073 -85.062
ATOM    306  N   SER Y  18      16.642  15.060 -82.937
ATOM    307  CA  SER Y  18      15.404  15.560 -82.351
ATOM    308  C   SER Y  18      15.020  14.843 -81.065
ATOM    309  O   SER Y  18      14.744  15.498 -80.059
ATOM    310  CB  SER Y  18      14.251  15.482 -83.341
ATOM    311  OG  SER Y  18      14.513  16.248 -84.509
ATOM    317  N   GLU Y  19      15.053  13.504 -81.072
ATOM    318  CA  GLU Y  19      14.742  12.706 -79.893
ATOM    319  C   GLU Y  19      15.700  13.020 -78.753
ATOM    320  O   GLU Y  19      15.267  13.390 -77.660
ATOM    321  CB  GLU Y  19      14.834  11.219 -80.203
ATOM    322  CG  GLU Y  19      13.791  10.657 -81.162
ATOM    323  CD  GLU Y  19      14.141   9.260 -81.658
ATOM    324  OE1 GLU Y  19      14.334   9.087 -82.862
ATOM    325  OE2 GLU Y  19      14.233   8.331 -80.848
ATOM    332  N   GLY Y  20      17.008  12.936 -79.027
ATOM    333  CA  GLY Y  20      18.030  13.168 -78.020
ATOM    334  C   GLY Y  20      17.970  14.570 -77.439
ATOM    335  O   GLY Y  20      18.038  14.742 -76.222
ATOM    339  N   GLU Y  21      17.800  15.578 -78.300
ATOM    340  CA  GLU Y  21      17.685  16.963 -77.869
ATOM    341  C   GLU Y  21      16.449  17.160 -77.002
ATOM    342  O   GLU Y  21      16.554  17.742 -75.923
ATOM    343  CB  GLU Y  21      17.620  17.889 -79.074
ATOM    344  CG  GLU Y  21      17.931  19.341 -78.750
ATOM    345  CD  GLU Y  21      17.704  20.280 -79.922
ATOM    346  OE1 GLU Y  21      16.671  20.955 -79.939
ATOM    347  OE2 GLU Y  21      18.554  20.340 -80.811
ATOM    354  N   LYS Y  22      15.289  16.642 -77.432
ATOM    355  CA  LYS Y  22      14.045  16.740 -76.675
ATOM    356  C   LYS Y  22      14.194  16.133 -75.283
ATOM    357  O   LYS Y  22      13.740  16.701 -74.284
ATOM    358  CB  LYS Y  22      12.922  16.066 -77.479
ATOM    359  CG  LYS Y  22      11.508  16.161 -76.917
ATOM    360  CD  LYS Y  22      11.141  14.929 -76.094
ATOM    361  CE  LYS Y  22       9.983  15.225 -75.156
ATOM    362  NZ  LYS Y  22      10.349  16.277 -74.225
ATOM    376  N   ILE Y  23      14.858  14.975 -75.228
ATOM    377  CA  ILE Y  23      15.219  14.335 -73.973
ATOM    378  C   ILE Y  23      16.103  15.240 -73.119
ATOM    379  O   ILE Y  23      15.754  15.505 -71.969
ATOM    380  CB  ILE Y  23      15.870  12.965 -74.285
ATOM    381  CG1 ILE Y  23      14.812  11.978 -74.766
ATOM    382  CG2 ILE Y  23      16.646  12.410 -73.103
ATOM    395  N   ARG Y  24      17.204  15.768 -73.664
ATOM    396  CA  ARG Y  24      18.118  16.615 -72.907
ATOM    397  C   ARG Y  24      17.478  17.893 -72.376
ATOM    398  O   ARG Y  24      17.725  18.311 -71.243
ATOM    399  CB  ARG Y  24      19.357  16.971 -73.732
ATOM    400  CG  ARG Y  24      20.250  15.796 -74.144
ATOM    401  CD  ARG Y  24      20.752  14.929 -72.989
ATOM    402  NE  ARG Y  24      21.540  15.681 -72.022
ATOM    403  CZ  ARG Y  24      21.090  15.947 -70.793
ATOM    404  NH1 ARG Y  24      19.976  15.386 -70.330
ATOM    405  NH2 ARG Y  24      21.788  16.770 -70.029
ATOM    419  N   LYS Y  25      16.614  18.507 -73.189
ATOM    420  CA  LYS Y  25      15.878  19.699 -72.789
ATOM    421  C   LYS Y  25      14.828  19.410 -71.727
ATOM    422  O   LYS Y  25      14.604  20.234 -70.839
ATOM    423  CB  LYS Y  25      15.216  20.362 -73.995
ATOM    424  CG  LYS Y  25      16.220  20.898 -75.011
ATOM    425  CD  LYS Y  25      15.570  21.549 -76.229
ATOM    426  CE  LYS Y  25      14.691  20.579 -77.010
ATOM    427  NZ  LYS Y  25      14.330  21.137 -78.299
ATOM    441  N   LYS Y  26      14.165  18.250 -71.799
ATOM    442  CA  LYS Y  26      13.172  17.880 -70.799
ATOM    443  C   LYS Y  26      13.821  17.433 -69.492
ATOM    444  O   LYS Y  26      13.360  17.791 -68.408
ATOM    445  CB  LYS Y  26      12.274  16.774 -71.344
ATOM    446  CG  LYS Y  26      11.034  16.501 -70.504
ATOM    447  CD  LYS Y  26      10.340  15.257 -71.024
ATOM    448  CE  LYS Y  26       9.196  14.861 -70.110
ATOM    449  NZ  LYS Y  26       8.850  13.471 -70.341
ATOM    463  N   TYR Y  27      14.899  16.647 -69.562
ATOM    464  CA  TYR Y  27      15.543  16.123 -68.369
ATOM    465  C   TYR Y  27      17.000  16.584 -68.342
ATOM    466  O   TYR Y  27      17.872  15.869 -68.849
ATOM    467  CB  TYR Y  27      15.535  14.588 -68.328
ATOM    468  CG  TYR Y  27      14.276  13.867 -68.780
ATOM    469  CD1 TYR Y  27      13.223  13.673 -67.909
ATOM    470  CD2 TYR Y  27      14.225  13.367 -70.065
ATOM    471  CE1 TYR Y  27      12.116  12.962 -68.325
ATOM    472  CE2 TYR Y  27      13.122  12.662 -70.487
ATOM    473  CZ  TYR Y  27      12.076  12.468 -69.613
ATOM    474  OH  TYR Y  27      10.959  11.776 -70.044
ATOM    484  N   PRO Y  28      17.364  17.720 -67.723
ATOM    485  CA  PRO Y  28      18.737  18.233 -67.665
ATOM    486  C   PRO Y  28      19.798  17.242 -67.187
ATOM    487  O   PRO Y  28      20.974  17.364 -67.533
ATOM    488  CB  PRO Y  28      18.608  19.408 -66.720
ATOM    489  CG  PRO Y  28      17.232  19.931 -67.039
ATOM    490  CD  PRO Y  28      16.442  18.636 -67.060
ATOM    498  N   ASP Y  29      19.397  16.234 -66.407
ATOM    499  CA  ASP Y  29      20.298  15.173 -65.987
ATOM    500  C   ASP Y  29      20.256  13.921 -66.859
ATOM    501  O   ASP Y  29      21.219  13.156 -66.830
ATOM    502  CB  ASP Y  29      20.012  14.794 -64.528
ATOM    503  CG  ASP Y  29      20.900  13.680 -63.976
ATOM    504  OD1 ASP Y  29      22.039  13.944 -63.597
ATOM    505  OD2 ASP Y  29      20.452  12.535 -63.926
ATOM    510  N   ARG Y  30      19.203  13.626 -67.625
ATOM    511  CA  ARG Y  30      19.090  12.300 -68.217
ATOM    512  C   ARG Y  30      19.437  12.238 -69.696
ATOM    513  O   ARG Y  30      18.902  12.970 -70.536
ATOM    514  CB  ARG Y  30      17.731  11.665 -67.942
ATOM    515  CG  ARG Y  30      17.447  11.513 -66.452
ATOM    516  CD  ARG Y  30      16.214  10.665 -66.186
ATOM    517  NE  ARG Y  30      16.466   9.255 -66.438
ATOM    518  CZ  ARG Y  30      15.830   8.284 -65.779
ATOM    519  NH1 ARG Y  30      14.916   8.539 -64.846
ATOM    520  NH2 ARG Y  30      16.098   7.021 -66.072
ATOM    534  N   VAL Y  31      20.362  11.330 -69.995
ATOM    535  CA  VAL Y  31      20.944  11.208 -71.321
ATOM    536  C   VAL Y  31      20.467   9.952 -72.055
ATOM    537  O   VAL Y  31      20.253   8.913 -71.420
ATOM    538  CB  VAL Y  31      22.496  11.294 -71.255
ATOM    539  CG1 VAL Y  31      22.932  12.659 -70.749
ATOM    540  CG2 VAL Y  31      23.132  10.233 -70.371
ATOM    550  N   PRO Y  32      20.226   9.998 -73.375
ATOM    551  CA  PRO Y  32      19.850   8.831 -74.170
ATOM    552  C   PRO Y  32      20.999   7.929 -74.617
ATOM    553  O   PRO Y  32      21.955   8.354 -75.278
ATOM    554  CB  PRO Y  32      19.106   9.448 -75.335
ATOM    555  CG  PRO Y  32      19.820  10.757 -75.556
ATOM    556  CD  PRO Y  32      20.039  11.234 -74.133
ATOM    564  N   VAL Y  33      20.904   6.653 -74.241
ATOM    565  CA  VAL Y  33      21.898   5.658 -74.619
ATOM    566  C   VAL Y  33      21.210   4.571 -75.431
ATOM    567  O   VAL Y  33      20.119   4.106 -75.096
ATOM    568  CB  VAL Y  33      22.618   5.078 -73.376
ATOM    569  CG1 VAL Y  33      23.561   3.932 -73.721
ATOM    570  CG2 VAL Y  33      23.468   6.156 -72.728
ATOM    580  N   ILE Y  34      21.848   4.191 -76.536
ATOM    581  CA  ILE Y  34      21.360   3.137 -77.402
ATOM    582  C   ILE Y  34      22.355   1.996 -77.251
ATOM    583  O   ILE Y  34      23.561   2.163 -77.465
ATOM    584  CB  ILE Y  34      21.285   3.607 -78.872
ATOM    585  CG1 ILE Y  34      20.579   4.948 -79.054
ATOM    586  CG2 ILE Y  34      20.583   2.549 -79.705
ATOM    599  N   VAL Y  35      21.854   0.834 -76.842
ATOM    600  CA  VAL Y  35      22.706  -0.318 -76.587
ATOM    601  C   VAL Y  35      22.476  -1.380 -77.660
ATOM    602  O   VAL Y  35      21.402  -1.408 -78.265
ATOM    603  CB  VAL Y  35      22.438  -0.858 -75.157
ATOM    604  CG1 VAL Y  35      23.424  -1.939 -74.767
ATOM    605  CG2 VAL Y  35      22.559   0.237 -74.111
ATOM    615  N   GLU Y  36      23.466  -2.218 -77.984
ATOM    616  CA  GLU Y  36      23.284  -3.364 -78.877
ATOM    617  C   GLU Y  36      24.216  -4.462 -78.388
ATOM    618  O   GLU Y  36      25.136  -4.189 -77.616
ATOM    619  CB  GLU Y  36      23.679  -2.998 -80.312
ATOM    620  CG  GLU Y  36      22.830  -3.566 -81.460
ATOM    621  CD  GLU Y  36      23.126  -4.979 -81.951
ATOM    622  OE1 GLU Y  36      22.717  -5.929 -81.280
ATOM    623  OE2 GLU Y  36      23.711  -5.118 -83.023
ATOM    630  N   LYS Y  37      24.003  -5.718 -78.775
ATOM    631  CA  LYS Y  37      24.994  -6.752 -78.530
ATOM    632  C   LYS Y  37      26.088  -6.651 -79.588
ATOM    633  O   LYS Y  37      25.842  -6.280 -80.739
ATOM    634  CB  LYS Y  37      24.354  -8.134 -78.558
ATOM    635  CG  LYS Y  37      25.292  -9.165 -77.946
ATOM    636  CD  LYS Y  37      24.762 -10.585 -77.906
ATOM    637  CE  LYS Y  37      24.594 -11.209 -79.280
ATOM    638  NZ  LYS Y  37      24.652 -12.651 -79.148
ATOM    652  N   ALA Y  38      27.318  -6.944 -79.175
ATOM    653  CA  ALA Y  38      28.456  -6.996 -80.072
ATOM    654  C   ALA Y  38      28.436  -8.270 -80.921
ATOM    655  O   ALA Y  38      28.034  -9.327 -80.421
ATOM    656  CB  ALA Y  38      29.715  -6.995 -79.224
ATOM    662  N   PRO Y  39      28.853  -8.243 -82.199
ATOM    663  CA  PRO Y  39      28.808  -9.380 -83.114
ATOM    664  C   PRO Y  39      29.482 -10.647 -82.605
ATOM    665  O   PRO Y  39      30.663 -10.663 -82.260
ATOM    666  CB  PRO Y  39      29.478  -8.845 -84.367
ATOM    667  CG  PRO Y  39      30.399  -7.768 -83.851
ATOM    668  CD  PRO Y  39      29.484  -7.099 -82.845
ATOM    676  N   LYS Y  40      28.668 -11.705 -82.545
ATOM    677  CA  LYS Y  40      29.056 -13.025 -82.056
ATOM    678  C   LYS Y  40      29.366 -13.106 -80.562
ATOM    679  O   LYS Y  40      29.999 -14.062 -80.107
ATOM    680  CB  LYS Y  40      30.195 -13.668 -82.877
ATOM    681  CG  LYS Y  40      29.866 -14.218 -84.264
ATOM    682  CD  LYS Y  40      29.560 -13.138 -85.297
ATOM    683  CE  LYS Y  40      29.460 -13.723 -86.699
ATOM    684  NZ  LYS Y  40      30.748 -14.222 -87.144
ATOM    698  N   ALA Y  41      28.916 -12.135 -79.754
ATOM    699  CA  ALA Y  41      29.049 -12.243 -78.306
ATOM    700  C   ALA Y  41      28.182 -13.370 -77.766
ATOM    701  O   ALA Y  41      27.008 -13.511 -78.117
ATOM    702  CB  ALA Y  41      28.616 -10.956 -77.625
ATOM    708  N   ARG Y  42      28.781 -14.191 -76.905
ATOM    709  CA  ARG Y  42      28.151 -15.404 -76.401
ATOM    710  C   ARG Y  42      27.125 -15.114 -75.303
ATOM    711  O   ARG Y  42      27.315 -15.457 -74.136
ATOM    712  CB  ARG Y  42      29.251 -16.342 -75.896
ATOM    713  CG  ARG Y  42      30.332 -16.655 -76.920
ATOM    714  CD  ARG Y  42      31.491 -17.350 -76.234
ATOM    715  NE  ARG Y  42      32.601 -17.532 -77.154
ATOM    716  CZ  ARG Y  42      33.867 -17.634 -76.745
ATOM    717  NH1 ARG Y  42      34.195 -17.545 -75.459
ATOM    718  NH2 ARG Y  42      34.817 -17.793 -77.654
ATOM    732  N   ILE Y  43      26.036 -14.434 -75.679
ATOM    733  CA  ILE Y  43      24.942 -14.024 -74.797
ATOM    734  C   ILE Y  43      23.711 -13.682 -75.633
ATOM    735  O   ILE Y  43      23.751 -13.734 -76.867
ATOM    736  CB  ILE Y  43      25.280 -12.812 -73.877
ATOM    737  CG1 ILE Y  43      26.158 -11.760 -74.552
ATOM    738  CG2 ILE Y  43      25.766 -13.289 -72.515
ATOM    751  N   GLY Y  44      22.595 -13.335 -74.986
ATOM    752  CA  GLY Y  44      21.382 -12.952 -75.690
ATOM    753  C   GLY Y  44      21.417 -11.493 -76.122
ATOM    754  O   GLY Y  44      21.919 -10.626 -75.402
ATOM    758  N   ASP Y  45      20.890 -11.218 -77.317
ATOM    759  CA  ASP Y  45      20.772  -9.852 -77.816
ATOM    760  C   ASP Y  45      19.542  -9.170 -77.239
ATOM    761  O   ASP Y  45      18.459  -9.755 -77.199
ATOM    762  CB  ASP Y  45      20.708  -9.802 -79.348
ATOM    763  CG  ASP Y  45      19.456 -10.416 -79.965
ATOM    764  OD1 ASP Y  45      19.272 -11.626 -79.825
ATOM    765  OD2 ASP Y  45      18.687  -9.691 -80.595
ATOM    770  N   LEU Y  46      19.718  -7.935 -76.772
ATOM    771  CA  LEU Y  46      18.628  -7.149 -76.225
ATOM    772  C   LEU Y  46      17.491  -6.797 -77.163
ATOM    773  O   LEU Y  46      17.666  -6.399 -78.314
ATOM    774  CB  LEU Y  46      19.146  -5.872 -75.579
ATOM    775  CG  LEU Y  46      19.393  -5.921 -74.083
ATOM    776  CD1 LEU Y  46      20.103  -4.664 -73.620
ATOM    777  CD2 LEU Y  46      18.077  -6.110 -73.345
ATOM    789  N   ASP Y  47      16.298  -6.944 -76.585
ATOM    790  CA  ASP Y  47      15.052  -6.547 -77.226
ATOM    791  C   ASP Y  47      14.896  -5.031 -77.312
ATOM    792  O   ASP Y  47      14.142  -4.522 -78.138
ATOM    793  CB  ASP Y  47      13.847  -7.113 -76.455
ATOM    794  CG  ASP Y  47      13.594  -6.457 -75.100
ATOM    795  OD1 ASP Y  47      12.589  -5.771 -74.936
ATOM    796  OD2 ASP Y  47      14.428  -6.614 -74.202
ATOM    801  N   LYS Y  48      15.589  -4.296 -76.440
ATOM    802  CA  LYS Y  48      15.361  -2.874 -76.302
ATOM    803  C   LYS Y  48      16.677  -2.161 -76.553
ATOM    804  O   LYS Y  48      17.688  -2.406 -75.896
ATOM    805  CB  LYS Y  48      14.860  -2.610 -74.897
ATOM    806  CG  LYS Y  48      14.065  -1.332 -74.733
ATOM    807  CD  LYS Y  48      13.647  -1.302 -73.280
ATOM    808  CE  LYS Y  48      12.678  -0.193 -72.948
ATOM    809  NZ  LYS Y  48      11.355  -0.473 -73.480
ATOM    823  N   LYS Y  49      16.646  -1.317 -77.580
ATOM    824  CA  LYS Y  49      17.795  -0.520 -77.971
ATOM    825  C   LYS Y  49      17.894   0.788 -77.192
ATOM    826  O   LYS Y  49      18.937   1.127 -76.635
ATOM    827  CB  LYS Y  49      17.685  -0.226 -79.461
ATOM    828  CG  LYS Y  49      17.860  -1.430 -80.392
ATOM    829  CD  LYS Y  49      19.328  -1.778 -80.591
ATOM    830  CE  LYS Y  49      20.053  -0.658 -81.327
ATOM    831  NZ  LYS Y  49      21.420  -0.585 -80.874
ATOM    845  N   LYS Y  50      16.775   1.520 -77.168
ATOM    846  CA  LYS Y  50      16.673   2.832 -76.546
ATOM    847  C   LYS Y  50      16.577   2.741 -75.027
ATOM    848  O   LYS Y  50      15.703   2.056 -74.491
ATOM    849  CB  LYS Y  50      15.444   3.534 -77.146
ATOM    850  CG  LYS Y  50      14.885   4.781 -76.455
ATOM    851  CD  LYS Y  50      15.713   6.058 -76.567
ATOM    852  CE  LYS Y  50      15.662   6.712 -77.945
ATOM    853  NZ  LYS Y  50      14.299   6.924 -78.406
ATOM    867  N   TYR Y  51      17.488   3.429 -74.336
ATOM    868  CA  TYR Y  51      17.469   3.539 -72.886
ATOM    869  C   TYR Y  51      17.691   4.975 -72.434
ATOM    870  O   TYR Y  51      18.374   5.757 -73.102
ATOM    871  CB  TYR Y  51      18.550   2.653 -72.269
ATOM    872  CG  TYR Y  51      18.247   1.164 -72.347
ATOM    873  CD1 TYR Y  51      19.107   0.320 -73.018
ATOM    874  CD2 TYR Y  51      17.129   0.657 -71.715
ATOM    875  CE1 TYR Y  51      18.864  -1.037 -73.037
ATOM    876  CE2 TYR Y  51      16.887  -0.697 -71.725
ATOM    877  CZ  TYR Y  51      17.759  -1.535 -72.382
ATOM    878  OH  TYR Y  51      17.524  -2.894 -72.372
ATOM    888  N   LEU Y  52      17.121   5.335 -71.281
ATOM    889  CA  LEU Y  52      17.243   6.684 -70.758
ATOM    890  C   LEU Y  52      17.911   6.657 -69.393
ATOM    891  O   LEU Y  52      17.302   6.320 -68.372
ATOM    892  CB  LEU Y  52      15.875   7.357 -70.677
ATOM    893  CG  LEU Y  52      15.827   8.785 -70.147
ATOM    894  CD1 LEU Y  52      16.718   9.686 -70.973
ATOM    895  CD2 LEU Y  52      14.411   9.316 -70.132
ATOM    907  N   VAL Y  53      19.182   7.041 -69.377
ATOM    908  CA  VAL Y  53      19.994   6.883 -68.182
ATOM    909  C   VAL Y  53      20.244   8.209 -67.471
ATOM    910  O   VAL Y  53      20.349   9.243 -68.132
ATOM    911  CB  VAL Y  53      21.330   6.176 -68.504
ATOM    912  CG1 VAL Y  53      21.111   4.754 -68.979
ATOM    913  CG2 VAL Y  53      22.099   6.911 -69.575
ATOM    923  N   PRO Y  54      20.304   8.265 -66.135
ATOM    924  CA  PRO Y  54      20.765   9.440 -65.399
ATOM    925  C   PRO Y  54      22.246   9.723 -65.636
ATOM    926  O   PRO Y  54      23.059   8.795 -65.669
ATOM    927  CB  PRO Y  54      20.517   9.043 -63.957
ATOM    928  CG  PRO Y  54      19.308   8.149 -64.045
ATOM    929  CD  PRO Y  54      19.684   7.294 -65.239
ATOM    937  N   SER Y  55      22.648  10.992 -65.766
ATOM    938  CA  SER Y  55      24.055  11.364 -65.909
ATOM    939  C   SER Y  55      24.936  10.957 -64.731
ATOM    940  O   SER Y  55      26.167  10.965 -64.846
ATOM    941  CB  SER Y  55      24.191  12.872 -66.142
ATOM    942  OG  SER Y  55      25.513  13.298 -66.453
ATOM    948  N   ASP Y  56      24.326  10.646 -63.583
ATOM    949  CA  ASP Y  56      25.048  10.136 -62.428
ATOM    950  C   ASP Y  56      25.111   8.611 -62.373
ATOM    951  O   ASP Y  56      25.815   8.061 -61.525
ATOM    952  CB  ASP Y  56      24.412  10.689 -61.152
ATOM    953  CG  ASP Y  56      25.163  10.339 -59.870
ATOM    954  OD1 ASP Y  56      24.599   9.632 -59.035
ATOM    955  OD2 ASP Y  56      26.292  10.798 -59.697
ATOM    960  N   LEU Y  57      24.414   7.890 -63.260
ATOM    961  CA  LEU Y  57      24.401   6.434 -63.224
ATOM    962  C   LEU Y  57      25.767   5.932 -63.671
ATOM    963  O   LEU Y  57      26.212   6.209 -64.787
ATOM    964  CB  LEU Y  57      23.321   5.882 -64.154
ATOM    965  CG  LEU Y  57      22.946   4.410 -64.044
ATOM    966  CD1 LEU Y  57      22.100   4.183 -62.803
ATOM    967  CD2 LEU Y  57      22.150   3.969 -65.258
ATOM    979  N   THR Y  58      26.473   5.245 -62.776
ATOM    980  CA  THR Y  58      27.790   4.722 -63.084
ATOM    981  C   THR Y  58      27.765   3.492 -63.981
ATOM    982  O   THR Y  58      26.797   2.721 -63.989
ATOM    983  CB  THR Y  58      28.589   4.464 -61.792
ATOM    984  OG1 THR Y  58      27.708   3.883 -60.832
ATOM    985  CG2 THR Y  58      29.206   5.741 -61.251
ATOM    993  N   VAL Y  59      28.860   3.291 -64.720
ATOM    994  CA  VAL Y  59      29.001   2.178 -65.652
ATOM    995  C   VAL Y  59      28.818   0.841 -64.940
ATOM    996  O   VAL Y  59      28.209  -0.074 -65.490
ATOM    997  CB  VAL Y  59      30.366   2.258 -66.379
ATOM    998  CG1 VAL Y  59      30.542   1.135 -67.380
ATOM    999  CG2 VAL Y  59      30.510   3.563 -67.141
ATOM   1009  N   GLY Y  60      29.290   0.734 -63.692
ATOM   1010  CA  GLY Y  60      29.060  -0.435 -62.851
ATOM   1011  C   GLY Y  60      27.579  -0.730 -62.628
ATOM   1012  O   GLY Y  60      27.147  -1.883 -62.708
ATOM   1016  N   GLN Y  61      26.775   0.315 -62.398
ATOM   1017  CA  GLN Y  61      25.339   0.150 -62.209
ATOM   1018  C   GLN Y  61      24.686  -0.307 -63.504
ATOM   1019  O   GLN Y  61      23.842  -1.206 -63.509
ATOM   1020  CB  GLN Y  61      24.684   1.446 -61.752
ATOM   1021  CG  GLN Y  61      25.100   1.906 -60.364
ATOM   1022  CD  GLN Y  61      24.371   3.165 -59.923
ATOM   1023  OE1 GLN Y  61      23.193   3.140 -59.580
ATOM   1024  NE2 GLN Y  61      25.034   4.313 -59.908
ATOM   1033  N   PHE Y  62      25.123   0.281 -64.623
ATOM   1034  CA  PHE Y  62      24.643  -0.119 -65.937
ATOM   1035  C   PHE Y  62      25.067  -1.548 -66.277
ATOM   1036  O   PHE Y  62      24.307  -2.273 -66.918
ATOM   1037  CB  PHE Y  62      25.132   0.878 -66.986
ATOM   1038  CG  PHE Y  62      24.268   0.959 -68.241
ATOM   1039  CD1 PHE Y  62      22.909   1.191 -68.137
ATOM   1040  CD2 PHE Y  62      24.842   0.833 -69.490
ATOM   1041  CE1 PHE Y  62      22.137   1.296 -69.274
ATOM   1042  CE2 PHE Y  62      24.065   0.947 -70.623
ATOM   1043  CZ  PHE Y  62      22.712   1.180 -70.518
ATOM   1053  N   TYR Y  63      26.250  -1.996 -65.833
ATOM   1054  CA  TYR Y  63      26.676  -3.387 -65.954
ATOM   1055  C   TYR Y  63      25.738  -4.364 -65.265
ATOM   1056  O   TYR Y  63      25.476  -5.454 -65.783
ATOM   1057  CB  TYR Y  63      28.081  -3.607 -65.388
ATOM   1058  CG  TYR Y  63      29.229  -3.411 -66.369
ATOM   1059  CD1 TYR Y  63      29.294  -4.167 -67.522
ATOM   1060  CD2 TYR Y  63      30.218  -2.491 -66.093
ATOM   1061  CE1 TYR Y  63      30.335  -3.982 -68.408
ATOM   1062  CE2 TYR Y  63      31.263  -2.307 -66.976
ATOM   1063  CZ  TYR Y  63      31.304  -3.041 -68.140
ATOM   1064  OH  TYR Y  63      32.304  -2.808 -69.067
ATOM   1074  N   PHE Y  64      25.246  -3.988 -64.081
ATOM   1075  CA  PHE Y  64      24.278  -4.797 -63.360
ATOM   1076  C   PHE Y  64      22.913  -4.767 -64.044
ATOM   1077  O   PHE Y  64      22.268  -5.803 -64.209
ATOM   1078  CB  PHE Y  64      24.191  -4.298 -61.917
ATOM   1079  CG  PHE Y  64      23.422  -5.197 -60.955
ATOM   1080  CD1 PHE Y  64      23.645  -6.564 -60.931
ATOM   1081  CD2 PHE Y  64      22.515  -4.630 -60.081
ATOM   1082  CE1 PHE Y  64      22.962  -7.354 -60.031
ATOM   1083  CE2 PHE Y  64      21.843  -5.428 -59.179
ATOM   1084  CZ  PHE Y  64      22.063  -6.788 -59.154
ATOM   1094  N   LEU Y  65      22.480  -3.579 -64.474
ATOM   1095  CA  LEU Y  65      21.228  -3.402 -65.199
ATOM   1096  C   LEU Y  65      21.148  -4.192 -66.501
ATOM   1097  O   LEU Y  65      20.164  -4.898 -66.736
ATOM   1098  CB  LEU Y  65      21.035  -1.911 -65.446
ATOM   1099  CG  LEU Y  65      19.960  -1.339 -66.362
ATOM   1100  CD1 LEU Y  65      18.546  -1.772 -66.001
ATOM   1101  CD2 LEU Y  65      20.081   0.164 -66.294
ATOM   1113  N   ILE Y  66      22.172  -4.105 -67.355
ATOM   1114  CA  ILE Y  66      22.185  -4.857 -68.602
ATOM   1115  C   ILE Y  66      22.263  -6.354 -68.326
ATOM   1116  O   ILE Y  66      21.605  -7.119 -69.032
ATOM   1117  CB  ILE Y  66      23.283  -4.339 -69.570
ATOM   1118  CG1 ILE Y  66      23.027  -2.877 -69.947
ATOM   1119  CG2 ILE Y  66      23.411  -5.183 -70.838
ATOM   1132  N   ARG Y  67      22.996  -6.793 -67.289
ATOM   1133  CA  ARG Y  67      22.901  -8.170 -66.815
ATOM   1134  C   ARG Y  67      21.474  -8.589 -66.501
ATOM   1135  O   ARG Y  67      21.001  -9.571 -67.075
ATOM   1136  CB  ARG Y  67      23.765  -8.410 -65.592
ATOM   1137  CG  ARG Y  67      25.199  -8.734 -65.938
ATOM   1138  CD  ARG Y  67      26.008  -8.781 -64.654
ATOM   1139  NE  ARG Y  67      27.415  -9.039 -64.909
ATOM   1140  CZ  ARG Y  67      28.248  -8.120 -65.405
ATOM   1141  NH1 ARG Y  67      27.850  -6.889 -65.717
ATOM   1142  NH2 ARG Y  67      29.502  -8.483 -65.637
ATOM   1156  N   LYS Y  68      20.759  -7.825 -65.661
ATOM   1157  CA  LYS Y  68      19.347  -8.065 -65.375
ATOM   1158  C   LYS Y  68      18.508  -8.211 -66.638
ATOM   1159  O   LYS Y  68      17.736  -9.162 -66.774
ATOM   1160  CB  LYS Y  68      18.758  -6.928 -64.551
ATOM   1161  CG  LYS Y  68      19.134  -6.897 -63.082
ATOM   1162  CD  LYS Y  68      18.640  -5.575 -62.521
ATOM   1163  CE  LYS Y  68      18.655  -5.559 -61.003
ATOM   1164  NZ  LYS Y  68      17.535  -6.314 -60.471
ATOM   1178  N   ARG Y  69      18.703  -7.296 -67.593
ATOM   1179  CA  ARG Y  69      18.021  -7.361 -68.877
ATOM   1180  C   ARG Y  69      18.311  -8.630 -69.668
ATOM   1181  O   ARG Y  69      17.386  -9.317 -70.107
ATOM   1182  CB  ARG Y  69      18.347  -6.133 -69.718
ATOM   1183  CG  ARG Y  69      17.751  -4.827 -69.198
ATOM   1184  CD  ARG Y  69      16.232  -4.911 -69.054
ATOM   1185  NE  ARG Y  69      15.571  -5.229 -70.313
ATOM   1186  CZ  ARG Y  69      14.957  -4.310 -71.053
ATOM   1187  NH1 ARG Y  69      14.934  -3.031 -70.684
ATOM   1188  NH2 ARG Y  69      14.404  -4.660 -72.203
ATOM   1202  N   ILE Y  70      19.582  -9.010 -69.812
ATOM   1203  CA  ILE Y  70      19.926 -10.250 -70.502
ATOM   1204  C   ILE Y  70      19.927 -11.478 -69.588
ATOM   1205  O   ILE Y  70      20.467 -12.531 -69.932
ATOM   1206  CB  ILE Y  70      21.243 -10.119 -71.306
ATOM   1207  CG1 ILE Y  70      22.454  -9.780 -70.443
ATOM   1208  CG2 ILE Y  70      21.022  -9.119 -72.432
ATOM   1221  N   HIS Y  71      19.333 -11.331 -68.394
ATOM   1222  CA  HIS Y  71      19.065 -12.413 -67.451
ATOM   1223  C   HIS Y  71      20.299 -13.083 -66.849
ATOM   1224  O   HIS Y  71      20.281 -14.225 -66.385
ATOM   1225  CB  HIS Y  71      18.076 -13.426 -68.040
ATOM   1226  CG  HIS Y  71      16.687 -12.842 -68.268
ATOM   1227  ND1 HIS Y  71      16.352 -11.702 -68.861
ATOM   1228  CD2 HIS Y  71      15.531 -13.466 -67.858
ATOM   1229  CE1 HIS Y  71      15.052 -11.606 -68.829
ATOM   1230  NE2 HIS Y  71      14.565 -12.663 -68.229
ATOM   1239  N   LEU Y  72      21.390 -12.319 -66.829
ATOM   1240  CA  LEU Y  72      22.627 -12.720 -66.185
ATOM   1241  C   LEU Y  72      22.731 -12.054 -64.819
ATOM   1242  O   LEU Y  72      21.990 -11.116 -64.510
ATOM   1243  CB  LEU Y  72      23.823 -12.288 -67.023
ATOM   1244  CG  LEU Y  72      24.024 -12.796 -68.443
ATOM   1245  CD1 LEU Y  72      25.338 -12.246 -68.965
ATOM   1246  CD2 LEU Y  72      24.038 -14.316 -68.509
ATOM   1258  N   ARG Y  73      23.663 -12.502 -63.978
ATOM   1259  CA  ARG Y  73      23.852 -11.913 -62.664
ATOM   1260  C   ARG Y  73      25.318 -11.843 -62.270
ATOM   1261  O   ARG Y  73      26.107 -12.737 -62.585
ATOM   1262  CB  ARG Y  73      23.043 -12.644 -61.576
ATOM   1263  CG  ARG Y  73      23.292 -14.134 -61.320
ATOM   1264  CD  ARG Y  73      22.689 -15.035 -62.392
ATOM   1265  NE  ARG Y  73      22.867 -16.439 -62.064
ATOM   1266  CZ  ARG Y  73      21.871 -17.207 -61.615
ATOM   1267  NH1 ARG Y  73      20.638 -16.732 -61.458
ATOM   1268  NH2 ARG Y  73      22.130 -18.473 -61.321
ATOM   1282  N   ALA Y  74      25.667 -10.717 -61.634
ATOM   1283  CA  ALA Y  74      26.929 -10.463 -60.937
ATOM   1284  C   ALA Y  74      28.243 -11.113 -61.369
ATOM   1285  O   ALA Y  74      29.167 -10.433 -61.807
ATOM   1286  CB  ALA Y  74      26.734 -10.741 -59.451
ATOM   1292  N   GLU Y  75      28.334 -12.443 -61.267
ATOM   1293  CA  GLU Y  75      29.545 -13.189 -61.573
ATOM   1294  C   GLU Y  75      29.751 -13.382 -63.072
ATOM   1295  O   GLU Y  75      30.826 -13.788 -63.517
ATOM   1296  CB  GLU Y  75      29.471 -14.558 -60.907
ATOM   1297  CG  GLU Y  75      29.363 -14.506 -59.388
ATOM   1298  CD  GLU Y  75      29.182 -15.877 -58.754
ATOM   1299  OE1 GLU Y  75      28.043 -16.327 -58.646
ATOM   1300  OE2 GLU Y  75      30.178 -16.486 -58.368
ATOM   1307  N   ASP Y  76      28.709 -13.127 -63.867
ATOM   1308  CA  ASP Y  76      28.771 -13.314 -65.308
ATOM   1309  C   ASP Y  76      29.624 -12.291 -66.038
ATOM   1310  O   ASP Y  76      29.769 -11.143 -65.609
ATOM   1311  CB  ASP Y  76      27.382 -13.318 -65.925
ATOM   1312  CG  ASP Y  76      26.610 -14.607 -65.694
ATOM   1313  OD1 ASP Y  76      27.023 -15.647 -66.204
ATOM   1314  OD2 ASP Y  76      25.583 -14.560 -65.017
ATOM   1319  N   ALA Y  77      30.186 -12.717 -67.168
ATOM   1320  CA  ALA Y  77      31.040 -11.860 -67.968
ATOM   1321  C   ALA Y  77      30.230 -10.928 -68.856
ATOM   1322  O   ALA Y  77      29.411 -11.353 -69.673
ATOM   1323  CB  ALA Y  77      31.926 -12.715 -68.862
ATOM   1329  N   LEU Y  78      30.434  -9.630 -68.647
ATOM   1330  CA  LEU Y  78      29.858  -8.610 -69.498
ATOM   1331  C   LEU Y  78      30.853  -7.466 -69.541
ATOM   1332  O   LEU Y  78      31.372  -7.032 -68.509
ATOM   1333  CB  LEU Y  78      28.523  -8.125 -68.941
ATOM   1334  CG  LEU Y  78      27.697  -7.142 -69.755
ATOM   1335  CD1 LEU Y  78      27.246  -7.789 -71.048
ATOM   1336  CD2 LEU Y  78      26.489  -6.687 -68.961
ATOM   1348  N   PHE Y  79      31.146  -7.025 -70.761
ATOM   1349  CA  PHE Y  79      32.088  -5.952 -71.028
ATOM   1350  C   PHE Y  79      31.385  -4.991 -71.970
ATOM   1351  O   PHE Y  79      30.805  -5.422 -72.970
ATOM   1352  CB  PHE Y  79      33.340  -6.487 -71.730
ATOM   1353  CG  PHE Y  79      34.141  -7.498 -70.920
ATOM   1354  CD1 PHE Y  79      33.810  -8.839 -70.963
ATOM   1355  CD2 PHE Y  79      35.202  -7.069 -70.146
ATOM   1356  CE1 PHE Y  79      34.539  -9.750 -70.228
ATOM   1357  CE2 PHE Y  79      35.927  -7.989 -69.416
ATOM   1358  CZ  PHE Y  79      35.598  -9.325 -69.455
ATOM   1368  N   PHE Y  80      31.367  -3.696 -71.667
ATOM   1369  CA  PHE Y  80      30.766  -2.730 -72.572
ATOM   1370  C   PHE Y  80      31.773  -2.200 -73.572
ATOM   1371  O   PHE Y  80      32.961  -2.104 -73.276
ATOM   1372  CB  PHE Y  80      30.176  -1.544 -71.823
ATOM   1373  CG  PHE Y  80      28.931  -1.828 -70.999
ATOM   1374  CD1 PHE Y  80      28.058  -2.844 -71.344
ATOM   1375  CD2 PHE Y  80      28.677  -1.040 -69.896
ATOM   1376  CE1 PHE Y  80      26.936  -3.070 -70.580
ATOM   1377  CE2 PHE Y  80      27.556  -1.278 -69.135
ATOM   1378  CZ  PHE Y  80      26.687  -2.289 -69.477
ATOM   1388  N   PHE Y  81      31.310  -1.881 -74.777
ATOM   1389  CA  PHE Y  81      32.120  -1.160 -75.739
ATOM   1390  C   PHE Y  81      31.418   0.129 -76.127
ATOM   1391  O   PHE Y  81      30.526   0.150 -76.980
ATOM   1392  CB  PHE Y  81      32.408  -2.015 -76.975
ATOM   1393  CG  PHE Y  81      33.397  -3.141 -76.720
ATOM   1394  CD1 PHE Y  81      32.976  -4.330 -76.155
ATOM   1395  CD2 PHE Y  81      34.727  -2.958 -77.040
ATOM   1396  CE1 PHE Y  81      33.896  -5.321 -75.891
ATOM   1397  CE2 PHE Y  81      35.638  -3.959 -76.783
ATOM   1398  CZ  PHE Y  81      35.224  -5.136 -76.203
ATOM   1408  N   VAL Y  82      31.801   1.221 -75.467
ATOM   1409  CA  VAL Y  82      31.294   2.535 -75.825
ATOM   1410  C   VAL Y  82      32.273   3.080 -76.855
ATOM   1411  O   VAL Y  82      33.477   3.163 -76.605
ATOM   1412  CB  VAL Y  82      31.104   3.454 -74.587
ATOM   1413  CG1 VAL Y  82      32.381   3.761 -73.815
ATOM   1414  CG2 VAL Y  82      30.412   4.740 -75.001
ATOM   1424  N   ASN Y  83      31.779   3.363 -78.066
ATOM   1425  CA  ASN Y  83      32.620   3.729 -79.210
ATOM   1426  C   ASN Y  83      33.792   2.771 -79.450
ATOM   1427  O   ASN Y  83      34.909   3.152 -79.804
ATOM   1428  CB  ASN Y  83      33.117   5.175 -79.089
ATOM   1429  CG  ASN Y  83      32.007   6.210 -79.096
ATOM   1430  OD1 ASN Y  83      31.020   6.115 -78.369
ATOM   1431  ND2 ASN Y  83      32.112   7.229 -79.931
ATOM   1438  N   ASN Y  84      33.496   1.488 -79.206
ATOM   1439  CA  ASN Y  84      34.420   0.363 -79.310
ATOM   1440  C   ASN Y  84      35.552   0.322 -78.276
ATOM   1441  O   ASN Y  84      36.526  -0.418 -78.430
ATOM   1442  CB  ASN Y  84      34.918   0.193 -80.760
ATOM   1443  CG  ASN Y  84      35.496  -1.174 -81.106
ATOM   1444  OD1 ASN Y  84      36.462  -1.284 -81.854
ATOM   1445  ND2 ASN Y  84      34.944  -2.283 -80.628
ATOM   1452  N   VAL Y  85      35.440   1.058 -77.165
ATOM   1453  CA  VAL Y  85      36.382   0.916 -76.062
ATOM   1454  C   VAL Y  85      35.628   0.551 -74.783
ATOM   1455  O   VAL Y  85      34.455   0.900 -74.629
ATOM   1456  CB  VAL Y  85      37.256   2.194 -75.922
ATOM   1457  CG1 VAL Y  85      36.486   3.412 -75.437
ATOM   1458  CG2 VAL Y  85      38.479   1.930 -75.056
ATOM   1468  N   ILE Y  86      36.273  -0.178 -73.866
ATOM   1469  CA  ILE Y  86      35.637  -0.606 -72.625
ATOM   1470  C   ILE Y  86      35.670   0.514 -71.586
ATOM   1471  O   ILE Y  86      36.756   0.979 -71.227
ATOM   1472  CB  ILE Y  86      36.285  -1.908 -72.078
ATOM   1473  CG1 ILE Y  86      36.274  -3.018 -73.127
ATOM   1474  CG2 ILE Y  86      35.549  -2.384 -70.823
ATOM   1487  N   PRO Y  87      34.524   1.007 -71.093
ATOM   1488  CA  PRO Y  87      34.458   2.007 -70.035
ATOM   1489  C   PRO Y  87      34.744   1.485 -68.626
ATOM   1490  O   PRO Y  87      34.309   0.385 -68.266
ATOM   1491  CB  PRO Y  87      33.048   2.538 -70.170
ATOM   1492  CG  PRO Y  87      32.257   1.350 -70.643
ATOM   1493  CD  PRO Y  87      33.205   0.761 -71.665
ATOM   1501  N   PRO Y  88      35.495   2.231 -67.802
ATOM   1502  CA  PRO Y  88      35.717   1.922 -66.391
ATOM   1503  C   PRO Y  88      34.441   2.057 -65.572
ATOM   1504  O   PRO Y  88      33.690   3.026 -65.706
ATOM   1505  CB  PRO Y  88      36.739   2.960 -65.972
ATOM   1506  CG  PRO Y  88      37.501   3.237 -67.241
ATOM   1507  CD  PRO Y  88      36.356   3.329 -68.230
ATOM   1515  N   THR Y  89      34.236   1.109 -64.657
ATOM   1516  CA  THR Y  89      33.024   0.993 -63.852
ATOM   1517  C   THR Y  89      32.600   2.235 -63.074
ATOM   1518  O   THR Y  89      31.408   2.519 -62.917
ATOM   1519  CB  THR Y  89      33.200  -0.200 -62.898
ATOM   1520  OG1 THR Y  89      34.530  -0.109 -62.392
ATOM   1521  CG2 THR Y  89      32.971  -1.534 -63.589
ATOM   1529  N   SER Y  90      33.597   2.983 -62.597
ATOM   1530  CA  SER Y  90      33.367   4.195 -61.831
ATOM   1531  C   SER Y  90      33.090   5.437 -62.678
ATOM   1532  O   SER Y  90      32.861   6.508 -62.107
ATOM   1533  CB  SER Y  90      34.561   4.439 -60.908
ATOM   1534  OG  SER Y  90      34.318   5.460 -59.949
ATOM   1540  N   ALA Y  91      33.134   5.366 -64.014
ATOM   1541  CA  ALA Y  91      32.745   6.502 -64.841
ATOM   1542  C   ALA Y  91      31.226   6.557 -64.923
ATOM   1543  O   ALA Y  91      30.561   5.552 -64.653
ATOM   1544  CB  ALA Y  91      33.280   6.321 -66.255
ATOM   1550  N   THR Y  92      30.618   7.696 -65.258
ATOM   1551  CA  THR Y  92      29.172   7.724 -65.383
ATOM   1552  C   THR Y  92      28.751   7.678 -66.843
ATOM   1553  O   THR Y  92      29.527   8.001 -67.748
ATOM   1554  CB  THR Y  92      28.518   8.925 -64.662
ATOM   1555  OG1 THR Y  92      28.781  10.115 -65.398
ATOM   1556  CG2 THR Y  92      28.981   9.075 -63.221
ATOM   1564  N   MET Y  93      27.494   7.298 -67.063
ATOM   1565  CA  MET Y  93      26.849   7.383 -68.363
ATOM   1566  C   MET Y  93      26.888   8.792 -68.941
ATOM   1567  O   MET Y  93      27.102   8.978 -70.139
ATOM   1568  CB  MET Y  93      25.404   6.935 -68.229
ATOM   1569  CG  MET Y  93      25.201   5.448 -67.963
ATOM   1570  SD  MET Y  93      25.629   4.410 -69.381
ATOM   1571  CE  MET Y  93      27.104   3.668 -68.748
ATOM   1581  N   GLY Y  94      26.725   9.798 -68.076
ATOM   1582  CA  GLY Y  94      26.834  11.190 -68.477
ATOM   1583  C   GLY Y  94      28.250  11.570 -68.878
ATOM   1584  O   GLY Y  94      28.449  12.356 -69.809
ATOM   1588  N   GLN Y  95      29.263  11.035 -68.186
ATOM   1589  CA  GLN Y  95      30.640  11.236 -68.607
ATOM   1590  C   GLN Y  95      30.938  10.571 -69.939
ATOM   1591  O   GLN Y  95      31.589  11.166 -70.801
ATOM   1592  CB  GLN Y  95      31.641  10.782 -67.548
ATOM   1593  CG  GLN Y  95      31.672  11.680 -66.314
ATOM   1594  CD  GLN Y  95      31.849  13.163 -66.618
ATOM   1595  OE1 GLN Y  95      31.037  13.989 -66.206
ATOM   1596  NE2 GLN Y  95      32.860  13.587 -67.366
ATOM   1605  N   LEU Y  96      30.421   9.354 -70.138
ATOM   1606  CA  LEU Y  96      30.526   8.685 -71.426
ATOM   1607  C   LEU Y  96      29.817   9.451 -72.530
ATOM   1608  O   LEU Y  96      30.324   9.527 -73.644
ATOM   1609  CB  LEU Y  96      29.979   7.266 -71.381
ATOM   1610  CG  LEU Y  96      30.605   6.249 -70.442
ATOM   1611  CD1 LEU Y  96      29.990   4.895 -70.730
ATOM   1612  CD2 LEU Y  96      32.117   6.175 -70.604
ATOM   1624  N   TYR Y  97      28.660  10.054 -72.237
ATOM   1625  CA  TYR Y  97      27.954  10.909 -73.180
ATOM   1626  C   TYR Y  97      28.851  12.052 -73.640
ATOM   1627  O   TYR Y  97      29.158  12.161 -74.830
ATOM   1628  CB  TYR Y  97      26.689  11.445 -72.514
ATOM   1629  CG  TYR Y  97      25.701  12.115 -73.455
ATOM   1630  CD1 TYR Y  97      25.554  13.490 -73.449
ATOM   1631  CD2 TYR Y  97      24.911  11.334 -74.270
ATOM   1632  CE1 TYR Y  97      24.590  14.080 -74.240
ATOM   1633  CE2 TYR Y  97      23.950  11.918 -75.061
ATOM   1634  CZ  TYR Y  97      23.790  13.286 -75.033
ATOM   1635  OH  TYR Y  97      22.806  13.864 -75.806
ATOM   1645  N   GLN Y  98      29.334  12.848 -72.679
ATOM   1646  CA  GLN Y  98      30.202  13.989 -72.953
ATOM   1647  C   GLN Y  98      31.466  13.634 -73.726
ATOM   1648  O   GLN Y  98      31.843  14.319 -74.675
ATOM   1649  CB  GLN Y  98      30.621  14.645 -71.645
ATOM   1650  CG  GLN Y  98      29.504  15.338 -70.884
ATOM   1651  CD  GLN Y  98      29.911  15.647 -69.454
ATOM   1652  OE1 GLN Y  98      30.460  16.698 -69.137
ATOM   1653  NE2 GLN Y  98      29.655  14.715 -68.550
ATOM   1662  N   GLU Y  99      32.116  12.543 -73.320
ATOM   1663  CA  GLU Y  99      33.376  12.133 -73.917
ATOM   1664  C   GLU Y  99      33.249  11.346 -75.215
ATOM   1665  O   GLU Y  99      34.136  11.412 -76.066
ATOM   1666  CB  GLU Y  99      34.160  11.327 -72.891
ATOM   1667  CG  GLU Y  99      34.601  12.177 -71.699
ATOM   1668  CD  GLU Y  99      34.749  11.427 -70.380
ATOM   1669  OE1 GLU Y  99      34.354  11.980 -69.350
ATOM   1670  OE2 GLU Y  99      35.265  10.309 -70.358
ATOM   1677  N   HIS Y 100      32.164  10.590 -75.399
ATOM   1678  CA  HIS Y 100      32.082   9.657 -76.510
ATOM   1679  C   HIS Y 100      31.049   9.942 -77.587
ATOM   1680  O   HIS Y 100      31.279   9.532 -78.729
ATOM   1681  CB  HIS Y 100      31.881   8.229 -76.014
ATOM   1682  CG  HIS Y 100      33.058   7.646 -75.249
ATOM   1683  ND1 HIS Y 100      34.056   6.928 -75.738
ATOM   1684  CD2 HIS Y 100      33.243   7.778 -73.894
ATOM   1685  CE1 HIS Y 100      34.845   6.625 -74.745
ATOM   1686  NE2 HIS Y 100      34.352   7.133 -73.642
ATOM   1695  N   HIS Y 101      29.915  10.614 -77.328
ATOM   1696  CA  HIS Y 101      28.909  10.752 -78.378
ATOM   1697  C   HIS Y 101      29.391  11.672 -79.494
ATOM   1698  O   HIS Y 101      29.627  12.870 -79.314
ATOM   1699  CB  HIS Y 101      27.506  11.123 -77.846
ATOM   1700  CG  HIS Y 101      27.194  12.593 -77.596
ATOM   1701  ND1 HIS Y 101      27.827  13.460 -76.823
ATOM   1702  CD2 HIS Y 101      26.160  13.252 -78.216
ATOM   1703  CE1 HIS Y 101      27.237  14.617 -76.953
ATOM   1704  NE2 HIS Y 101      26.235  14.485 -77.787
ATOM   1713  N   GLU Y 102      29.620  11.074 -80.665
ATOM   1714  CA  GLU Y 102      30.109  11.810 -81.819
ATOM   1715  C   GLU Y 102      28.999  12.616 -82.484
ATOM   1716  O   GLU Y 102      28.491  12.285 -83.559
ATOM   1717  CB  GLU Y 102      30.787  10.846 -82.791
ATOM   1718  CG  GLU Y 102      32.080  10.268 -82.225
ATOM   1719  CD  GLU Y 102      32.677   9.148 -83.061
ATOM   1720  OE1 GLU Y 102      33.152   9.413 -84.164
ATOM   1721  OE2 GLU Y 102      32.678   8.005 -82.593
ATOM   1728  N   GLU Y 103      28.632  13.699 -81.778
ATOM   1729  CA  GLU Y 103      27.544  14.600 -82.139
ATOM   1730  C   GLU Y 103      26.191  13.870 -82.130
ATOM   1731  O   GLU Y 103      26.088  12.736 -81.655
ATOM   1732  CB  GLU Y 103      27.896  15.308 -83.477
ATOM   1733  CG  GLU Y 103      27.026  16.437 -84.041
ATOM   1734  CD  GLU Y 103      26.764  17.590 -83.083
ATOM   1735  OE1 GLU Y 103      27.534  18.548 -83.065
ATOM   1736  OE2 GLU Y 103      25.776  17.504 -82.352
ATOM   1743  N   ASP Y 104      25.095  14.539 -82.509
ATOM   1744  CA  ASP Y 104      23.831  13.905 -82.875
ATOM   1745  C   ASP Y 104      23.098  13.161 -81.759
ATOM   1746  O   ASP Y 104      22.326  12.225 -81.974
ATOM   1747  CB  ASP Y 104      24.028  13.028 -84.121
ATOM   1748  CG  ASP Y 104      22.747  12.627 -84.838
ATOM   1749  OD1 ASP Y 104      21.817  13.426 -84.907
ATOM   1750  OD2 ASP Y 104      22.708  11.528 -85.391
ATOM   1755  N   PHE Y 105      23.404  13.582 -80.531
ATOM   1756  CA  PHE Y 105      22.609  13.328 -79.339
ATOM   1757  C   PHE Y 105      22.432  11.924 -78.778
ATOM   1758  O   PHE Y 105      22.163  11.815 -77.581
ATOM   1759  CB  PHE Y 105      21.262  14.044 -79.422
ATOM   1760  CG  PHE Y 105      21.397  15.552 -79.271
ATOM   1761  CD1 PHE Y 105      21.388  16.363 -80.390
ATOM   1762  CD2 PHE Y 105      21.546  16.106 -78.014
ATOM   1763  CE1 PHE Y 105      21.538  17.727 -80.248
ATOM   1764  CE2 PHE Y 105      21.695  17.471 -77.882
ATOM   1765  CZ  PHE Y 105      21.694  18.281 -78.995
ATOM   1775  N   PHE Y 106      22.549  10.833 -79.535
ATOM   1776  CA  PHE Y 106      22.494   9.505 -78.938
ATOM   1777  C   PHE Y 106      23.871   8.950 -78.612
ATOM   1778  O   PHE Y 106      24.755   8.914 -79.472
ATOM   1779  CB  PHE Y 106      21.780   8.505 -79.842
ATOM   1780  CG  PHE Y 106      20.280   8.670 -80.048
ATOM   1781  CD1 PHE Y 106      19.517   9.500 -79.248
ATOM   1782  CD2 PHE Y 106      19.673   7.915 -81.033
ATOM   1783  CE1 PHE Y 106      18.152   9.555 -79.428
ATOM   1784  CE2 PHE Y 106      18.306   7.971 -81.203
ATOM   1785  CZ  PHE Y 106      17.548   8.790 -80.401
ATOM   1795  N   LEU Y 107      24.067   8.514 -77.364
ATOM   1796  CA  LEU Y 107      25.281   7.800 -76.989
ATOM   1797  C   LEU Y 107      25.078   6.325 -77.320
ATOM   1798  O   LEU Y 107      23.947   5.838 -77.310
ATOM   1799  CB  LEU Y 107      25.571   8.021 -75.500
ATOM   1800  CG  LEU Y 107      26.892   7.618 -74.827
ATOM   1801  CD1 LEU Y 107      26.892   6.189 -74.323
ATOM   1802  CD2 LEU Y 107      28.089   7.914 -75.714
ATOM   1814  N   TYR Y 108      26.148   5.583 -77.607
ATOM   1815  CA  TYR Y 108      26.021   4.228 -78.118
ATOM   1816  C   TYR Y 108      27.002   3.227 -77.528
ATOM   1817  O   TYR Y 108      28.218   3.441 -77.524
ATOM   1818  CB  TYR Y 108      26.061   4.225 -79.655
ATOM   1819  CG  TYR Y 108      27.105   5.124 -80.311
ATOM   1820  CD1 TYR Y 108      26.805   6.454 -80.539
ATOM   1821  CD2 TYR Y 108      28.344   4.623 -80.660
ATOM   1822  CE1 TYR Y 108      27.755   7.300 -81.069
ATOM   1823  CE2 TYR Y 108      29.294   5.463 -81.203
ATOM   1824  CZ  TYR Y 108      28.999   6.799 -81.379
ATOM   1825  OH  TYR Y 108      29.967   7.664 -81.849
ATOM   1835  N   ILE Y 109      26.453   2.127 -77.004
ATOM   1836  CA  ILE Y 109      27.236   1.093 -76.339
ATOM   1837  C   ILE Y 109      26.902  -0.266 -76.944
ATOM   1838  O   ILE Y 109      25.730  -0.615 -77.107
ATOM   1839  CB  ILE Y 109      26.954   1.075 -74.806
ATOM   1840  CG1 ILE Y 109      27.349   2.381 -74.123
ATOM   1841  CG2 ILE Y 109      27.671  -0.092 -74.132
ATOM   1854  N   ALA Y 110      27.912  -1.057 -77.299
ATOM   1855  CA  ALA Y 110      27.675  -2.443 -77.660
ATOM   1856  C   ALA Y 110      28.250  -3.363 -76.594
ATOM   1857  O   ALA Y 110      29.432  -3.272 -76.261
ATOM   1858  CB  ALA Y 110      28.323  -2.766 -78.991
ATOM   1864  N   TYR Y 111      27.428  -4.232 -76.006
ATOM   1865  CA  TYR Y 111      27.890  -5.103 -74.936
ATOM   1866  C   TYR Y 111      28.395  -6.445 -75.447
ATOM   1867  O   TYR Y 111      27.880  -6.994 -76.422
ATOM   1868  CB  TYR Y 111      26.820  -5.281 -73.846
ATOM   1869  CG  TYR Y 111      25.522  -5.967 -74.254
ATOM   1870  CD1 TYR Y 111      25.399  -7.335 -74.135
ATOM   1871  CD2 TYR Y 111      24.467  -5.226 -74.737
ATOM   1872  CE1 TYR Y 111      24.239  -7.966 -74.523
ATOM   1873  CE2 TYR Y 111      23.303  -5.849 -75.129
ATOM   1874  CZ  TYR Y 111      23.206  -7.217 -75.030
ATOM   1875  OH  TYR Y 111      22.067  -7.852 -75.470
ATOM   1885  N   SER Y 112      29.397  -6.997 -74.771
ATOM   1886  CA  SER Y 112      30.027  -8.238 -75.171
ATOM   1887  C   SER Y 112      30.138  -9.158 -73.966
ATOM   1888  O   SER Y 112      30.225  -8.714 -72.820
ATOM   1889  CB  SER Y 112      31.421  -7.931 -75.705
ATOM   1890  OG  SER Y 112      32.144  -9.076 -76.149
ATOM   1896  N   ASP Y 113      30.104 -10.463 -74.236
ATOM   1897  CA  ASP Y 113      30.431 -11.471 -73.234
ATOM   1898  C   ASP Y 113      31.939 -11.680 -73.167
ATOM   1899  O   ASP Y 113      32.464 -12.223 -72.197
ATOM   1900  CB  ASP Y 113      29.746 -12.790 -73.582
ATOM   1901  CG  ASP Y 113      29.960 -13.919 -72.577
ATOM   1902  OD1 ASP Y 113      30.646 -14.878 -72.925
ATOM   1903  OD2 ASP Y 113      29.424 -13.858 -71.472
ATOM   1908  N   GLU Y 114      32.652 -11.260 -74.216
ATOM   1909  CA  GLU Y 114      34.090 -11.433 -74.299
ATOM   1910  C   GLU Y 114      34.785 -10.091 -74.132
ATOM   1911  O   GLU Y 114      34.185  -9.033 -74.334
ATOM   1912  CB  GLU Y 114      34.466 -12.024 -75.657
ATOM   1913  CG  GLU Y 114      33.889 -13.410 -75.948
ATOM   1914  CD  GLU Y 114      34.301 -14.487 -74.953
ATOM   1915  OE1 GLU Y 114      35.493 -14.786 -74.848
ATOM   1916  OE2 GLU Y 114      33.428 -15.022 -74.272
ATOM   1923  N   SER Y 115      36.066 -10.125 -73.765
ATOM   1924  CA  SER Y 115      36.908  -8.938 -73.727
ATOM   1925  C   SER Y 115      37.172  -8.355 -75.113
ATOM   1926  O   SER Y 115      37.484  -7.176 -75.274
ATOM   1927  CB  SER Y 115      38.212  -9.315 -73.040
ATOM   1928  OG  SER Y 115      38.628 -10.613 -73.453
ATOM   1934  N   VAL Y 116      37.078  -9.219 -76.127
ATOM   1935  CA  VAL Y 116      37.081  -8.808 -77.523
ATOM   1936  C   VAL Y 116      35.665  -8.346 -77.877
ATOM   1937  O   VAL Y 116      34.689  -8.718 -77.214
ATOM   1938  CB  VAL Y 116      37.527  -9.998 -78.414
ATOM   1939  CG1 VAL Y 116      37.729  -9.587 -79.868
ATOM   1940  CG2 VAL Y 116      38.815 -10.633 -77.904
ATOM   1950  N   TYR Y 117      35.525  -7.517 -78.916
ATOM   1951  CA  TYR Y 117      34.237  -7.020 -79.383
ATOM   1952  C   TYR Y 117      33.368  -8.145 -79.948
ATOM   1953  O   TYR Y 117      33.301  -8.388 -81.157
ATOM   1954  CB  TYR Y 117      34.508  -5.906 -80.408
ATOM   1955  CG  TYR Y 117      33.292  -5.143 -80.923
ATOM   1956  CD1 TYR Y 117      32.419  -4.536 -80.043
ATOM   1957  CD2 TYR Y 117      33.076  -5.048 -82.285
ATOM   1958  CE1 TYR Y 117      31.321  -3.855 -80.522
ATOM   1959  CE2 TYR Y 117      31.979  -4.363 -82.768
ATOM   1960  CZ  TYR Y 117      31.095  -3.788 -81.880
ATOM   1961  OH  TYR Y 117      29.958  -3.162 -82.355
ATOM   1971  N   GLY Y 118      32.721  -8.876 -79.038
ATOM   1972  CA  GLY Y 118      31.833  -9.971 -79.377
ATOM   1973  C   GLY Y 118      32.585 -11.224 -79.784
ATOM   1974  O   GLY Y 118      32.663 -12.203 -79.042
ATOM   1978  N   LEU Y 119      33.138 -11.148 -80.993
ATOM   1979  CA  LEU Y 119      33.906 -12.209 -81.633
ATOM   1980  C   LEU Y 119      34.838 -13.021 -80.733
ATOM   1981  O   LEU Y 119      34.779 -14.248 -80.800
ATOM   1982  CB  LEU Y 119      34.717 -11.596 -82.778
ATOM   1983  CG  LEU Y 119      33.999 -10.841 -83.893
ATOM   1984  CD1 LEU Y 119      34.990 -10.030 -84.707
ATOM   1985  CD2 LEU Y 119      33.200 -11.786 -84.774
ATOM   1986  OXT LEU Y 119      35.638 -12.428 -80.005
