# Supplementary material for: Prediction of GABARAP interaction with the GABA type A receptor
Source: Proteins. 2018 Nov 4;86(12):1251–64. doi: 10.1002/prot.25589 (PMC6492159; doi:10.1002/prot.25589)
Supplement: Supplementary file 1 — Appendix S1: Supporting Information. [file PROT-86-1251-s001.tar › protein25589/m15054d.pdb]

ATOM     21  N   MET Z   3      30.333  -0.371 -85.961
ATOM     22  CA  MET Z   3      29.987  -1.200 -84.826
ATOM     23  C   MET Z   3      28.596  -1.714 -85.150
ATOM     24  O   MET Z   3      27.906  -1.075 -85.954
ATOM     25  CB  MET Z   3      29.934  -0.384 -83.547
ATOM     26  CG  MET Z   3      31.276  -0.006 -82.948
ATOM     27  SD  MET Z   3      31.058   0.958 -81.432
ATOM     28  CE  MET Z   3      30.530  -0.330 -80.338
ATOM     38  N   LYS Z   4      28.188  -2.835 -84.563
ATOM     39  CA  LYS Z   4      26.899  -3.431 -84.873
ATOM     40  C   LYS Z   4      25.769  -2.851 -84.037
ATOM     41  O   LYS Z   4      25.694  -3.035 -82.821
ATOM     42  CB  LYS Z   4      26.950  -4.956 -84.746
ATOM     43  CG  LYS Z   4      27.555  -5.693 -85.946
ATOM     44  CD  LYS Z   4      29.040  -5.408 -86.166
ATOM     45  CE  LYS Z   4      29.579  -6.103 -87.409
ATOM     46  NZ  LYS Z   4      29.586  -7.545 -87.255
ATOM     60  N   PHE Z   5      24.908  -2.086 -84.713
ATOM     61  CA  PHE Z   5      23.729  -1.476 -84.117
ATOM     62  C   PHE Z   5      22.587  -1.520 -85.118
ATOM     63  O   PHE Z   5      22.825  -1.444 -86.325
ATOM     64  CB  PHE Z   5      23.975  -0.014 -83.753
ATOM     65  CG  PHE Z   5      24.907   0.196 -82.572
ATOM     66  CD1 PHE Z   5      26.221   0.560 -82.789
ATOM     67  CD2 PHE Z   5      24.446  -0.011 -81.288
ATOM     68  CE1 PHE Z   5      27.077   0.684 -81.716
ATOM     69  CE2 PHE Z   5      25.310   0.111 -80.224
ATOM     70  CZ  PHE Z   5      26.627   0.449 -80.437
ATOM     80  N   VAL Z   6      21.342  -1.651 -84.645
ATOM     81  CA  VAL Z   6      20.197  -1.661 -85.544
ATOM     82  C   VAL Z   6      19.334  -0.405 -85.478
ATOM     83  O   VAL Z   6      19.346   0.365 -86.438
ATOM     84  CB  VAL Z   6      19.354  -2.965 -85.476
ATOM     85  CG1 VAL Z   6      20.114  -4.093 -86.154
ATOM     86  CG2 VAL Z   6      18.998  -3.397 -84.062
ATOM     96  N   TYR Z   7      18.624  -0.128 -84.373
ATOM     97  CA  TYR Z   7      17.745   1.035 -84.210
ATOM     98  C   TYR Z   7      18.402   2.344 -84.626
ATOM     99  O   TYR Z   7      17.928   3.018 -85.537
ATOM    100  CB  TYR Z   7      17.304   1.090 -82.744
ATOM    101  CG  TYR Z   7      16.404   2.222 -82.258
ATOM    102  CD1 TYR Z   7      15.041   2.017 -82.155
ATOM    103  CD2 TYR Z   7      16.956   3.414 -81.825
ATOM    104  CE1 TYR Z   7      14.238   2.984 -81.584
ATOM    105  CE2 TYR Z   7      16.156   4.389 -81.269
ATOM    106  CZ  TYR Z   7      14.804   4.161 -81.142
ATOM    107  OH  TYR Z   7      14.008   5.131 -80.568
ATOM    117  N   LYS Z   8      19.546   2.676 -84.026
ATOM    118  CA  LYS Z   8      20.268   3.900 -84.358
ATOM    119  C   LYS Z   8      21.012   3.888 -85.698
ATOM    120  O   LYS Z   8      21.846   4.756 -85.969
ATOM    121  CB  LYS Z   8      21.230   4.262 -83.232
ATOM    122  CG  LYS Z   8      22.275   3.195 -82.943
ATOM    123  CD  LYS Z   8      23.569   3.807 -82.440
ATOM    124  CE  LYS Z   8      24.538   4.154 -83.572
ATOM    125  NZ  LYS Z   8      24.081   5.247 -84.410
ATOM    139  N   GLU Z   9      20.785   2.858 -86.513
ATOM    140  CA  GLU Z   9      21.227   2.836 -87.895
ATOM    141  C   GLU Z   9      19.989   2.962 -88.781
ATOM    142  O   GLU Z   9      20.067   3.516 -89.877
ATOM    143  CB  GLU Z   9      21.979   1.523 -88.136
ATOM    144  CG  GLU Z   9      22.774   1.350 -89.439
ATOM    145  CD  GLU Z   9      21.975   1.072 -90.710
ATOM    146  OE1 GLU Z   9      21.031   0.281 -90.671
ATOM    147  OE2 GLU Z   9      22.319   1.637 -91.748
ATOM    154  N   GLU Z  10      18.850   2.414 -88.345
ATOM    155  CA  GLU Z  10      17.590   2.523 -89.069
ATOM    156  C   GLU Z  10      16.982   3.913 -88.942
ATOM    157  O   GLU Z  10      16.346   4.417 -89.867
ATOM    158  CB  GLU Z  10      16.604   1.490 -88.541
ATOM    159  CG  GLU Z  10      17.049   0.054 -88.787
ATOM    160  CD  GLU Z  10      16.188  -0.975 -88.074
ATOM    161  OE1 GLU Z  10      16.451  -1.262 -86.905
ATOM    162  OE2 GLU Z  10      15.256  -1.492 -88.685
ATOM    169  N   HIS Z  11      17.153   4.530 -87.771
ATOM    170  CA  HIS Z  11      16.731   5.900 -87.538
ATOM    171  C   HIS Z  11      17.701   6.866 -88.203
ATOM    172  O   HIS Z  11      18.901   6.810 -87.925
ATOM    173  CB  HIS Z  11      16.650   6.204 -86.041
ATOM    174  CG  HIS Z  11      15.393   5.676 -85.364
ATOM    175  ND1 HIS Z  11      14.517   6.392 -84.677
ATOM    176  CD2 HIS Z  11      14.965   4.368 -85.378
ATOM    177  CE1 HIS Z  11      13.569   5.588 -84.284
ATOM    178  NE2 HIS Z  11      13.845   4.377 -84.702
ATOM    187  N   PRO Z  12      17.246   7.741 -89.112
ATOM    188  CA  PRO Z  12      18.072   8.766 -89.743
ATOM    189  C   PRO Z  12      18.594   9.796 -88.751
ATOM    190  O   PRO Z  12      18.024   9.995 -87.672
ATOM    191  CB  PRO Z  12      17.113   9.411 -90.724
ATOM    192  CG  PRO Z  12      16.182   8.287 -91.093
ATOM    193  CD  PRO Z  12      15.922   7.691 -89.725
ATOM    201  N   PHE Z  13      19.659  10.490 -89.176
ATOM    202  CA  PHE Z  13      20.313  11.558 -88.423
ATOM    203  C   PHE Z  13      19.308  12.515 -87.786
ATOM    204  O   PHE Z  13      19.335  12.749 -86.581
ATOM    205  CB  PHE Z  13      21.236  12.322 -89.384
ATOM    206  CG  PHE Z  13      22.253  13.262 -88.743
ATOM    207  CD1 PHE Z  13      21.902  14.553 -88.388
ATOM    208  CD2 PHE Z  13      23.549  12.824 -88.547
ATOM    209  CE1 PHE Z  13      22.843  15.394 -87.832
ATOM    210  CE2 PHE Z  13      24.486  13.674 -87.996
ATOM    211  CZ  PHE Z  13      24.135  14.957 -87.636
ATOM    221  N   GLU Z  14      18.364  12.999 -88.598
ATOM    222  CA  GLU Z  14      17.300  13.887 -88.145
ATOM    223  C   GLU Z  14      16.502  13.329 -86.972
ATOM    224  O   GLU Z  14      16.213  14.052 -86.018
ATOM    225  CB  GLU Z  14      16.351  14.189 -89.295
ATOM    226  CG  GLU Z  14      17.014  14.926 -90.452
ATOM    227  CD  GLU Z  14      16.087  15.142 -91.637
ATOM    228  OE1 GLU Z  14      15.982  14.239 -92.468
ATOM    229  OE2 GLU Z  14      15.476  16.206 -91.728
ATOM    236  N   LYS Z  15      16.189  12.030 -87.006
ATOM    237  CA  LYS Z  15      15.421  11.391 -85.950
ATOM    238  C   LYS Z  15      16.251  11.256 -84.685
ATOM    239  O   LYS Z  15      15.782  11.610 -83.603
ATOM    240  CB  LYS Z  15      14.924  10.014 -86.383
ATOM    241  CG  LYS Z  15      13.885  10.037 -87.493
ATOM    242  CD  LYS Z  15      12.585  10.665 -87.016
ATOM    243  CE  LYS Z  15      11.576  10.676 -88.151
ATOM    244  NZ  LYS Z  15      10.327  11.259 -87.705
ATOM    258  N   ARG Z  16      17.502  10.798 -84.822
ATOM    259  CA  ARG Z  16      18.397  10.625 -83.683
ATOM    260  C   ARG Z  16      18.639  11.943 -82.956
ATOM    261  O   ARG Z  16      18.490  12.039 -81.734
ATOM    262  CB  ARG Z  16      19.734  10.039 -84.116
ATOM    263  CG  ARG Z  16      19.650   8.700 -84.836
ATOM    264  CD  ARG Z  16      21.041   8.150 -85.120
ATOM    265  NE  ARG Z  16      21.681   7.631 -83.918
ATOM    266  CZ  ARG Z  16      22.905   7.986 -83.527
ATOM    267  NH1 ARG Z  16      23.586   8.954 -84.121
ATOM    268  NH2 ARG Z  16      23.490   7.280 -82.566
ATOM    282  N   ARG Z  17      18.954  12.974 -83.748
ATOM    283  CA  ARG Z  17      19.096  14.338 -83.270
ATOM    284  C   ARG Z  17      17.836  14.840 -82.582
ATOM    285  O   ARG Z  17      17.914  15.271 -81.432
ATOM    286  CB  ARG Z  17      19.455  15.247 -84.440
ATOM    287  CG  ARG Z  17      19.869  16.655 -84.059
ATOM    288  CD  ARG Z  17      20.334  17.382 -85.304
ATOM    289  NE  ARG Z  17      20.775  18.728 -84.980
ATOM    290  CZ  ARG Z  17      21.525  19.458 -85.806
ATOM    291  NH1 ARG Z  17      21.934  18.988 -86.981
ATOM    292  NH2 ARG Z  17      21.860  20.686 -85.434
ATOM    306  N   SER Z  18      16.669  14.755 -83.234
ATOM    307  CA  SER Z  18      15.429  15.267 -82.663
ATOM    308  C   SER Z  18      15.040  14.578 -81.364
ATOM    309  O   SER Z  18      14.766  15.255 -80.371
ATOM    310  CB  SER Z  18      14.276  15.167 -83.653
ATOM    311  OG  SER Z  18      14.537  15.908 -84.836
ATOM    317  N   GLU Z  19      15.067  13.239 -81.343
ATOM    318  CA  GLU Z  19      14.749  12.465 -80.149
ATOM    319  C   GLU Z  19      15.704  12.796 -79.013
ATOM    320  O   GLU Z  19      15.268  13.194 -77.933
ATOM    321  CB  GLU Z  19      14.836  10.972 -80.428
ATOM    322  CG  GLU Z  19      13.796  10.390 -81.375
ATOM    323  CD  GLU Z  19      14.140   8.979 -81.832
ATOM    324  OE1 GLU Z  19      14.342   8.771 -83.028
ATOM    325  OE2 GLU Z  19      14.218   8.071 -80.993
ATOM    332  N   GLY Z  20      17.012  12.693 -79.278
ATOM    333  CA  GLY Z  20      18.030  12.932 -78.269
ATOM    334  C   GLY Z  20      17.981  14.345 -77.710
ATOM    335  O   GLY Z  20      18.056  14.537 -76.497
ATOM    339  N   GLU Z  21      17.810  15.338 -78.588
ATOM    340  CA  GLU Z  21      17.699  16.729 -78.177
ATOM    341  C   GLU Z  21      16.456  16.946 -77.323
ATOM    342  O   GLU Z  21      16.558  17.531 -76.246
ATOM    343  CB  GLU Z  21      17.649  17.634 -79.398
ATOM    344  CG  GLU Z  21      17.983  19.087 -79.099
ATOM    345  CD  GLU Z  21      17.775  20.006 -80.289
ATOM    346  OE1 GLU Z  21      16.759  20.706 -80.316
ATOM    347  OE2 GLU Z  21      18.622  20.028 -81.184
ATOM    354  N   LYS Z  22      15.294  16.440 -77.759
ATOM    355  CA  LYS Z  22      14.042  16.563 -77.015
ATOM    356  C   LYS Z  22      14.160  15.961 -75.617
ATOM    357  O   LYS Z  22      13.668  16.517 -74.630
ATOM    358  CB  LYS Z  22      12.916  15.910 -77.833
ATOM    359  CG  LYS Z  22      11.496  16.011 -77.284
ATOM    360  CD  LYS Z  22      11.122  14.780 -76.460
ATOM    361  CE  LYS Z  22      10.017  15.099 -75.466
ATOM    362  NZ  LYS Z  22      10.449  16.146 -74.558
ATOM    376  N   ILE Z  23      14.831  14.807 -75.548
ATOM    377  CA  ILE Z  23      15.184  14.180 -74.286
ATOM    378  C   ILE Z  23      16.064  15.096 -73.439
ATOM    379  O   ILE Z  23      15.691  15.393 -72.306
ATOM    380  CB  ILE Z  23      15.830  12.804 -74.582
ATOM    381  CG1 ILE Z  23      14.759  11.812 -75.030
ATOM    382  CG2 ILE Z  23      16.628  12.265 -73.407
ATOM    395  N   ARG Z  24      17.183  15.602 -73.968
ATOM    396  CA  ARG Z  24      18.088  16.457 -73.206
ATOM    397  C   ARG Z  24      17.442  17.738 -72.692
ATOM    398  O   ARG Z  24      17.677  18.167 -71.561
ATOM    399  CB  ARG Z  24      19.333  16.809 -74.022
ATOM    400  CG  ARG Z  24      20.237  15.636 -74.419
ATOM    401  CD  ARG Z  24      20.735  14.780 -73.253
ATOM    402  NE  ARG Z  24      21.530  15.538 -72.297
ATOM    403  CZ  ARG Z  24      21.076  15.844 -71.079
ATOM    404  NH1 ARG Z  24      19.949  15.313 -70.612
ATOM    405  NH2 ARG Z  24      21.784  16.673 -70.325
ATOM    419  N   LYS Z  25      16.586  18.342 -73.521
ATOM    420  CA  LYS Z  25      15.846  19.537 -73.144
ATOM    421  C   LYS Z  25      14.787  19.269 -72.084
ATOM    422  O   LYS Z  25      14.538  20.121 -71.230
ATOM    423  CB  LYS Z  25      15.199  20.184 -74.367
ATOM    424  CG  LYS Z  25      16.221  20.702 -75.376
ATOM    425  CD  LYS Z  25      15.598  21.347 -76.611
ATOM    426  CE  LYS Z  25      14.730  20.378 -77.404
ATOM    427  NZ  LYS Z  25      14.402  20.930 -78.705
ATOM    441  N   LYS Z  26      14.145  18.096 -72.118
ATOM    442  CA  LYS Z  26      13.154  17.747 -71.111
ATOM    443  C   LYS Z  26      13.801  17.297 -69.803
ATOM    444  O   LYS Z  26      13.350  17.668 -68.718
ATOM    445  CB  LYS Z  26      12.235  16.655 -71.649
ATOM    446  CG  LYS Z  26      11.007  16.393 -70.788
ATOM    447  CD  LYS Z  26      10.276  15.172 -71.310
ATOM    448  CE  LYS Z  26       9.183  14.764 -70.339
ATOM    449  NZ  LYS Z  26       8.808  13.384 -70.578
ATOM    463  N   TYR Z  27      14.864  16.494 -69.875
ATOM    464  CA  TYR Z  27      15.500  15.951 -68.686
ATOM    465  C   TYR Z  27      16.948  16.438 -68.624
ATOM    466  O   TYR Z  27      17.842  15.746 -69.122
ATOM    467  CB  TYR Z  27      15.514  14.415 -68.688
ATOM    468  CG  TYR Z  27      14.262  13.698 -69.162
ATOM    469  CD1 TYR Z  27      13.202  13.487 -68.303
ATOM    470  CD2 TYR Z  27      14.217  13.228 -70.459
ATOM    471  CE1 TYR Z  27      12.094  12.796 -68.747
ATOM    472  CE2 TYR Z  27      13.112  12.544 -70.908
ATOM    473  CZ  TYR Z  27      12.058  12.337 -70.048
ATOM    474  OH  TYR Z  27      10.934  11.675 -70.506
ATOM    484  N   PRO Z  28      17.278  17.573 -67.983
ATOM    485  CA  PRO Z  28      18.635  18.128 -67.912
ATOM    486  C   PRO Z  28      19.735  17.166 -67.473
ATOM    487  O   PRO Z  28      20.894  17.313 -67.863
ATOM    488  CB  PRO Z  28      18.475  19.268 -66.930
ATOM    489  CG  PRO Z  28      17.074  19.749 -67.204
ATOM    490  CD  PRO Z  28      16.336  18.425 -67.265
ATOM    498  N   ASP Z  29      19.383  16.152 -66.675
ATOM    499  CA  ASP Z  29      20.331  15.129 -66.260
ATOM    500  C   ASP Z  29      20.281  13.849 -67.088
ATOM    501  O   ASP Z  29      21.240  13.079 -67.034
ATOM    502  CB  ASP Z  29      20.116  14.796 -64.780
ATOM    503  CG  ASP Z  29      21.142  13.826 -64.200
ATOM    504  OD1 ASP Z  29      22.227  14.257 -63.816
ATOM    505  OD2 ASP Z  29      20.861  12.627 -64.123
ATOM    510  N   ARG Z  30      19.224  13.541 -67.847
ATOM    511  CA  ARG Z  30      19.116  12.215 -68.437
ATOM    512  C   ARG Z  30      19.450  12.158 -69.918
ATOM    513  O   ARG Z  30      18.893  12.878 -70.753
ATOM    514  CB  ARG Z  30      17.768  11.564 -68.156
ATOM    515  CG  ARG Z  30      17.504  11.366 -66.672
ATOM    516  CD  ARG Z  30      16.288  10.494 -66.419
ATOM    517  NE  ARG Z  30      16.567   9.082 -66.639
ATOM    518  CZ  ARG Z  30      16.006   8.127 -65.893
ATOM    519  NH1 ARG Z  30      15.216   8.408 -64.863
ATOM    520  NH2 ARG Z  30      16.230   6.856 -66.187
ATOM    534  N   VAL Z  31      20.392  11.270 -70.221
ATOM    535  CA  VAL Z  31      20.958  11.148 -71.554
ATOM    536  C   VAL Z  31      20.486   9.868 -72.251
ATOM    537  O   VAL Z  31      20.284   8.847 -71.585
ATOM    538  CB  VAL Z  31      22.511  11.263 -71.508
ATOM    539  CG1 VAL Z  31      22.933  12.632 -71.003
ATOM    540  CG2 VAL Z  31      23.185  10.224 -70.630
ATOM    550  N   PRO Z  32      20.231   9.868 -73.569
ATOM    551  CA  PRO Z  32      19.835   8.674 -74.316
ATOM    552  C   PRO Z  32      20.971   7.752 -74.753
ATOM    553  O   PRO Z  32      21.929   8.156 -75.423
ATOM    554  CB  PRO Z  32      19.066   9.254 -75.484
ATOM    555  CG  PRO Z  32      19.783  10.549 -75.768
ATOM    556  CD  PRO Z  32      20.046  11.076 -74.371
ATOM    564  N   VAL Z  33      20.860   6.483 -74.358
ATOM    565  CA  VAL Z  33      21.838   5.467 -74.716
ATOM    566  C   VAL Z  33      21.138   4.371 -75.505
ATOM    567  O   VAL Z  33      20.039   3.928 -75.165
ATOM    568  CB  VAL Z  33      22.550   4.902 -73.460
ATOM    569  CG1 VAL Z  33      23.474   3.734 -73.775
ATOM    570  CG2 VAL Z  33      23.414   5.981 -72.837
ATOM    580  N   ILE Z  34      21.777   3.952 -76.594
ATOM    581  CA  ILE Z  34      21.274   2.889 -77.440
ATOM    582  C   ILE Z  34      22.253   1.742 -77.266
ATOM    583  O   ILE Z  34      23.461   1.888 -77.483
ATOM    584  CB  ILE Z  34      21.212   3.331 -78.919
ATOM    585  CG1 ILE Z  34      20.506   4.666 -79.128
ATOM    586  CG2 ILE Z  34      20.522   2.256 -79.740
ATOM    599  N   VAL Z  35      21.739   0.596 -76.832
ATOM    600  CA  VAL Z  35      22.587  -0.556 -76.562
ATOM    601  C   VAL Z  35      22.358  -1.617 -77.635
ATOM    602  O   VAL Z  35      21.301  -1.619 -78.257
ATOM    603  CB  VAL Z  35      22.301  -1.094 -75.139
ATOM    604  CG1 VAL Z  35      23.278  -2.178 -74.738
ATOM    605  CG2 VAL Z  35      22.431   0.010 -74.106
ATOM    615  N   GLU Z  36      23.328  -2.494 -77.932
ATOM    616  CA  GLU Z  36      23.122  -3.655 -78.800
ATOM    617  C   GLU Z  36      24.055  -4.748 -78.295
ATOM    618  O   GLU Z  36      24.980  -4.462 -77.533
ATOM    619  CB  GLU Z  36      23.515  -3.328 -80.243
ATOM    620  CG  GLU Z  36      22.659  -3.916 -81.376
ATOM    621  CD  GLU Z  36      22.959  -5.333 -81.847
ATOM    622  OE1 GLU Z  36      22.553  -6.274 -81.161
ATOM    623  OE2 GLU Z  36      23.543  -5.488 -82.918
ATOM    630  N   LYS Z  37      23.842  -6.011 -78.662
ATOM    631  CA  LYS Z  37      24.833  -7.042 -78.406
ATOM    632  C   LYS Z  37      25.925  -6.963 -79.468
ATOM    633  O   LYS Z  37      25.679  -6.600 -80.621
ATOM    634  CB  LYS Z  37      24.190  -8.425 -78.410
ATOM    635  CG  LYS Z  37      25.124  -9.452 -77.786
ATOM    636  CD  LYS Z  37      24.585 -10.868 -77.720
ATOM    637  CE  LYS Z  37      24.401 -11.509 -79.084
ATOM    638  NZ  LYS Z  37      24.439 -12.949 -78.928
ATOM    652  N   ALA Z  38      27.152  -7.267 -79.058
ATOM    653  CA  ALA Z  38      28.287  -7.339 -79.960
ATOM    654  C   ALA Z  38      28.260  -8.630 -80.782
ATOM    655  O   ALA Z  38      27.851  -9.674 -80.259
ATOM    656  CB  ALA Z  38      29.550  -7.319 -79.116
ATOM    662  N   PRO Z  39      28.680  -8.634 -82.059
ATOM    663  CA  PRO Z  39      28.618  -9.789 -82.953
ATOM    664  C   PRO Z  39      29.269 -11.059 -82.423
ATOM    665  O   PRO Z  39      30.449 -11.092 -82.076
ATOM    666  CB  PRO Z  39      29.301  -9.286 -84.213
ATOM    667  CG  PRO Z  39      30.240  -8.218 -83.714
ATOM    668  CD  PRO Z  39      29.334  -7.515 -82.725
ATOM    676  N   LYS Z  40      28.436 -12.102 -82.349
ATOM    677  CA  LYS Z  40      28.802 -13.422 -81.845
ATOM    678  C   LYS Z  40      29.121 -13.490 -80.352
ATOM    679  O   LYS Z  40      29.738 -14.453 -79.889
ATOM    680  CB  LYS Z  40      29.922 -14.098 -82.665
ATOM    681  CG  LYS Z  40      29.577 -14.657 -84.045
ATOM    682  CD  LYS Z  40      29.291 -13.582 -85.088
ATOM    683  CE  LYS Z  40      29.194 -14.177 -86.485
ATOM    684  NZ  LYS Z  40      30.481 -14.690 -86.919
ATOM    698  N   ALA Z  41      28.697 -12.497 -79.556
ATOM    699  CA  ALA Z  41      28.839 -12.586 -78.107
ATOM    700  C   ALA Z  41      27.962 -13.694 -77.545
ATOM    701  O   ALA Z  41      26.784 -13.827 -77.891
ATOM    702  CB  ALA Z  41      28.428 -11.285 -77.444
ATOM    708  N   ARG Z  42      28.552 -14.508 -76.673
ATOM    709  CA  ARG Z  42      27.910 -15.706 -76.149
ATOM    710  C   ARG Z  42      26.888 -15.389 -75.055
ATOM    711  O   ARG Z  42      27.074 -15.720 -73.883
ATOM    712  CB  ARG Z  42      29.001 -16.649 -75.632
ATOM    713  CG  ARG Z  42      30.076 -16.987 -76.653
ATOM    714  CD  ARG Z  42      31.230 -17.686 -75.961
ATOM    715  NE  ARG Z  42      32.338 -17.883 -76.881
ATOM    716  CZ  ARG Z  42      33.606 -17.973 -76.475
ATOM    717  NH1 ARG Z  42      33.938 -17.866 -75.193
ATOM    718  NH2 ARG Z  42      34.554 -18.135 -77.386
ATOM    732  N   ILE Z  43      25.808 -14.698 -75.438
ATOM    733  CA  ILE Z  43      24.724 -14.259 -74.559
ATOM    734  C   ILE Z  43      23.494 -13.914 -75.396
ATOM    735  O   ILE Z  43      23.529 -13.987 -76.629
ATOM    736  CB  ILE Z  43      25.082 -13.034 -73.663
ATOM    737  CG1 ILE Z  43      25.966 -12.005 -74.364
ATOM    738  CG2 ILE Z  43      25.577 -13.491 -72.297
ATOM    751  N   GLY Z  44      22.387 -13.541 -74.749
ATOM    752  CA  GLY Z  44      21.174 -13.155 -75.454
ATOM    753  C   GLY Z  44      21.228 -11.707 -75.918
ATOM    754  O   GLY Z  44      21.748 -10.830 -75.222
ATOM    758  N   ASP Z  45      20.699 -11.452 -77.116
ATOM    759  CA  ASP Z  45      20.598 -10.095 -77.645
ATOM    760  C   ASP Z  45      19.372  -9.389 -77.090
ATOM    761  O   ASP Z  45      18.283  -9.964 -77.045
ATOM    762  CB  ASP Z  45      20.545 -10.076 -79.178
ATOM    763  CG  ASP Z  45      19.291 -10.692 -79.791
ATOM    764  OD1 ASP Z  45      19.092 -11.897 -79.621
ATOM    765  OD2 ASP Z  45      18.538  -9.976 -80.448
ATOM    770  N   LEU Z  46      19.558  -8.148 -76.646
ATOM    771  CA  LEU Z  46      18.473  -7.339 -76.120
ATOM    772  C   LEU Z  46      17.333  -7.009 -77.064
ATOM    773  O   LEU Z  46      17.505  -6.643 -78.225
ATOM    774  CB  LEU Z  46      19.001  -6.048 -75.514
ATOM    775  CG  LEU Z  46      19.239  -6.049 -74.015
ATOM    776  CD1 LEU Z  46      19.957  -4.782 -73.590
ATOM    777  CD2 LEU Z  46      17.916  -6.200 -73.280
ATOM    789  N   ASP Z  47      16.142  -7.135 -76.477
ATOM    790  CA  ASP Z  47      14.894  -6.748 -77.123
ATOM    791  C   ASP Z  47      14.741  -5.234 -77.234
ATOM    792  O   ASP Z  47      13.970  -4.739 -78.054
ATOM    793  CB  ASP Z  47      13.688  -7.298 -76.342
ATOM    794  CG  ASP Z  47      13.437  -6.615 -75.000
ATOM    795  OD1 ASP Z  47      12.438  -5.916 -74.852
ATOM    796  OD2 ASP Z  47      14.267  -6.763 -74.097
ATOM    801  N   LYS Z  48      15.450  -4.485 -76.390
ATOM    802  CA  LYS Z  48      15.231  -3.058 -76.281
ATOM    803  C   LYS Z  48      16.554  -2.362 -76.543
ATOM    804  O   LYS Z  48      17.578  -2.656 -75.928
ATOM    805  CB  LYS Z  48      14.730  -2.758 -74.883
ATOM    806  CG  LYS Z  48      13.968  -1.458 -74.744
ATOM    807  CD  LYS Z  48      13.546  -1.386 -73.292
ATOM    808  CE  LYS Z  48      12.608  -0.241 -72.988
ATOM    809  NZ  LYS Z  48      11.281  -0.489 -73.529
ATOM    823  N   LYS Z  49      16.512  -1.473 -77.530
ATOM    824  CA  LYS Z  49      17.672  -0.695 -77.928
ATOM    825  C   LYS Z  49      17.774   0.619 -77.162
ATOM    826  O   LYS Z  49      18.819   0.958 -76.604
ATOM    827  CB  LYS Z  49      17.568  -0.418 -79.422
ATOM    828  CG  LYS Z  49      17.695  -1.635 -80.344
ATOM    829  CD  LYS Z  49      19.150  -2.037 -80.544
ATOM    830  CE  LYS Z  49      19.913  -0.945 -81.290
ATOM    831  NZ  LYS Z  49      21.289  -0.913 -80.852
ATOM    845  N   LYS Z  50      16.660   1.357 -77.144
ATOM    846  CA  LYS Z  50      16.568   2.678 -76.539
ATOM    847  C   LYS Z  50      16.472   2.612 -75.019
ATOM    848  O   LYS Z  50      15.575   1.974 -74.463
ATOM    849  CB  LYS Z  50      15.349   3.389 -77.151
ATOM    850  CG  LYS Z  50      14.821   4.666 -76.488
ATOM    851  CD  LYS Z  50      15.678   5.919 -76.634
ATOM    852  CE  LYS Z  50      15.644   6.531 -78.032
ATOM    853  NZ  LYS Z  50      14.287   6.758 -78.501
ATOM    867  N   TYR Z  51      17.419   3.271 -74.352
ATOM    868  CA  TYR Z  51      17.413   3.416 -72.907
ATOM    869  C   TYR Z  51      17.668   4.861 -72.507
ATOM    870  O   TYR Z  51      18.361   5.609 -73.202
ATOM    871  CB  TYR Z  51      18.480   2.528 -72.268
ATOM    872  CG  TYR Z  51      18.158   1.043 -72.334
ATOM    873  CD1 TYR Z  51      18.968   0.194 -73.059
ATOM    874  CD2 TYR Z  51      17.067   0.547 -71.650
ATOM    875  CE1 TYR Z  51      18.697  -1.158 -73.087
ATOM    876  CE2 TYR Z  51      16.796  -0.802 -71.670
ATOM    877  CZ  TYR Z  51      17.616  -1.645 -72.386
ATOM    878  OH  TYR Z  51      17.352  -2.998 -72.395
ATOM    888  N   LEU Z  52      17.100   5.263 -71.372
ATOM    889  CA  LEU Z  52      17.266   6.616 -70.874
ATOM    890  C   LEU Z  52      17.975   6.567 -69.533
ATOM    891  O   LEU Z  52      17.406   6.153 -68.517
ATOM    892  CB  LEU Z  52      15.910   7.299 -70.743
ATOM    893  CG  LEU Z  52      15.898   8.736 -70.243
ATOM    894  CD1 LEU Z  52      16.695   9.625 -71.171
ATOM    895  CD2 LEU Z  52      14.482   9.248 -70.113
ATOM    907  N   VAL Z  53      19.232   7.006 -69.527
ATOM    908  CA  VAL Z  53      20.070   6.855 -68.349
ATOM    909  C   VAL Z  53      20.293   8.187 -67.639
ATOM    910  O   VAL Z  53      20.380   9.222 -68.303
ATOM    911  CB  VAL Z  53      21.425   6.194 -68.700
ATOM    912  CG1 VAL Z  53      21.257   4.799 -69.269
ATOM    913  CG2 VAL Z  53      22.187   7.004 -69.716
ATOM    923  N   PRO Z  54      20.349   8.246 -66.304
ATOM    924  CA  PRO Z  54      20.795   9.428 -65.569
ATOM    925  C   PRO Z  54      22.283   9.697 -65.789
ATOM    926  O   PRO Z  54      23.088   8.763 -65.810
ATOM    927  CB  PRO Z  54      20.531   9.045 -64.128
ATOM    928  CG  PRO Z  54      19.349   8.117 -64.220
ATOM    929  CD  PRO Z  54      19.752   7.264 -65.406
ATOM    937  N   SER Z  55      22.695  10.962 -65.904
ATOM    938  CA  SER Z  55      24.109  11.315 -66.031
ATOM    939  C   SER Z  55      24.960  10.931 -64.820
ATOM    940  O   SER Z  55      26.192  10.972 -64.892
ATOM    941  CB  SER Z  55      24.267  12.812 -66.311
ATOM    942  OG  SER Z  55      25.599  13.198 -66.627
ATOM    948  N   ASP Z  56      24.316  10.601 -63.696
ATOM    949  CA  ASP Z  56      25.003  10.094 -62.519
ATOM    950  C   ASP Z  56      25.054   8.570 -62.456
ATOM    951  O   ASP Z  56      25.742   8.017 -61.596
ATOM    952  CB  ASP Z  56      24.330  10.656 -61.265
ATOM    953  CG  ASP Z  56      25.031  10.298 -59.957
ATOM    954  OD1 ASP Z  56      24.432   9.591 -59.148
ATOM    955  OD2 ASP Z  56      26.154  10.753 -59.739
ATOM    960  N   LEU Z  57      24.361   7.851 -63.348
ATOM    961  CA  LEU Z  57      24.336   6.394 -63.307
ATOM    962  C   LEU Z  57      25.698   5.880 -63.750
ATOM    963  O   LEU Z  57      26.146   6.150 -64.867
ATOM    964  CB  LEU Z  57      23.254   5.851 -64.240
ATOM    965  CG  LEU Z  57      22.840   4.390 -64.120
ATOM    966  CD1 LEU Z  57      21.965   4.197 -62.894
ATOM    967  CD2 LEU Z  57      22.057   3.958 -65.347
ATOM    979  N   THR Z  58      26.398   5.190 -62.852
ATOM    980  CA  THR Z  58      27.711   4.655 -63.159
ATOM    981  C   THR Z  58      27.674   3.421 -64.047
ATOM    982  O   THR Z  58      26.694   2.665 -64.059
ATOM    983  CB  THR Z  58      28.513   4.400 -61.868
ATOM    984  OG1 THR Z  58      27.630   3.828 -60.908
ATOM    985  CG2 THR Z  58      29.139   5.676 -61.334
ATOM    993  N   VAL Z  59      28.774   3.195 -64.773
ATOM    994  CA  VAL Z  59      28.909   2.068 -65.689
ATOM    995  C   VAL Z  59      28.703   0.743 -64.957
ATOM    996  O   VAL Z  59      28.083  -0.171 -65.496
ATOM    997  CB  VAL Z  59      30.281   2.116 -66.408
ATOM    998  CG1 VAL Z  59      30.444   0.979 -67.395
ATOM    999  CG2 VAL Z  59      30.456   3.410 -67.181
ATOM   1009  N   GLY Z  60      29.169   0.650 -63.707
ATOM   1010  CA  GLY Z  60      28.920  -0.502 -62.847
ATOM   1011  C   GLY Z  60      27.435  -0.773 -62.624
ATOM   1012  O   GLY Z  60      26.990  -1.922 -62.680
ATOM   1016  N   GLN Z  61      26.642   0.285 -62.418
ATOM   1017  CA  GLN Z  61      25.204   0.140 -62.226
ATOM   1018  C   GLN Z  61      24.545  -0.340 -63.510
ATOM   1019  O   GLN Z  61      23.693  -1.232 -63.496
ATOM   1020  CB  GLN Z  61      24.567   1.454 -61.799
ATOM   1021  CG  GLN Z  61      24.993   1.937 -60.422
ATOM   1022  CD  GLN Z  61      24.282   3.213 -60.003
ATOM   1023  OE1 GLN Z  61      23.097   3.215 -59.685
ATOM   1024  NE2 GLN Z  61      24.973   4.345 -59.979
ATOM   1033  N   PHE Z  62      24.988   0.221 -64.639
ATOM   1034  CA  PHE Z  62      24.504  -0.200 -65.944
ATOM   1035  C   PHE Z  62      24.920  -1.637 -66.257
ATOM   1036  O   PHE Z  62      24.155  -2.370 -66.882
ATOM   1037  CB  PHE Z  62      25.000   0.774 -67.010
ATOM   1038  CG  PHE Z  62      24.125   0.853 -68.257
ATOM   1039  CD1 PHE Z  62      22.774   1.122 -68.144
ATOM   1040  CD2 PHE Z  62      24.685   0.690 -69.509
ATOM   1041  CE1 PHE Z  62      21.995   1.229 -69.277
ATOM   1042  CE2 PHE Z  62      23.902   0.805 -70.637
ATOM   1043  CZ  PHE Z  62      22.557   1.076 -70.523
ATOM   1053  N   TYR Z  63      26.101  -2.083 -65.805
ATOM   1054  CA  TYR Z  63      26.521  -3.479 -65.901
ATOM   1055  C   TYR Z  63      25.579  -4.440 -65.196
ATOM   1056  O   TYR Z  63      25.318  -5.539 -65.693
ATOM   1057  CB  TYR Z  63      27.923  -3.692 -65.324
ATOM   1058  CG  TYR Z  63      29.074  -3.534 -66.307
ATOM   1059  CD1 TYR Z  63      29.132  -4.316 -67.443
ATOM   1060  CD2 TYR Z  63      30.078  -2.622 -66.048
ATOM   1061  CE1 TYR Z  63      30.178  -4.167 -68.330
ATOM   1062  CE2 TYR Z  63      31.128  -2.475 -66.930
ATOM   1063  CZ  TYR Z  63      31.162  -3.236 -68.078
ATOM   1064  OH  TYR Z  63      32.172  -3.044 -69.004
ATOM   1074  N   PHE Z  64      25.088  -4.041 -64.020
ATOM   1075  CA  PHE Z  64      24.115  -4.834 -63.287
ATOM   1076  C   PHE Z  64      22.754  -4.812 -63.977
ATOM   1077  O   PHE Z  64      22.108  -5.850 -64.130
ATOM   1078  CB  PHE Z  64      24.025  -4.306 -61.855
ATOM   1079  CG  PHE Z  64      23.263  -5.192 -60.876
ATOM   1080  CD1 PHE Z  64      23.490  -6.558 -60.830
ATOM   1081  CD2 PHE Z  64      22.362  -4.612 -60.005
ATOM   1082  CE1 PHE Z  64      22.818  -7.333 -59.908
ATOM   1083  CE2 PHE Z  64      21.702  -5.395 -59.081
ATOM   1084  CZ  PHE Z  64      21.926  -6.753 -59.032
ATOM   1094  N   LEU Z  65      22.321  -3.631 -64.427
ATOM   1095  CA  LEU Z  65      21.072  -3.469 -65.159
ATOM   1096  C   LEU Z  65      20.996  -4.278 -66.450
ATOM   1097  O   LEU Z  65      20.013  -4.987 -66.677
ATOM   1098  CB  LEU Z  65      20.870  -1.983 -65.431
ATOM   1099  CG  LEU Z  65      19.792  -1.439 -66.362
ATOM   1100  CD1 LEU Z  65      18.378  -1.870 -65.995
ATOM   1101  CD2 LEU Z  65      19.900   0.064 -66.323
ATOM   1113  N   ILE Z  66      22.022  -4.203 -67.304
ATOM   1114  CA  ILE Z  66      22.036  -4.970 -68.542
ATOM   1115  C   ILE Z  66      22.107  -6.463 -68.248
ATOM   1116  O   ILE Z  66      21.450  -7.236 -68.946
ATOM   1117  CB  ILE Z  66      23.138  -4.467 -69.513
ATOM   1118  CG1 ILE Z  66      22.891  -3.008 -69.905
ATOM   1119  CG2 ILE Z  66      23.264  -5.323 -70.772
ATOM   1132  N   ARG Z  67      22.836  -6.890 -67.203
ATOM   1133  CA  ARG Z  67      22.733  -8.259 -66.707
ATOM   1134  C   ARG Z  67      21.301  -8.664 -66.393
ATOM   1135  O   ARG Z  67      20.823  -9.646 -66.959
ATOM   1136  CB  ARG Z  67      23.591  -8.482 -65.475
ATOM   1137  CG  ARG Z  67      25.023  -8.823 -65.808
ATOM   1138  CD  ARG Z  67      25.822  -8.851 -64.518
ATOM   1139  NE  ARG Z  67      27.229  -9.128 -64.762
ATOM   1140  CZ  ARG Z  67      28.073  -8.226 -65.265
ATOM   1141  NH1 ARG Z  67      27.691  -6.992 -65.590
ATOM   1142  NH2 ARG Z  67      29.321  -8.608 -65.493
ATOM   1156  N   LYS Z  68      20.592  -7.890 -65.559
ATOM   1157  CA  LYS Z  68      19.179  -8.117 -65.270
ATOM   1158  C   LYS Z  68      18.333  -8.267 -66.527
ATOM   1159  O   LYS Z  68      17.547  -9.208 -66.647
ATOM   1160  CB  LYS Z  68      18.608  -6.974 -64.444
ATOM   1161  CG  LYS Z  68      18.970  -6.985 -62.972
ATOM   1162  CD  LYS Z  68      18.536  -5.652 -62.388
ATOM   1163  CE  LYS Z  68      18.503  -5.680 -60.869
ATOM   1164  NZ  LYS Z  68      17.325  -6.381 -60.387
ATOM   1178  N   ARG Z  69      18.537  -7.370 -67.498
ATOM   1179  CA  ARG Z  69      17.853  -7.449 -68.780
ATOM   1180  C   ARG Z  69      18.133  -8.734 -69.547
ATOM   1181  O   ARG Z  69      17.203  -9.421 -69.977
ATOM   1182  CB  ARG Z  69      18.188  -6.240 -69.645
ATOM   1183  CG  ARG Z  69      17.603  -4.919 -69.151
ATOM   1184  CD  ARG Z  69      16.084  -4.985 -69.005
ATOM   1185  NE  ARG Z  69      15.417  -5.313 -70.259
ATOM   1186  CZ  ARG Z  69      14.813  -4.397 -71.013
ATOM   1187  NH1 ARG Z  69      14.810  -3.112 -70.664
ATOM   1188  NH2 ARG Z  69      14.249  -4.758 -72.153
ATOM   1202  N   ILE Z  70      19.403  -9.129 -69.683
ATOM   1203  CA  ILE Z  70      19.734 -10.383 -70.350
ATOM   1204  C   ILE Z  70      19.726 -11.595 -69.415
ATOM   1205  O   ILE Z  70      20.257 -12.659 -69.739
ATOM   1206  CB  ILE Z  70      21.051 -10.276 -71.159
ATOM   1207  CG1 ILE Z  70      22.268  -9.937 -70.303
ATOM   1208  CG2 ILE Z  70      20.838  -9.286 -72.297
ATOM   1221  N   HIS Z  71      19.135 -11.420 -68.223
ATOM   1222  CA  HIS Z  71      18.855 -12.480 -67.259
ATOM   1223  C   HIS Z  71      20.081 -13.151 -66.643
ATOM   1224  O   HIS Z  71      20.055 -14.289 -66.168
ATOM   1225  CB  HIS Z  71      17.853 -13.492 -67.828
ATOM   1226  CG  HIS Z  71      16.470 -12.896 -68.058
ATOM   1227  ND1 HIS Z  71      16.146 -11.759 -68.663
ATOM   1228  CD2 HIS Z  71      15.309 -13.498 -67.634
ATOM   1229  CE1 HIS Z  71      14.847 -11.644 -68.624
ATOM   1230  NE2 HIS Z  71      14.352 -12.689 -68.008
ATOM   1239  N   LEU Z  72      21.176 -12.394 -66.627
ATOM   1240  CA  LEU Z  72      22.408 -12.791 -65.973
ATOM   1241  C   LEU Z  72      22.518 -12.091 -64.624
ATOM   1242  O   LEU Z  72      21.785 -11.141 -64.340
ATOM   1243  CB  LEU Z  72      23.607 -12.393 -66.823
ATOM   1244  CG  LEU Z  72      23.795 -12.933 -68.233
ATOM   1245  CD1 LEU Z  72      25.115 -12.409 -68.771
ATOM   1246  CD2 LEU Z  72      23.790 -14.453 -68.270
ATOM   1258  N   ARG Z  73      23.448 -12.523 -63.772
ATOM   1259  CA  ARG Z  73      23.647 -11.897 -62.476
ATOM   1260  C   ARG Z  73      25.112 -11.850 -62.076
ATOM   1261  O   ARG Z  73      25.884 -12.763 -62.377
ATOM   1262  CB  ARG Z  73      22.816 -12.576 -61.370
ATOM   1263  CG  ARG Z  73      23.039 -14.060 -61.058
ATOM   1264  CD  ARG Z  73      22.437 -14.990 -62.107
ATOM   1265  NE  ARG Z  73      22.581 -16.385 -61.724
ATOM   1266  CZ  ARG Z  73      21.571 -17.107 -61.232
ATOM   1267  NH1 ARG Z  73      20.354 -16.592 -61.078
ATOM   1268  NH2 ARG Z  73      21.800 -18.366 -60.890
ATOM   1282  N   ALA Z  74      25.479 -10.723 -61.455
ATOM   1283  CA  ALA Z  74      26.745 -10.483 -60.760
ATOM   1284  C   ALA Z  74      28.048 -11.159 -61.186
ATOM   1285  O   ALA Z  74      28.981 -10.499 -61.635
ATOM   1286  CB  ALA Z  74      26.546 -10.743 -59.270
ATOM   1292  N   GLU Z  75      28.118 -12.487 -61.064
ATOM   1293  CA  GLU Z  75      29.318 -13.257 -61.361
ATOM   1294  C   GLU Z  75      29.519 -13.477 -62.857
ATOM   1295  O   GLU Z  75      30.586 -13.906 -63.298
ATOM   1296  CB  GLU Z  75      29.226 -14.613 -60.673
ATOM   1297  CG  GLU Z  75      29.123 -14.534 -59.155
ATOM   1298  CD  GLU Z  75      28.915 -15.890 -58.499
ATOM   1299  OE1 GLU Z  75      27.767 -16.317 -58.387
ATOM   1300  OE2 GLU Z  75      29.898 -16.512 -58.099
ATOM   1307  N   ASP Z  76      28.478 -13.217 -63.654
ATOM   1308  CA  ASP Z  76      28.535 -13.429 -65.093
ATOM   1309  C   ASP Z  76      29.397 -12.428 -65.841
ATOM   1310  O   ASP Z  76      29.552 -11.273 -65.436
ATOM   1311  CB  ASP Z  76      27.144 -13.426 -65.705
ATOM   1312  CG  ASP Z  76      26.358 -14.702 -65.452
ATOM   1313  OD1 ASP Z  76      26.751 -15.753 -65.954
ATOM   1314  OD2 ASP Z  76      25.340 -14.634 -64.763
ATOM   1319  N   ALA Z  77      29.960 -12.885 -66.960
ATOM   1320  CA  ALA Z  77      30.821 -12.052 -67.778
ATOM   1321  C   ALA Z  77      30.018 -11.123 -68.676
ATOM   1322  O   ALA Z  77      29.184 -11.549 -69.476
ATOM   1323  CB  ALA Z  77      31.689 -12.934 -68.664
ATOM   1329  N   LEU Z  78      30.248  -9.825 -68.495
ATOM   1330  CA  LEU Z  78      29.680  -8.811 -69.359
ATOM   1331  C   LEU Z  78      30.686  -7.676 -69.419
ATOM   1332  O   LEU Z  78      31.211  -7.233 -68.394
ATOM   1333  CB  LEU Z  78      28.352  -8.302 -68.806
ATOM   1334  CG  LEU Z  78      27.534  -7.326 -69.638
ATOM   1335  CD1 LEU Z  78      27.075  -7.994 -70.918
ATOM   1336  CD2 LEU Z  78      26.334  -6.840 -68.853
ATOM   1348  N   PHE Z  79      30.982  -7.255 -70.646
ATOM   1349  CA  PHE Z  79      31.933  -6.194 -70.929
ATOM   1350  C   PHE Z  79      31.237  -5.241 -71.884
ATOM   1351  O   PHE Z  79      30.659  -5.679 -72.881
ATOM   1352  CB  PHE Z  79      33.179  -6.751 -71.623
ATOM   1353  CG  PHE Z  79      33.969  -7.759 -70.801
ATOM   1354  CD1 PHE Z  79      33.626  -9.098 -70.828
ATOM   1355  CD2 PHE Z  79      35.032  -7.332 -70.028
ATOM   1356  CE1 PHE Z  79      34.344 -10.007 -70.082
ATOM   1357  CE2 PHE Z  79      35.746  -8.250 -69.285
ATOM   1358  CZ  PHE Z  79      35.405  -9.584 -69.311
ATOM   1368  N   PHE Z  80      31.224  -3.942 -71.593
ATOM   1369  CA  PHE Z  80      30.635  -2.980 -72.511
ATOM   1370  C   PHE Z  80      31.648  -2.476 -73.518
ATOM   1371  O   PHE Z  80      32.837  -2.386 -73.222
ATOM   1372  CB  PHE Z  80      30.061  -1.777 -71.778
ATOM   1373  CG  PHE Z  80      28.809  -2.028 -70.955
ATOM   1374  CD1 PHE Z  80      27.925  -3.040 -71.282
ATOM   1375  CD2 PHE Z  80      28.558  -1.211 -69.872
ATOM   1376  CE1 PHE Z  80      26.795  -3.234 -70.520
ATOM   1377  CE2 PHE Z  80      27.428  -1.415 -69.115
ATOM   1378  CZ  PHE Z  80      26.549  -2.423 -69.438
ATOM   1388  N   PHE Z  81      31.191  -2.173 -74.729
ATOM   1389  CA  PHE Z  81      32.006  -1.474 -75.701
ATOM   1390  C   PHE Z  81      31.312  -0.188 -76.114
ATOM   1391  O   PHE Z  81      30.408  -0.180 -76.955
ATOM   1392  CB  PHE Z  81      32.294  -2.349 -76.922
ATOM   1393  CG  PHE Z  81      33.277  -3.476 -76.647
ATOM   1394  CD1 PHE Z  81      32.849  -4.654 -76.064
ATOM   1395  CD2 PHE Z  81      34.608  -3.304 -76.969
ATOM   1396  CE1 PHE Z  81      33.763  -5.646 -75.786
ATOM   1397  CE2 PHE Z  81      35.513  -4.307 -76.697
ATOM   1398  CZ  PHE Z  81      35.092  -5.472 -76.101
ATOM   1408  N   VAL Z  82      31.714   0.916 -75.487
ATOM   1409  CA  VAL Z  82      31.218   2.226 -75.874
ATOM   1410  C   VAL Z  82      32.208   2.747 -76.906
ATOM   1411  O   VAL Z  82      33.411   2.826 -76.650
ATOM   1412  CB  VAL Z  82      31.025   3.168 -74.652
ATOM   1413  CG1 VAL Z  82      32.297   3.479 -73.877
ATOM   1414  CG2 VAL Z  82      30.343   4.450 -75.094
ATOM   1424  N   ASN Z  83      31.722   3.014 -78.123
ATOM   1425  CA  ASN Z  83      32.569   3.353 -79.271
ATOM   1426  C   ASN Z  83      33.736   2.383 -79.488
ATOM   1427  O   ASN Z  83      34.858   2.750 -79.839
ATOM   1428  CB  ASN Z  83      33.076   4.797 -79.174
ATOM   1429  CG  ASN Z  83      31.971   5.838 -79.194
ATOM   1430  OD1 ASN Z  83      30.991   5.764 -78.454
ATOM   1431  ND2 ASN Z  83      32.072   6.838 -80.052
ATOM   1438  N   ASN Z  84      33.426   1.107 -79.228
ATOM   1439  CA  ASN Z  84      34.340  -0.027 -79.310
ATOM   1440  C   ASN Z  84      35.468  -0.063 -78.273
ATOM   1441  O   ASN Z  84      36.436  -0.814 -78.412
ATOM   1442  CB  ASN Z  84      34.841  -0.224 -80.756
ATOM   1443  CG  ASN Z  84      35.407  -1.602 -81.081
ATOM   1444  OD1 ASN Z  84      36.365  -1.733 -81.836
ATOM   1445  ND2 ASN Z  84      34.853  -2.699 -80.577
ATOM   1452  N   VAL Z  85      35.361   0.691 -77.174
ATOM   1453  CA  VAL Z  85      36.299   0.556 -76.066
ATOM   1454  C   VAL Z  85      35.538   0.223 -74.783
ATOM   1455  O   VAL Z  85      34.367   0.587 -74.637
ATOM   1456  CB  VAL Z  85      37.188   1.825 -75.946
ATOM   1457  CG1 VAL Z  85      36.431   3.061 -75.489
ATOM   1458  CG2 VAL Z  85      38.403   1.563 -75.068
ATOM   1468  N   ILE Z  86      36.171  -0.498 -73.852
ATOM   1469  CA  ILE Z  86      35.529  -0.895 -72.605
ATOM   1470  C   ILE Z  86      35.572   0.244 -71.586
ATOM   1471  O   ILE Z  86      36.662   0.707 -71.238
ATOM   1472  CB  ILE Z  86      36.163  -2.192 -72.029
ATOM   1473  CG1 ILE Z  86      36.145  -3.323 -73.055
ATOM   1474  CG2 ILE Z  86      35.421  -2.636 -70.766
ATOM   1487  N   PRO Z  87      34.431   0.755 -71.102
ATOM   1488  CA  PRO Z  87      34.374   1.774 -70.061
ATOM   1489  C   PRO Z  87      34.655   1.274 -68.643
ATOM   1490  O   PRO Z  87      34.210   0.185 -68.263
ATOM   1491  CB  PRO Z  87      32.969   2.315 -70.206
ATOM   1492  CG  PRO Z  87      32.167   1.127 -70.661
ATOM   1493  CD  PRO Z  87      33.110   0.513 -71.672
ATOM   1501  N   PRO Z  88      35.414   2.025 -67.832
ATOM   1502  CA  PRO Z  88      35.631   1.740 -66.416
ATOM   1503  C   PRO Z  88      34.355   1.905 -65.599
ATOM   1504  O   PRO Z  88      33.619   2.883 -65.748
ATOM   1505  CB  PRO Z  88      36.665   2.773 -66.015
ATOM   1506  CG  PRO Z  88      37.434   3.012 -67.287
ATOM   1507  CD  PRO Z  88      36.291   3.103 -68.281
ATOM   1515  N   THR Z  89      34.136   0.973 -64.672
ATOM   1516  CA  THR Z  89      32.918   0.878 -63.876
ATOM   1517  C   THR Z  89      32.498   2.134 -63.118
ATOM   1518  O   THR Z  89      31.309   2.438 -62.983
ATOM   1519  CB  THR Z  89      33.079  -0.300 -62.900
ATOM   1520  OG1 THR Z  89      34.397  -0.188 -62.367
ATOM   1521  CG2 THR Z  89      32.881  -1.647 -63.577
ATOM   1529  N   SER Z  90      33.502   2.866 -62.631
ATOM   1530  CA  SER Z  90      33.286   4.089 -61.879
ATOM   1531  C   SER Z  90      33.029   5.327 -62.738
ATOM   1532  O   SER Z  90      32.810   6.405 -62.176
ATOM   1533  CB  SER Z  90      34.482   4.324 -60.956
ATOM   1534  OG  SER Z  90      34.249   5.356 -60.005
ATOM   1540  N   ALA Z  91      33.076   5.245 -64.072
ATOM   1541  CA  ALA Z  91      32.696   6.378 -64.908
ATOM   1542  C   ALA Z  91      31.175   6.437 -64.996
ATOM   1543  O   ALA Z  91      30.506   5.436 -64.719
ATOM   1544  CB  ALA Z  91      33.233   6.185 -66.319
ATOM   1550  N   THR Z  92      30.573   7.573 -65.346
ATOM   1551  CA  THR Z  92      29.130   7.597 -65.491
ATOM   1552  C   THR Z  92      28.732   7.519 -66.955
ATOM   1553  O   THR Z  92      29.511   7.841 -67.857
ATOM   1554  CB  THR Z  92      28.461   8.812 -64.806
ATOM   1555  OG1 THR Z  92      28.736   9.989 -65.556
ATOM   1556  CG2 THR Z  92      28.895   8.984 -63.359
ATOM   1564  N   MET Z  93      27.484   7.109 -67.180
ATOM   1565  CA  MET Z  93      26.852   7.158 -68.488
ATOM   1566  C   MET Z  93      26.877   8.558 -69.094
ATOM   1567  O   MET Z  93      27.100   8.728 -70.292
ATOM   1568  CB  MET Z  93      25.415   6.695 -68.350
ATOM   1569  CG  MET Z  93      25.220   5.212 -68.064
ATOM   1570  SD  MET Z  93      25.625   4.166 -69.483
ATOM   1571  CE  MET Z  93      27.097   3.411 -68.861
ATOM   1581  N   GLY Z  94      26.690   9.576 -68.248
ATOM   1582  CA  GLY Z  94      26.783  10.965 -68.666
ATOM   1583  C   GLY Z  94      28.196  11.360 -69.066
ATOM   1584  O   GLY Z  94      28.386  12.141 -70.003
ATOM   1588  N   GLN Z  95      29.214  10.845 -68.367
ATOM   1589  CA  GLN Z  95      30.591  11.058 -68.789
ATOM   1590  C   GLN Z  95      30.897  10.373 -70.108
ATOM   1591  O   GLN Z  95      31.552  10.956 -70.976
ATOM   1592  CB  GLN Z  95      31.596  10.629 -67.724
ATOM   1593  CG  GLN Z  95      31.624  11.541 -66.502
ATOM   1594  CD  GLN Z  95      31.797  13.021 -66.825
ATOM   1595  OE1 GLN Z  95      30.975  13.849 -66.438
ATOM   1596  NE2 GLN Z  95      32.820  13.434 -67.561
ATOM   1605  N   LEU Z  96      30.386   9.151 -70.289
ATOM   1606  CA  LEU Z  96      30.499   8.463 -71.566
ATOM   1607  C   LEU Z  96      29.794   9.209 -72.686
ATOM   1608  O   LEU Z  96      30.306   9.262 -73.800
ATOM   1609  CB  LEU Z  96      29.954   7.044 -71.502
ATOM   1610  CG  LEU Z  96      30.576   6.044 -70.542
ATOM   1611  CD1 LEU Z  96      29.960   4.686 -70.809
ATOM   1612  CD2 LEU Z  96      32.088   5.965 -70.697
ATOM   1624  N   TYR Z  97      28.635   9.816 -72.409
ATOM   1625  CA  TYR Z  97      27.938  10.659 -73.370
ATOM   1626  C   TYR Z  97      28.840  11.788 -73.850
ATOM   1627  O   TYR Z  97      29.151  11.875 -75.041
ATOM   1628  CB  TYR Z  97      26.674  11.215 -72.719
ATOM   1629  CG  TYR Z  97      25.700  11.887 -73.675
ATOM   1630  CD1 TYR Z  97      25.570  13.263 -73.689
ATOM   1631  CD2 TYR Z  97      24.902  11.105 -74.481
ATOM   1632  CE1 TYR Z  97      24.613  13.854 -74.489
ATOM   1633  CE2 TYR Z  97      23.947  11.690 -75.279
ATOM   1634  CZ  TYR Z  97      23.802  13.059 -75.270
ATOM   1635  OH  TYR Z  97      22.822  13.637 -76.048
ATOM   1645  N   GLN Z  98      29.322  12.600 -72.901
ATOM   1646  CA  GLN Z  98      30.198  13.733 -73.189
ATOM   1647  C   GLN Z  98      31.459  13.358 -73.957
ATOM   1648  O   GLN Z  98      31.838  14.024 -74.919
ATOM   1649  CB  GLN Z  98      30.622  14.399 -71.890
ATOM   1650  CG  GLN Z  98      29.509  15.097 -71.129
ATOM   1651  CD  GLN Z  98      29.918  15.405 -69.699
ATOM   1652  OE1 GLN Z  98      30.562  16.405 -69.398
ATOM   1653  NE2 GLN Z  98      29.555  14.529 -68.776
ATOM   1662  N   GLU Z  99      32.104  12.273 -73.529
ATOM   1663  CA  GLU Z  99      33.366  11.850 -74.112
ATOM   1664  C   GLU Z  99      33.241  11.043 -75.399
ATOM   1665  O   GLU Z  99      34.124  11.107 -76.255
ATOM   1666  CB  GLU Z  99      34.141  11.059 -73.069
ATOM   1667  CG  GLU Z  99      34.570  11.926 -71.885
ATOM   1668  CD  GLU Z  99      34.712  11.199 -70.551
ATOM   1669  OE1 GLU Z  99      34.330  11.775 -69.528
ATOM   1670  OE2 GLU Z  99      35.210  10.073 -70.512
ATOM   1677  N   HIS Z 100      32.161  10.276 -75.567
ATOM   1678  CA  HIS Z 100      32.081   9.325 -76.664
ATOM   1679  C   HIS Z 100      31.061   9.602 -77.755
ATOM   1680  O   HIS Z 100      31.302   9.182 -78.890
ATOM   1681  CB  HIS Z 100      31.856   7.908 -76.143
ATOM   1682  CG  HIS Z 100      33.019   7.322 -75.359
ATOM   1683  ND1 HIS Z 100      33.990   6.550 -75.821
ATOM   1684  CD2 HIS Z 100      33.218   7.508 -74.012
ATOM   1685  CE1 HIS Z 100      34.776   6.268 -74.818
ATOM   1686  NE2 HIS Z 100      34.307   6.841 -73.738
ATOM   1695  N   HIS Z 101      29.925  10.278 -77.514
ATOM   1696  CA  HIS Z 101      28.926  10.399 -78.571
ATOM   1697  C   HIS Z 101      29.409  11.311 -79.695
ATOM   1698  O   HIS Z 101      29.633  12.514 -79.525
ATOM   1699  CB  HIS Z 101      27.517  10.765 -78.051
ATOM   1700  CG  HIS Z 101      27.188  12.235 -77.828
ATOM   1701  ND1 HIS Z 101      27.801  13.121 -77.060
ATOM   1702  CD2 HIS Z 101      26.156  12.874 -78.474
ATOM   1703  CE1 HIS Z 101      27.203  14.269 -77.219
ATOM   1704  NE2 HIS Z 101      26.215  14.115 -78.066
ATOM   1713  N   GLU Z 102      29.650  10.703 -80.857
ATOM   1714  CA  GLU Z 102      30.137  11.434 -82.016
ATOM   1715  C   GLU Z 102      29.022  12.224 -82.692
ATOM   1716  O   GLU Z 102      28.517  11.872 -83.762
ATOM   1717  CB  GLU Z 102      30.821  10.467 -82.978
ATOM   1718  CG  GLU Z 102      32.108   9.888 -82.400
ATOM   1719  CD  GLU Z 102      32.672   8.726 -83.201
ATOM   1720  OE1 GLU Z 102      33.197   8.945 -84.292
ATOM   1721  OE2 GLU Z 102      32.592   7.590 -82.720
ATOM   1728  N   GLU Z 103      28.648  13.315 -82.006
ATOM   1729  CA  GLU Z 103      27.557  14.207 -82.388
ATOM   1730  C   GLU Z 103      26.206  13.476 -82.368
ATOM   1731  O   GLU Z 103      26.103  12.345 -81.890
ATOM   1732  CB  GLU Z 103      27.912  14.889 -83.739
ATOM   1733  CG  GLU Z 103      27.034  15.993 -84.344
ATOM   1734  CD  GLU Z 103      26.764  17.176 -83.427
ATOM   1735  OE1 GLU Z 103      27.518  18.147 -83.458
ATOM   1736  OE2 GLU Z 103      25.786  17.104 -82.681
ATOM   1743  N   ASP Z 104      25.110  14.147 -82.744
ATOM   1744  CA  ASP Z 104      23.842  13.519 -83.102
ATOM   1745  C   ASP Z 104      23.102  12.803 -81.972
ATOM   1746  O   ASP Z 104      22.316  11.875 -82.170
ATOM   1747  CB  ASP Z 104      24.029  12.616 -84.330
ATOM   1748  CG  ASP Z 104      22.745  12.218 -85.043
ATOM   1749  OD1 ASP Z 104      21.827  13.032 -85.132
ATOM   1750  OD2 ASP Z 104      22.690  11.110 -85.571
ATOM   1755  N   PHE Z 105      23.419  13.240 -80.751
ATOM   1756  CA  PHE Z 105      22.619  13.023 -79.557
ATOM   1757  C   PHE Z 105      22.427  11.632 -78.969
ATOM   1758  O   PHE Z 105      22.154  11.549 -77.771
ATOM   1759  CB  PHE Z 105      21.279  13.749 -79.658
ATOM   1760  CG  PHE Z 105      21.426  15.259 -79.545
ATOM   1761  CD1 PHE Z 105      21.439  16.039 -80.685
ATOM   1762  CD2 PHE Z 105      21.566  15.843 -78.301
ATOM   1763  CE1 PHE Z 105      21.604  17.404 -80.577
ATOM   1764  CE2 PHE Z 105      21.730  17.210 -78.204
ATOM   1765  CZ  PHE Z 105      21.752  17.990 -79.339
ATOM   1775  N   PHE Z 106      22.535  10.527 -79.707
ATOM   1776  CA  PHE Z 106      22.472   9.210 -79.089
ATOM   1777  C   PHE Z 106      23.848   8.663 -78.744
ATOM   1778  O   PHE Z 106      24.743   8.626 -79.592
ATOM   1779  CB  PHE Z 106      21.760   8.199 -79.982
ATOM   1780  CG  PHE Z 106      20.260   8.370 -80.185
ATOM   1781  CD1 PHE Z 106      19.506   9.226 -79.404
ATOM   1782  CD2 PHE Z 106      19.642   7.600 -81.151
ATOM   1783  CE1 PHE Z 106      18.142   9.293 -79.582
ATOM   1784  CE2 PHE Z 106      18.276   7.669 -81.321
ATOM   1785  CZ  PHE Z 106      17.529   8.515 -80.535
ATOM   1795  N   LEU Z 107      24.031   8.239 -77.489
ATOM   1796  CA  LEU Z 107      25.238   7.522 -77.100
ATOM   1797  C   LEU Z 107      25.018   6.044 -77.403
ATOM   1798  O   LEU Z 107      23.882   5.570 -77.386
ATOM   1799  CB  LEU Z 107      25.532   7.765 -75.616
ATOM   1800  CG  LEU Z 107      26.851   7.364 -74.937
ATOM   1801  CD1 LEU Z 107      26.841   5.943 -74.408
ATOM   1802  CD2 LEU Z 107      28.049   7.635 -75.832
ATOM   1814  N   TYR Z 108      26.080   5.285 -77.675
ATOM   1815  CA  TYR Z 108      25.938   3.930 -78.180
ATOM   1816  C   TYR Z 108      26.909   2.925 -77.579
ATOM   1817  O   TYR Z 108      28.127   3.122 -77.585
ATOM   1818  CB  TYR Z 108      25.985   3.919 -79.718
ATOM   1819  CG  TYR Z 108      27.023   4.822 -80.374
ATOM   1820  CD1 TYR Z 108      26.715   6.151 -80.605
ATOM   1821  CD2 TYR Z 108      28.269   4.332 -80.713
ATOM   1822  CE1 TYR Z 108      27.663   7.006 -81.122
ATOM   1823  CE2 TYR Z 108      29.217   5.181 -81.245
ATOM   1824  CZ  TYR Z 108      28.914   6.516 -81.420
ATOM   1825  OH  TYR Z 108      29.882   7.391 -81.872
ATOM   1835  N   ILE Z 109      26.348   1.841 -77.033
ATOM   1836  CA  ILE Z 109      27.123   0.810 -76.354
ATOM   1837  C   ILE Z 109      26.776  -0.557 -76.936
ATOM   1838  O   ILE Z 109      25.602  -0.901 -77.092
ATOM   1839  CB  ILE Z 109      26.848   0.817 -74.821
ATOM   1840  CG1 ILE Z 109      27.249   2.133 -74.162
ATOM   1841  CG2 ILE Z 109      27.567  -0.340 -74.131
ATOM   1854  N   ALA Z 110      27.782  -1.359 -77.277
ATOM   1855  CA  ALA Z 110      27.540  -2.749 -77.619
ATOM   1856  C   ALA Z 110      28.113  -3.654 -76.540
ATOM   1857  O   ALA Z 110      29.294  -3.553 -76.204
ATOM   1858  CB  ALA Z 110      28.189  -3.092 -78.945
ATOM   1864  N   TYR Z 111      27.293  -4.517 -75.941
ATOM   1865  CA  TYR Z 111      27.755  -5.371 -74.858
ATOM   1866  C   TYR Z 111      28.249  -6.726 -75.347
ATOM   1867  O   TYR Z 111      27.723  -7.290 -76.308
ATOM   1868  CB  TYR Z 111      26.690  -5.520 -73.759
ATOM   1869  CG  TYR Z 111      25.382  -6.198 -74.150
ATOM   1870  CD1 TYR Z 111      25.245  -7.563 -74.018
ATOM   1871  CD2 TYR Z 111      24.332  -5.449 -74.632
ATOM   1872  CE1 TYR Z 111      24.075  -8.184 -74.391
ATOM   1873  CE2 TYR Z 111      23.157  -6.063 -75.010
ATOM   1874  CZ  TYR Z 111      23.047  -7.429 -74.899
ATOM   1875  OH  TYR Z 111      21.899  -8.057 -75.325
ATOM   1885  N   SER Z 112      29.250  -7.272 -74.665
ATOM   1886  CA  SER Z 112      29.869  -8.525 -75.045
ATOM   1887  C   SER Z 112      29.971  -9.428 -73.827
ATOM   1888  O   SER Z 112      30.063  -8.968 -72.688
ATOM   1889  CB  SER Z 112      31.267  -8.237 -75.582
ATOM   1890  OG  SER Z 112      31.979  -9.394 -76.009
ATOM   1896  N   ASP Z 113      29.921 -10.736 -74.077
ATOM   1897  CA  ASP Z 113      30.241 -11.732 -73.061
ATOM   1898  C   ASP Z 113      31.747 -11.954 -72.992
ATOM   1899  O   ASP Z 113      32.268 -12.481 -72.012
ATOM   1900  CB  ASP Z 113      29.544 -13.051 -73.387
ATOM   1901  CG  ASP Z 113      29.745 -14.163 -72.361
ATOM   1902  OD1 ASP Z 113      30.417 -15.138 -72.691
ATOM   1903  OD2 ASP Z 113      29.213 -14.073 -71.256
ATOM   1908  N   GLU Z 114      32.461 -11.562 -74.051
ATOM   1909  CA  GLU Z 114      33.898 -11.745 -74.131
ATOM   1910  C   GLU Z 114      34.604 -10.408 -73.973
ATOM   1911  O   GLU Z 114      34.014  -9.347 -74.189
ATOM   1912  CB  GLU Z 114      34.272 -12.351 -75.483
ATOM   1913  CG  GLU Z 114      33.681 -13.734 -75.765
ATOM   1914  CD  GLU Z 114      34.067 -14.802 -74.751
ATOM   1915  OE1 GLU Z 114      35.252 -15.123 -74.637
ATOM   1916  OE2 GLU Z 114      33.181 -15.307 -74.064
ATOM   1923  N   SER Z 115      35.882 -10.450 -73.598
ATOM   1924  CA  SER Z 115      36.735  -9.270 -73.563
ATOM   1925  C   SER Z 115      37.006  -8.698 -74.951
ATOM   1926  O   SER Z 115      37.319  -7.519 -75.120
ATOM   1927  CB  SER Z 115      38.034  -9.656 -72.873
ATOM   1928  OG  SER Z 115      38.442 -10.960 -73.280
ATOM   1934  N   VAL Z 116      36.918  -9.569 -75.959
ATOM   1935  CA  VAL Z 116      36.931  -9.169 -77.358
ATOM   1936  C   VAL Z 116      35.513  -8.720 -77.730
ATOM   1937  O   VAL Z 116      34.534  -9.093 -77.076
ATOM   1938  CB  VAL Z 116      37.399 -10.363 -78.233
ATOM   1939  CG1 VAL Z 116      37.593  -9.972 -79.693
ATOM   1940  CG2 VAL Z 116      38.700 -10.962 -77.715
ATOM   1950  N   TYR Z 117      35.381  -7.895 -78.773
ATOM   1951  CA  TYR Z 117      34.097  -7.399 -79.251
ATOM   1952  C   TYR Z 117      33.220  -8.525 -79.808
ATOM   1953  O   TYR Z 117      33.173  -8.796 -81.010
ATOM   1954  CB  TYR Z 117      34.374  -6.298 -80.289
ATOM   1955  CG  TYR Z 117      33.162  -5.540 -80.821
ATOM   1956  CD1 TYR Z 117      32.297  -4.905 -79.953
ATOM   1957  CD2 TYR Z 117      32.942  -5.480 -82.184
ATOM   1958  CE1 TYR Z 117      31.201  -4.229 -80.446
ATOM   1959  CE2 TYR Z 117      31.848  -4.801 -82.681
ATOM   1960  CZ  TYR Z 117      30.972  -4.196 -81.805
ATOM   1961  OH  TYR Z 117      29.838  -3.573 -82.292
ATOM   1971  N   GLY Z 118      32.547  -9.224 -78.891
ATOM   1972  CA  GLY Z 118      31.632 -10.299 -79.225
ATOM   1973  C   GLY Z 118      32.355 -11.584 -79.584
ATOM   1974  O   GLY Z 118      32.374 -12.550 -78.822
ATOM   1978  N   LEU Z 119      32.952 -11.552 -80.774
ATOM   1979  CA  LEU Z 119      33.708 -12.653 -81.356
ATOM   1980  C   LEU Z 119      34.633 -13.412 -80.405
ATOM   1981  O   LEU Z 119      34.594 -14.642 -80.418
ATOM   1982  CB  LEU Z 119      34.522 -12.109 -82.535
ATOM   1983  CG  LEU Z 119      33.808 -11.404 -83.687
ATOM   1984  CD1 LEU Z 119      34.806 -10.653 -84.548
ATOM   1985  CD2 LEU Z 119      32.994 -12.380 -84.517
ATOM   1986  OXT LEU Z 119      35.409 -12.777 -79.686
